# Supplementary material for: Crystal structure and Hirshfeld surface analysis of N-(5-iodo-4-phenyl­thia­zol-2-yl)acetamide
Source: Acta Crystallogr E Crystallogr Commun. 2019 May 3;75(Pt 6):717–20. doi: 10.1107/S2056989019004791 (PMC6658950; doi:10.1107/S2056989019004791)
Supplement: Supplementary file 1 [file e-75-00717-sup1.cif]

##############################################################################
#                                                                            #
# This CIF contains the data in a paper accepted for publication in          #
# Acta Crystallographica Section E. It conforms to the requirements of       #
# Notes for Authors for Acta Crystallographica Section E, and has been       #
# peer reviewed under the auspices of the IUCr Commission on Journals.       #
#                                                                            #
# Full details of the Crystallographic Information File format               #
# are given in the paper "The Crystallographic Information File (CIF):       #
# a New Standard Archive File for Crystallography" by S. R. Hall, F. H.      #
# Allen and I. D. Brown [Acta Cryst. (1991), A47, 655-685].                  #
#                                                                            #
# The current version of the core CIF dictionary is obtainable from          #
# ftp://ftp.iucr.org/pub/cif_core.dic.                                       #
#                                                                            #
# Software is freely available for graphical display of the structure(s)     #
# in this CIF. For information consult the CIF software page                 #
# http://www.iucr.org/resources/cif/software.                                #
#                                                                            #
# This file may be used for bona fide research purposes within the           #
# scientific community so long as proper attribution is given to the journal # 
# article from which it was obtained.                                        #
#                                                                            #
##############################################################################
data_I
_database_code_depnum_ccdc_archive 'CCDC 1908908'
_audit_creation_method     'SHELXL-2014/7'
_journal_date_recd_electronic     2019-03-22
_journal_date_accepted     2019-04-09
_journal_name_full     'Acta Crystallographica, Section E'
_journal_year     2019
_journal_volume     75
_journal_issue      6
_journal_page_first     717
_journal_page_last     720
_journal_paper_category     GO
_journal_paper_doi     10.1107/S2056989019004791
_journal_coeditor_code     LH5897
_publ_contact_author_name     'David C\'aceres-Castillo'
_publ_contact_author_address
;
Facultad de Qu\'imica, Universidad Aut\'onoma de Yucat\'an, Calle 43 No. 613,
Col. Inal\'ambrica, CP 97069, M\'erida, Yucat\'an, M\'exico
;
_publ_contact_author_email     david.caceres@uady.mx
_publ_contact_author_fax     ?
_publ_contact_author_phone     ?
_publ_section_title
;
Crystal structure and Hirshfeld surface analysis of
<i>N</i>-(5-iodo-4-phenylthiazol-2-yl)acetamide
;
_publ_section_title_footnote     .
loop_
    _publ_author_name
    _publ_author_footnote
    _publ_author_address
    'Herrera-Espa\~na, Angel D.' .
;
Centro de Investigaciones Qu\'imicas,
Instituto de Investigaci\'on en Ciencias B\'asicas y Aplicadas,
Universidad Aut\'onoma del Estado de Morelos,
Av. Universidad 1001, Chamilpa, Cuernavaca 62209, Morelos, Mexico
;
    'Aguilera-Gonz\'alez, Jes\'us' .
;
Facultad de Qu\'imica, Universidad Aut\'onoma de Yucat\'an,
Calle 43 No. 613, Col. Inal\'ambrica, CP 97069, M\'erida, Yucat\'an, Mexico
;
    'Mena-Rej\'on, Gonzalo J.' .
;
Facultad de Qu\'imica, Universidad Aut\'onoma de Yucat\'an,
Calle 43 No. 613, Col. Inal\'ambrica, CP 97069, M\'erida, Yucat\'an, Mexico
;
    'Hern\'andez-Ortega, Sim\'on' .
;
Instituto de Qu\'imica, Universidad Nacional Aut\'onoma de M\'exico,
Circuito Exterior, Ciudad Universitaria, 04510, Ciudad de M\'exico, Mexico
;
    'C\'aceres-Castillo, David' .
;
Facultad de Qu\'imica, Universidad Aut\'onoma de Yucat\'an,
Calle 43 No. 613, Col. Inal\'ambrica, CP 97069, M\'erida, Yucat\'an, Mexico
;
_publ_section_synopsis
;
The title compound crystallizes with two independent molecules in the asymmetric
unit. In the crystal, molecules are linked by N---H...O hydrogen bonds,
C---H...\p, I...S and I...I interactions into a three-dimensional network.
;
_chemical_name_systematic
;
<i>N</i>-(5-Iodo-4-phenylthiazol-2-yl)acetamide
;
_chemical_name_common     ?
_chemical_formula_moiety     'C11 H9 I N2 O S'
_chemical_formula_sum     'C11 H9 I N2 O S'
_chemical_formula_iupac     'C11 H9 I N2 O S'
_chemical_formula_weight     344.16
_chemical_melting_point     ?
_space_group_crystal_system     monoclinic
_space_group_name_H-M_alt     'P 21/c'
_space_group_name_Hall     '-P 2ybc'
loop_
    _space_group_symop_operation_xyz
    'x, y, z'
    '-x, y+1/2, -z+1/2'
    '-x, -y, -z'
    'x, -y-1/2, z-1/2'
_cell_length_a     17.4130(6)
_cell_length_b     7.5325(3)
_cell_length_c     18.5443(6)
_cell_angle_alpha     90
_cell_angle_beta     94.5670(10)
_cell_angle_gamma     90
_cell_volume     2424.61(15)
_cell_formula_units_Z     8
_cell_measurement_reflns_used     9666
_cell_measurement_theta_min     2.51
_cell_measurement_theta_max     25.39
_cell_measurement_temperature     298(2)
_exptl_crystal_description     Prism
_exptl_crystal_colour     colourless
_exptl_crystal_size_max     0.302
_exptl_crystal_size_mid     0.266
_exptl_crystal_size_min     0.089
_exptl_crystal_density_diffrn     1.886
_exptl_crystal_density_meas     ?
_exptl_crystal_density_method     ?
_exptl_crystal_F_000     1328
_exptl_absorpt_coefficient_mu     2.793
_exptl_absorpt_correction_type     multi-scan
_exptl_absorpt_process_details
;
(SADABS; Krause <i>et al.</i>,  2015)
;
_exptl_absorpt_correction_T_min     0.5949
_exptl_absorpt_correction_T_max     0.7452
_diffrn_ambient_temperature     298(2)
_diffrn_source     'micro-focus X-ray source'
_diffrn_radiation_type     MoK\a
_diffrn_radiation_wavelength     0.71073
_diffrn_measurement_device_type
                        'Bruker D8 Venture \k-geometry diffractometer 208039-01'
_diffrn_measurement_method     \w-scans
_diffrn_detector_area_resol_mean     52.0833
_diffrn_reflns_number     21512
_diffrn_reflns_av_R_equivalents     0.0202
_diffrn_reflns_av_unetI/netI     0.0160
_diffrn_reflns_theta_min     2.203
_diffrn_reflns_theta_max     25.402
_diffrn_reflns_theta_full     25.242
_diffrn_measured_fraction_theta_max     0.999
_diffrn_measured_fraction_theta_full     1.000
_diffrn_reflns_limit_h_min     -15
_diffrn_reflns_limit_h_max     21
_diffrn_reflns_limit_k_min     -9
_diffrn_reflns_limit_k_max     9
_diffrn_reflns_limit_l_min     -21
_diffrn_reflns_limit_l_max     22
_refine_special_details     ?
_reflns_number_total     4448
_reflns_number_gt     3987
_reflns_threshold_expression     'I > 2\s(I)'
_refine_ls_structure_factor_coef     Fsqd
_refine_ls_matrix_type     full
_refine_ls_R_factor_all     0.0323
_refine_ls_R_factor_gt     0.0289
_refine_ls_wR_factor_gt     0.0707
_refine_ls_wR_factor_ref     0.0734
_refine_ls_goodness_of_fit_ref     1.116
_refine_ls_restrained_S_all     1.116
_refine_ls_number_reflns     4448
_refine_ls_number_parameters     297
_refine_ls_number_restraints     2
_refine_ls_hydrogen_treatment     constr
_refine_ls_weighting_scheme     calc
_refine_ls_weighting_details
              'w=1/[\s^2^(Fo^2^)+(0.0357P)^2^+2.3197P] where P=(Fo^2^+2Fc^2^)/3'
_atom_sites_solution_hydrogens     mixed
_atom_sites_solution_primary     ?
_atom_sites_solution_secondary     ?
_refine_ls_shift/su_max     0.002
_refine_ls_shift/su_mean     0.000
_refine_diff_density_max     0.971
_refine_diff_density_min     -0.492
_refine_ls_extinction_method     none
_refine_ls_extinction_coef     .
loop_
    _atom_type_symbol
    _atom_type_description
    _atom_type_scat_dispersion_real
    _atom_type_scat_dispersion_imag
    _atom_type_scat_source
    'C' 'C' 0.0033 0.0016
                         'International Tables Vol C Tables 4.2.6.8 and 6.1.1.4'
    'H' 'H' 0.0000 0.0000
                         'International Tables Vol C Tables 4.2.6.8 and 6.1.1.4'
    'N' 'N' 0.0061 0.0033
                         'International Tables Vol C Tables 4.2.6.8 and 6.1.1.4'
    'O' 'O' 0.0106 0.0060
                         'International Tables Vol C Tables 4.2.6.8 and 6.1.1.4'
    'S' 'S' 0.1246 0.1234
                         'International Tables Vol C Tables 4.2.6.8 and 6.1.1.4'
    'I' 'I' -0.4742 1.8119
                         'International Tables Vol C Tables 4.2.6.8 and 6.1.1.4'
_computing_data_collection
;
APEX3 (Bruker, 2014)
;
_computing_cell_refinement
;
APEX3 (Bruker, 2014)
;
_computing_data_reduction
;
SAINT  (Bruker, 2014)
;
_computing_structure_solution
;
SHELXS2014 (Bruker, 2014)
;
_computing_structure_refinement
;
SHELXL2014 (Sheldrick, 2015)
;
_computing_molecular_graphics
;
Mercury (Macrae <i>et al.</i>,  2006)
;
_computing_publication_material
;
PLATON (Spek, 2009) and publCIF (Westrip, 2010)
;
loop_
    _atom_site_type_symbol
    _atom_site_label
    _atom_site_fract_x
    _atom_site_fract_y
    _atom_site_fract_z
    _atom_site_U_iso_or_equiv
    _atom_site_adp_type
    _atom_site_calc_flag
    _atom_site_occupancy
    _atom_site_disorder_assembly
    _atom_site_disorder_group
    I I1 0.20804(2) 0.11466(3) 0.57958(2) 0.05010(9) Uani d 1 . .
    I I2 0.93426(2) 0.36580(3) 0.43149(2) 0.05145(9) Uani d 1 . .
    S S1 0.39704(5) 0.14260(11) 0.59979(4) 0.04052(18) Uani d 1 . .
    S S2 0.74959(5) 0.37404(11) 0.39534(4) 0.03938(18) Uani d 1 . .
    O O1 0.55222(13) 0.1295(3) 0.64721(12) 0.0505(6) Uani d 1 . .
    O O2 0.59773(14) 0.3722(3) 0.40790(12) 0.0505(6) Uani d 1 . .
    N N1 0.52822(14) 0.2346(4) 0.53438(13) 0.0413(6) Uani d 1 . .
    H H1 0.5467(19) 0.278(4) 0.4945(12) 0.050 Uiso d 1 . .
    N N2 0.40840(14) 0.2698(4) 0.47229(13) 0.0388(6) Uani d 1 . .
    N N3 0.62765(15) 0.3834(4) 0.29243(13) 0.0408(6) Uani d 1 . .
    H H3 0.612(2) 0.377(4) 0.2456(7) 0.049 Uiso d 1 . .
    N N4 0.75315(14) 0.3745(3) 0.25708(13) 0.0372(6) Uani d 1 . .
    C C1 0.66028(18) 0.2219(5) 0.58392(19) 0.0510(8) Uani d 1 . .
    H H1A 0.6829 0.2837 0.6256 0.076 Uiso calc 1 . .
    H H1B 0.6656 0.2923 0.5414 0.076 Uiso calc 1 . .
    H H1C 0.6860 0.1103 0.5792 0.076 Uiso calc 1 . .
    C C2 0.57687(17) 0.1901(4) 0.59246(16) 0.0393(7) Uani d 1 . .
    C C3 0.44875(17) 0.2214(4) 0.53026(15) 0.0369(6) Uani d 1 . .
    C C4 0.33023(16) 0.2505(4) 0.47953(15) 0.0350(6) Uani d 1 . .
    C C5 0.31384(16) 0.1834(4) 0.54453(16) 0.0371(6) Uani d 1 . .
    C C6 0.27744(17) 0.3026(4) 0.41671(15) 0.0365(6) Uani d 1 . .
    C C7 0.20880(19) 0.3934(4) 0.42351(18) 0.0433(7) Uani d 1 . .
    H H7 0.1925 0.4152 0.4692 0.052 Uiso calc 1 . .
    C C8 0.16480(19) 0.4514(5) 0.3630(2) 0.0509(8) Uani d 1 . .
    H H8 0.1190 0.5121 0.3681 0.061 Uiso calc 1 . .
    C C9 0.1884(2) 0.4198(5) 0.29482(19) 0.0522(9) Uani d 1 . .
    H H9 0.1591 0.4607 0.2541 0.063 Uiso calc 1 . .
    C C10 0.2554(2) 0.3275(5) 0.28749(18) 0.0501(8) Uani d 1 . .
    H H10 0.2710 0.3046 0.2416 0.060 Uiso calc 1 . .
    C C11 0.29986(18) 0.2687(4) 0.34786(16) 0.0417(7) Uani d 1 . .
    H H11 0.3450 0.2060 0.3423 0.050 Uiso calc 1 . .
    C C12 0.4936(2) 0.3841(7) 0.3156(2) 0.0688(12) Uani d 1 . .
    H H12A 0.4668 0.2859 0.3350 0.103 Uiso calc 1 . .
    H H12B 0.4900 0.3761 0.2638 0.103 Uiso calc 1 . .
    H H12C 0.4707 0.4934 0.3298 0.103 Uiso calc 1 . .
    C C13 0.57608(18) 0.3794(4) 0.34378(17) 0.0413(7) Uani d 1 . .
    C C14 0.70669(17) 0.3778(4) 0.30805(15) 0.0354(6) Uani d 1 . .
    C C15 0.82943(17) 0.3668(4) 0.28480(15) 0.0338(6) Uani d 1 . .
    C C16 0.83746(17) 0.3663(4) 0.35831(16) 0.0363(6) Uani d 1 . .
    C C17 0.88862(17) 0.3640(4) 0.23203(16) 0.0340(6) Uani d 1 . .
    C C18 0.87296(17) 0.4513(5) 0.16611(16) 0.0418(7) Uani d 1 . .
    H H18 0.8267 0.5121 0.1570 0.050 Uiso calc 1 . .
    C C19 0.92545(19) 0.4480(5) 0.11460(18) 0.0494(8) Uani d 1 . .
    H H19 0.9145 0.5069 0.0709 0.059 Uiso calc 1 . .
    C C20 0.99420(19) 0.3583(5) 0.1270(2) 0.0495(8) Uani d 1 . .
    H H20 1.0293 0.3562 0.0918 0.059 Uiso calc 1 . .
    C C21 1.01068(18) 0.2721(5) 0.19149(19) 0.0477(8) Uani d 1 . .
    H H21 1.0572 0.2119 0.2000 0.057 Uiso calc 1 . .
    C C22 0.95846(18) 0.2741(4) 0.24411(17) 0.0404(7) Uani d 1 . .
    H H22 0.9701 0.2152 0.2877 0.049 Uiso calc 1 . .
loop_
    _atom_site_aniso_label
    _atom_site_aniso_U_11
    _atom_site_aniso_U_22
    _atom_site_aniso_U_33
    _atom_site_aniso_U_12
    _atom_site_aniso_U_13
    _atom_site_aniso_U_23
    I1 0.03894(13) 0.06520(16) 0.04648(14) -0.01106(9) 0.00551(10) 0.00738(10)
    I2 0.04289(14) 0.07225(18) 0.03680(13) 0.00079(10) -0.01192(9) -0.00143(10)
    S1 0.0370(4) 0.0575(5) 0.0268(4) -0.0013(3) 0.0002(3) 0.0065(3)
    S2 0.0389(4) 0.0537(5) 0.0252(4) -0.0033(3) 0.0004(3) -0.0013(3)
    O1 0.0390(12) 0.0830(18) 0.0287(11) -0.0006(11) -0.0023(9) 0.0113(10)
    O2 0.0479(13) 0.0750(17) 0.0293(12) -0.0054(11) 0.0081(10) -0.0006(10)
    N1 0.0318(13) 0.0654(18) 0.0266(13) -0.0003(12) 0.0010(10) 0.0076(12)
    N2 0.0324(13) 0.0572(16) 0.0261(12) 0.0005(11) -0.0020(10) 0.0031(11)
    N3 0.0316(13) 0.0656(18) 0.0249(12) -0.0035(11) 0.0015(10) -0.0014(11)
    N4 0.0309(13) 0.0530(16) 0.0275(12) -0.0010(10) 0.0014(10) -0.0009(10)
    C1 0.0359(17) 0.071(2) 0.0444(18) 0.0009(16) -0.0046(14) 0.0087(17)
    C2 0.0363(16) 0.0507(18) 0.0307(15) 0.0033(14) 0.0006(12) -0.0016(13)
    C3 0.0341(15) 0.0496(18) 0.0269(14) -0.0006(13) 0.0024(12) 0.0015(12)
    C4 0.0315(15) 0.0432(16) 0.0300(15) 0.0004(12) 0.0004(11) -0.0019(12)
    C5 0.0308(15) 0.0481(17) 0.0323(15) -0.0034(13) 0.0013(12) 0.0022(13)
    C6 0.0325(15) 0.0445(17) 0.0313(15) -0.0051(13) -0.0044(12) 0.0016(13)
    C7 0.0426(18) 0.0506(19) 0.0360(16) 0.0042(14) -0.0015(14) 0.0006(13)
    C8 0.0389(18) 0.054(2) 0.058(2) 0.0072(15) -0.0064(15) 0.0037(17)
    C9 0.050(2) 0.063(2) 0.0411(19) -0.0014(17) -0.0146(15) 0.0079(16)
    C10 0.052(2) 0.067(2) 0.0300(16) -0.0039(17) -0.0016(14) 0.0049(15)
    C11 0.0345(16) 0.0541(19) 0.0358(16) -0.0004(14) -0.0005(13) 0.0053(14)
    C12 0.0346(18) 0.129(4) 0.044(2) -0.005(2) 0.0073(16) -0.002(2)
    C13 0.0355(16) 0.0538(19) 0.0353(17) -0.0041(13) 0.0059(13) -0.0032(13)
    C14 0.0340(15) 0.0439(17) 0.0279(14) -0.0019(12) 0.0003(12) -0.0013(12)
    C15 0.0326(15) 0.0380(16) 0.0302(15) -0.0005(12) -0.0012(12) -0.0020(11)
    C16 0.0328(15) 0.0438(17) 0.0314(15) -0.0010(12) -0.0028(12) 0.0004(12)
    C17 0.0306(15) 0.0390(16) 0.0316(15) -0.0027(12) -0.0017(12) -0.0064(12)
    C18 0.0328(15) 0.0544(19) 0.0376(16) 0.0050(14) 0.0001(13) 0.0007(14)
    C19 0.0456(19) 0.069(2) 0.0339(16) 0.0018(17) 0.0043(14) 0.0064(16)
    C20 0.0331(17) 0.068(2) 0.048(2) -0.0023(15) 0.0115(15) -0.0061(16)
    C21 0.0327(16) 0.056(2) 0.055(2) 0.0065(14) 0.0008(14) -0.0093(16)
    C22 0.0375(16) 0.0443(18) 0.0382(16) 0.0021(13) -0.0050(13) 0.0007(13)
_geom_special_details
;
 All esds (except the esd in the dihedral angle between two l.s. planes)
 are estimated using the full covariance matrix.  The cell esds are taken
 into account individually in the estimation of esds in distances, angles
 and torsion angles; correlations between esds in cell parameters are only
 used when they are defined by crystal symmetry.  An approximate (isotropic)
 treatment of cell esds is used for estimating esds involving l.s. planes.
;
loop_
    _geom_bond_atom_site_label_1
    _geom_bond_atom_site_label_2
    _geom_bond_site_symmetry_2
    _geom_bond_distance
    _geom_bond_publ_flag
    I1 C5 . 2.068(3) ?
    I2 C16 . 2.078(3) ?
    S1 C5 . 1.734(3) ?
    S1 C3 . 1.735(3) ?
    S2 C16 . 1.727(3) ?
    S2 C14 . 1.728(3) ?
    O1 C2 . 1.222(4) ?
    O2 C13 . 1.220(4) ?
    N1 C2 . 1.358(4) ?
    N1 C3 . 1.383(4) ?
    N1 H1 . 0.890(10) ?
    N2 C3 . 1.289(4) ?
    N2 C4 . 1.386(4) ?
    N3 C13 . 1.360(4) ?
    N3 C14 . 1.384(4) ?
    N3 H3 . 0.891(10) ?
    N4 C14 . 1.292(4) ?
    N4 C15 . 1.387(4) ?
    C1 C2 . 1.493(4) ?
    C1 H1A . 0.9600 ?
    C1 H1B . 0.9600 ?
    C1 H1C . 0.9600 ?
    C4 C5 . 1.358(4) ?
    C4 C6 . 1.478(4) ?
    C6 C11 . 1.388(4) ?
    C6 C7 . 1.392(4) ?
    C7 C8 . 1.378(5) ?
    C7 H7 . 0.9300 ?
    C8 C9 . 1.381(5) ?
    C8 H8 . 0.9300 ?
    C9 C10 . 1.374(5) ?
    C9 H9 . 0.9300 ?
    C10 C11 . 1.382(4) ?
    C10 H10 . 0.9300 ?
    C11 H11 . 0.9300 ?
    C12 C13 . 1.490(5) ?
    C12 H12A . 0.9600 ?
    C12 H12B . 0.9600 ?
    C12 H12C . 0.9600 ?
    C15 C16 . 1.359(4) ?
    C15 C17 . 1.477(4) ?
    C17 C22 . 1.394(4) ?
    C17 C18 . 1.396(4) ?
    C18 C19 . 1.374(4) ?
    C18 H18 . 0.9300 ?
    C19 C20 . 1.378(5) ?
    C19 H19 . 0.9300 ?
    C20 C21 . 1.371(5) ?
    C20 H20 . 0.9300 ?
    C21 C22 . 1.386(4) ?
    C21 H21 . 0.9300 ?
    C22 H22 . 0.9300 ?
loop_
    _geom_angle_atom_site_label_1
    _geom_angle_atom_site_label_2
    _geom_angle_atom_site_label_3
    _geom_angle_site_symmetry_1
    _geom_angle_site_symmetry_3
    _geom_angle
    _geom_angle_publ_flag
    C5 S1 C3 . . 87.64(14) ?
    C16 S2 C14 . . 87.64(14) ?
    C2 N1 C3 . . 125.7(3) ?
    C2 N1 H1 . . 120(2) ?
    C3 N1 H1 . . 114(2) ?
    C3 N2 C4 . . 111.3(2) ?
    C13 N3 C14 . . 123.6(3) ?
    C13 N3 H3 . . 121(2) ?
    C14 N3 H3 . . 115(2) ?
    C14 N4 C15 . . 111.5(2) ?
    C2 C1 H1A . . 109.5 ?
    C2 C1 H1B . . 109.5 ?
    H1A C1 H1B . . 109.5 ?
    C2 C1 H1C . . 109.5 ?
    H1A C1 H1C . . 109.5 ?
    H1B C1 H1C . . 109.5 ?
    O1 C2 N1 . . 120.9(3) ?
    O1 C2 C1 . . 123.9(3) ?
    N1 C2 C1 . . 115.3(3) ?
    N2 C3 N1 . . 120.1(3) ?
    N2 C3 S1 . . 115.8(2) ?
    N1 C3 S1 . . 124.0(2) ?
    C5 C4 N2 . . 113.7(3) ?
    C5 C4 C6 . . 129.6(3) ?
    N2 C4 C6 . . 116.7(2) ?
    C4 C5 S1 . . 111.5(2) ?
    C4 C5 I1 . . 128.9(2) ?
    S1 C5 I1 . . 119.55(15) ?
    C11 C6 C7 . . 118.7(3) ?
    C11 C6 C4 . . 118.2(3) ?
    C7 C6 C4 . . 122.9(3) ?
    C8 C7 C6 . . 120.5(3) ?
    C8 C7 H7 . . 119.7 ?
    C6 C7 H7 . . 119.7 ?
    C7 C8 C9 . . 120.2(3) ?
    C7 C8 H8 . . 119.9 ?
    C9 C8 H8 . . 119.9 ?
    C10 C9 C8 . . 119.7(3) ?
    C10 C9 H9 . . 120.2 ?
    C8 C9 H9 . . 120.2 ?
    C9 C10 C11 . . 120.5(3) ?
    C9 C10 H10 . . 119.8 ?
    C11 C10 H10 . . 119.8 ?
    C10 C11 C6 . . 120.4(3) ?
    C10 C11 H11 . . 119.8 ?
    C6 C11 H11 . . 119.8 ?
    C13 C12 H12A . . 109.5 ?
    C13 C12 H12B . . 109.5 ?
    H12A C12 H12B . . 109.5 ?
    C13 C12 H12C . . 109.5 ?
    H12A C12 H12C . . 109.5 ?
    H12B C12 H12C . . 109.5 ?
    O2 C13 N3 . . 120.9(3) ?
    O2 C13 C12 . . 123.9(3) ?
    N3 C13 C12 . . 115.2(3) ?
    N4 C14 N3 . . 121.2(3) ?
    N4 C14 S2 . . 115.8(2) ?
    N3 C14 S2 . . 123.0(2) ?
    C16 C15 N4 . . 113.0(3) ?
    C16 C15 C17 . . 130.0(3) ?
    N4 C15 C17 . . 117.0(2) ?
    C15 C16 S2 . . 112.0(2) ?
    C15 C16 I2 . . 131.9(2) ?
    S2 C16 I2 . . 116.02(16) ?
    C22 C17 C18 . . 118.5(3) ?
    C22 C17 C15 . . 123.1(3) ?
    C18 C17 C15 . . 118.4(3) ?
    C19 C18 C17 . . 120.4(3) ?
    C19 C18 H18 . . 119.8 ?
    C17 C18 H18 . . 119.8 ?
    C18 C19 C20 . . 120.7(3) ?
    C18 C19 H19 . . 119.7 ?
    C20 C19 H19 . . 119.7 ?
    C21 C20 C19 . . 119.8(3) ?
    C21 C20 H20 . . 120.1 ?
    C19 C20 H20 . . 120.1 ?
    C20 C21 C22 . . 120.4(3) ?
    C20 C21 H21 . . 119.8 ?
    C22 C21 H21 . . 119.8 ?
    C21 C22 C17 . . 120.3(3) ?
    C21 C22 H22 . . 119.8 ?
    C17 C22 H22 . . 119.8 ?
loop_
    _geom_torsion_atom_site_label_1
    _geom_torsion_atom_site_label_2
    _geom_torsion_atom_site_label_3
    _geom_torsion_atom_site_label_4
    _geom_torsion_site_symmetry_1
    _geom_torsion_site_symmetry_2
    _geom_torsion_site_symmetry_3
    _geom_torsion_site_symmetry_4
    _geom_torsion
    _geom_torsion_publ_flag
    C3 N1 C2 O1 . . . . 1.3(5) ?
    C3 N1 C2 C1 . . . . -178.3(3) ?
    C4 N2 C3 N1 . . . . -178.5(3) ?
    C4 N2 C3 S1 . . . . 1.2(4) ?
    C2 N1 C3 N2 . . . . 179.2(3) ?
    C2 N1 C3 S1 . . . . -0.5(5) ?
    C5 S1 C3 N2 . . . . -0.9(3) ?
    C5 S1 C3 N1 . . . . 178.8(3) ?
    C3 N2 C4 C5 . . . . -0.9(4) ?
    C3 N2 C4 C6 . . . . 179.6(3) ?
    N2 C4 C5 S1 . . . . 0.3(4) ?
    C6 C4 C5 S1 . . . . 179.6(3) ?
    N2 C4 C5 I1 . . . . -175.6(2) ?
    C6 C4 C5 I1 . . . . 3.7(5) ?
    C3 S1 C5 C4 . . . . 0.3(3) ?
    C3 S1 C5 I1 . . . . 176.6(2) ?
    C5 C4 C6 C11 . . . . -142.8(3) ?
    N2 C4 C6 C11 . . . . 36.5(4) ?
    C5 C4 C6 C7 . . . . 41.2(5) ?
    N2 C4 C6 C7 . . . . -139.5(3) ?
    C11 C6 C7 C8 . . . . -1.3(5) ?
    C4 C6 C7 C8 . . . . 174.7(3) ?
    C6 C7 C8 C9 . . . . 0.1(5) ?
    C7 C8 C9 C10 . . . . 1.0(6) ?
    C8 C9 C10 C11 . . . . -1.0(6) ?
    C9 C10 C11 C6 . . . . -0.2(5) ?
    C7 C6 C11 C10 . . . . 1.3(5) ?
    C4 C6 C11 C10 . . . . -174.8(3) ?
    C14 N3 C13 O2 . . . . 0.7(5) ?
    C14 N3 C13 C12 . . . . -179.2(3) ?
    C15 N4 C14 N3 . . . . -179.3(3) ?
    C15 N4 C14 S2 . . . . 0.6(3) ?
    C13 N3 C14 N4 . . . . 177.1(3) ?
    C13 N3 C14 S2 . . . . -2.7(4) ?
    C16 S2 C14 N4 . . . . -0.3(2) ?
    C16 S2 C14 N3 . . . . 179.5(3) ?
    C14 N4 C15 C16 . . . . -0.6(4) ?
    C14 N4 C15 C17 . . . . -179.5(3) ?
    N4 C15 C16 S2 . . . . 0.4(3) ?
    C17 C15 C16 S2 . . . . 179.1(2) ?
    N4 C15 C16 I2 . . . . -177.5(2) ?
    C17 C15 C16 I2 . . . . 1.3(5) ?
    C14 S2 C16 C15 . . . . 0.0(2) ?
    C14 S2 C16 I2 . . . . 178.15(17) ?
    C16 C15 C17 C22 . . . . 33.8(5) ?
    N4 C15 C17 C22 . . . . -147.5(3) ?
    C16 C15 C17 C18 . . . . -148.0(3) ?
    N4 C15 C17 C18 . . . . 30.7(4) ?
    C22 C17 C18 C19 . . . . 0.0(5) ?
    C15 C17 C18 C19 . . . . -178.2(3) ?
    C17 C18 C19 C20 . . . . 0.2(5) ?
    C18 C19 C20 C21 . . . . -0.3(6) ?
    C19 C20 C21 C22 . . . . 0.3(5) ?
    C20 C21 C22 C17 . . . . 0.0(5) ?
    C18 C17 C22 C21 . . . . -0.1(4) ?
    C15 C17 C22 C21 . . . . 178.1(3) ?
loop_
    _geom_hbond_atom_site_label_D
    _geom_hbond_atom_site_label_H
    _geom_hbond_atom_site_label_A
    _geom_hbond_site_symmetry_A
    _geom_hbond_distance_DH
    _geom_hbond_distance_HA
    _geom_hbond_distance_DA
    _geom_hbond_angle_DHA
    N1 H1 O2 . 0.89(3) 2.03(3) 2.914(3) 175(3)
    N3 H3 O1 4_565 0.891(15) 2.03(2) 2.902(3) 167(2)
    C8 H8 Cg4 2_655 0.93 2.94 3.655(4) 134
    C18 H18 Cg2 2_655 0.93 2.82 3.594(4) 141
_shelx_space_group_comment
;
The symmetry employed for this shelxl refinement is uniquely defined
by the following loop, which should always be used as a source of
symmetry information in preference to the above space-group names.
They are only intended as comments.
;
_shelx_estimated_absorpt_T_min     0.486
_shelx_estimated_absorpt_T_max     0.789
_shelx_hkl_file
;
   2   0   0 222.695 5.06132   3
  -2   0   0 222.152 5.01598   3
   3   0   0 130.597 3.11183   3
  -3   0   0 132.073 3.10902   3
   4   0   0 393.473 8.94448   3
  -4   0   0 396.523 8.95011   3
   5   0   0 1050.70 24.2455   3
  -6   0   0 1355.77 30.6051   3
   6   0   0 1324.87 30.3460   3
   7   0   0 1587.27 36.5802   3
  -7   0   0 1605.80 35.7701   3
  -8   0   0 1435.80 31.4909   3
   8   0   0 1365.17 32.1410   3
  -9   0   0 88.7478 2.66732   3
   9   0   0 87.8086 2.62039   3
  10   0   0 104.619 3.06181   3
 -10   0   0 102.191 3.08293   3
 -11   0   0 108.374 3.33881   3
  11   0   0 109.873 3.29047   3
  12   0   0 17.9221 1.13243   3
  12   0   0 17.6633 0.90595   1
 -12   0   0 15.7602 1.42809   3
  13   0   0 56.3624 2.19554   3
  13   0   0 58.8615 1.88966   1
  14   0   0 285.112 7.37691   3
  14   0   0 280.410 6.90337   1
  15   0   0 772.570 18.2980   3
  15   0   0 796.525 17.7513   1
  15   0   0 764.624 17.7531   1
  16   0   0 60.0530 2.20497   1
  16   0   0 53.4431 1.98755   1
  16   0   0 54.8918 2.44094   3
  17   0   0 0.33804 0.48957   1
  17   0   0 0.63804 0.32221   1
  17   0   0 1.11435 0.48739   3
  18   0   0 17.2182 1.23816   1
  18   0   0 15.0078 1.64973   3
  18   0   0 19.1920 1.55892   2
  19   0   0 48.5767 1.98523   1
  19   0   0 51.2677 2.62155   2
  19   0   0 49.4397 2.49037   3
  20   0   0 29.8775 2.19751   3
  20   0   0 32.5669 2.27462   2
   0  -1   0 0.11325 0.05360   3
   0  -1   0 0.02793 0.05117   3
   0  -1   0 0.04211 0.05472   1
   0   1   0 0.04682 0.05167   3
   0   1   0 0.03343 0.05245   3
   0   1   0 0.13864 0.06185   1
  -1  -1   0 77.8252 1.92665   3
   1  -1   0 79.8095 2.01494   1
  -1  -1   0 78.7869 1.90537   3
   1  -1   0 77.9203 1.94505   3
  -1  -1   0 78.0860 1.96043   1
  -1  -1   0 77.4258 1.82938   2
   1   1   0 75.9911 1.92206   3
  -1   1   0 78.1103 1.93752   3
   1   1   0 83.0962 1.97990   1
  -1   1   0 77.1356 2.01068   1
  -2  -1   0 396.539 9.04663   3
   2  -1   0 405.990 8.98024   1
  -2  -1   0 393.262 8.88451   2
  -2  -1   0 400.137 9.02235   1
   2  -1   0 394.307 8.94453   3
   2   1   0 399.117 8.89769   2
   2   1   0 390.263 8.91026   3
  -2   1   0 406.396 8.95025   3
  -2   1   0 397.363 8.96315   1
   2   1   0 387.562 8.90279   1
   3  -1   0 2919.51 65.7713   1
   3  -1   0 2920.15 65.7352   3
  -3  -1   0 2973.27 65.1840   2
  -3  -1   0 3026.08 65.4029   1
   3   1   0 2843.67 65.6034   3
   3   1   0 2949.26 65.1126   2
   3   1   0 2887.30 65.4742   1
  -3   1   0 2932.75 65.6512   1
  -4  -1   0 1769.24 40.4534   3
  -4  -1   0 1834.63 40.1244   1
   4  -1   0 1751.74 40.5149   3
   4  -1   0 1803.89 40.3770   1
  -4   1   0 1768.56 40.3745   1
   4   1   0 1742.96 40.4523   3
   4   1   0 1796.39 40.3079   1
   4   1   0 1804.61 40.1605   2
  -4   1   0 1811.05 40.6575   3
   5  -1   0 617.650 13.7146   1
  -5  -1   0 613.999 13.7952   3
  -5  -1   0 627.875 13.7704   1
   5  -1   0 615.426 13.8212   3
   5   1   0 603.866 13.8412   2
   5   1   0 599.985 13.7729   3
   5   1   0 604.240 13.7873   1
  -5   1   0 607.380 13.8139   3
  -6  -1   0 77.9260 2.18002   3
   6  -1   0 78.2994 2.07780   1
  -6   1   0 78.2145 2.20086   3
   6   1   0 75.8422 2.00700   1
   6   1   0 76.5237 2.08237   2
   6   1   0 69.0331 2.31408   3
   7  -1   0 3.21682 0.44022   3
  -7  -1   0 3.83982 0.51341   3
   7  -1   0 3.86877 0.45641   1
   7   1   0 3.59177 0.43600   3
  -7   1   0 3.34284 0.48281   3
   7   1   0 3.65485 0.39763   1
   7   1   0 3.16006 0.42666   2
   8  -1   0 33.2993 1.34241   3
   8  -1   0 36.1523 1.23829   1
  -8  -1   0 34.8054 1.37474   3
   8   1   0 34.2490 1.24979   2
  -8   1   0 34.2320 1.38787   3
   8   1   0 34.6840 1.32274   3
   8   1   0 33.9378 1.16240   1
   9  -1   0 265.690 6.20052   1
   9  -1   0 253.725 6.40565   3
  -9  -1   0 260.580 6.42984   3
   9   1   0 258.175 6.39723   3
   9   1   0 256.924 6.13078   1
  -9   1   0 251.950 6.43506   3
 -10  -1   0 442.716 10.6144   3
  10  -1   0 456.871 10.3418   1
  10  -1   0 433.085 10.5883   3
  10   1   0 449.620 10.2876   1
  10   1   0 445.461 10.4927   2
 -10   1   0 443.616 10.6379   3
  10   1   0 447.004 10.5910   3
  11  -1   0 1487.89 32.5994   1
 -11  -1   0 1431.38 32.9200   3
  11  -1   0 1462.35 32.9325   3
  11   1   0 1478.72 32.8222   2
  11   1   0 1472.54 32.5512   1
  11   1   0 1487.44 32.9339   3
 -11   1   0 1433.18 32.9506   3
 -12  -1   0 79.6686 2.85059   3
  12  -1   0 86.0313 2.82600   3
  12  -1   0 88.3437 2.59955   1
 -12   1   0 78.6693 2.85689   3
  12   1   0 85.3016 2.45915   1
  12   1   0 84.7043 2.80229   3
  12   1   0 89.2931 2.75229   2
  13  -1   0 2.18887 0.85699   1
  13  -1   0 2.45637 0.70575   3
  13   1   0 2.77380 0.66965   2
  13   1   0 2.24703 0.54318   1
  14  -1   0 4.22697 0.86162   3
  14  -1   0 3.30508 0.93794   1
  14   1   0 4.45607 0.77041   2
  14   1   0 3.74891 0.82539   3
  14   1   0 5.42099 0.66690   1
  15  -1   0 80.0238 3.03508   3
  15  -1   0 90.1522 2.85701   1
  15   1   0 81.5516 2.97878   3
  15   1   0 85.8975 2.99698   2
  15   1   0 79.5675 2.54074   1
  16  -1   0 122.746 3.69331   1
  16  -1   0 115.550 3.95064   3
  16   1   0 117.358 3.90123   3
  16   1   0 113.999 3.38676   1
  16   1   0 123.019 3.92483   2
  17  -1   0 88.5866 3.35865   3
  17  -1   0 94.2026 3.20342   1
  17   1   0 91.6039 3.31475   2
  17   1   0 86.5527 3.29457   3
  17   1   0 86.2268 2.78035   1
  18  -1   0 117.485 3.54714   1
  18  -1   0 116.639 4.68239   3
  18   1   0 115.284 3.44830   1
  18   1   0 123.040 4.09742   2
  18   1   0 116.271 4.56346   3
  19  -1   0 44.9251 2.41396   3
  19  -1   0 42.7596 1.93831   1
  19   1   0 40.8880 1.84665   1
  19   1   0 46.8091 2.37590   2
  19   1   0 44.7539 2.43771   3
  20  -1   0 0.05036 0.63998   3
  20   1   0 0.71774 0.60658   2
  20   1   0 0.01700 0.58807   3
   0  -2   0 1010.72 23.0916   1
   0  -2   0 1018.94 23.0021   3
   0  -2   0 982.482 22.6657   3
   0   2   0 995.515 22.3670   3
   0   2   0 957.585 22.3011   1
   0   2   0 1015.33 22.6847   3
   1  -2   0 315.001 7.33629   1
  -1  -2   0 301.752 7.11528   3
   1  -2   0 301.565 7.16137   3
   1  -2   0 313.962 7.17461   3
  -1  -2   0 316.433 7.27447   1
   1   2   0 304.748 7.27782   1
  -1   2   0 301.417 7.30745   1
   1   2   0 302.022 7.15357   3
  -1   2   0 299.603 7.18594   3
  -1   2   0 309.894 7.15074   3
   1   2   0 319.580 7.11945   3
  -2  -2   0 181.225 4.14771   2
   2  -2   0 178.992 4.38839   3
  -2  -2   0 164.981 4.50470   3
  -2  -2   0 185.809 4.41673   1
   2  -2   0 185.004 4.52256   1
  -2  -2   0 176.194 4.28351   3
   2  -2   0 183.229 4.42075   3
   2   2   0 178.283 4.42238   1
  -2   2   0 173.713 4.48811   1
   2   2   0 182.646 4.35306   3
  -2   2   0 175.084 4.55333   3
   3  -2   0 700.359 15.7652   1
  -3  -2   0 698.960 15.3989   2
   3  -2   0 689.818 15.6675   3
  -3  -2   0 703.021 15.6258   3
  -3  -2   0 705.277 15.6454   1
   3   2   0 669.385 15.6080   3
   3   2   0 685.068 15.6717   1
  -3   2   0 697.236 15.7609   1
  -3   2   0 700.787 15.6617   3
   3   2   0 694.206 15.3880   2
  -4  -2   0 34.1684 1.06421   2
   4  -2   0 31.5756 1.41937   3
  -4  -2   0 37.7420 1.23874   1
  -4  -2   0 37.0919 1.26345   3
   4   2   0 35.2970 1.06434   2
  -4   2   0 36.9603 1.28978   3
  -4   2   0 39.0070 1.38684   1
   4   2   0 35.4892 1.24247   1
  -5  -2   0 33.0221 1.17204   1
  -5  -2   0 33.6024 1.23743   3
  -5  -2   0 33.0597 1.07066   2
   5  -2   0 33.2126 1.25812   3
   5  -2   0 33.4005 1.30938   1
   5   2   0 32.4401 1.19287   3
  -5   2   0 33.3539 1.26850   3
   5   2   0 31.4365 1.18961   1
  -5   2   0 36.2052 1.30744   1
   5   2   0 32.6613 1.06172   2
   6  -2   0 1.06438 0.38065   3
  -6  -2   0 0.30943 0.21215   3
  -6  -2   0 1.01883 0.40281   1
   6  -2   0 0.01337 0.20083   1
  -6   2   0 0.10397 0.16432   1
   6   2   0 1.34205 0.38448   2
   6   2   0 0.32950 0.16438   3
  -6   2   0 0.39931 0.21808   3
   6   2   0 0.31494 0.17991   1
   7  -2   0 83.1420 2.49397   3
  -7  -2   0 81.4163 2.46035   3
   7  -2   0 82.9643 2.45687   1
  -7  -2   0 83.0787 2.33642   1
   7   2   0 79.7082 2.32404   1
   7   2   0 78.9401 2.41718   3
  -7   2   0 86.0453 2.52384   3
   7   2   0 78.3380 2.27251   2
   8  -2   0 25.9762 1.25504   3
  -8  -2   0 27.2643 1.13676   1
   8  -2   0 27.9830 1.23505   1
  -8  -2   0 28.0579 1.28604   3
   8   2   0 26.0929 1.19060   3
   8   2   0 27.0646 1.06248   2
  -8   2   0 27.1106 1.33085   3
  -9  -2   0 3.19506 0.74022   3
  -9  -2   0 2.31586 0.53936   1
   9  -2   0 3.41682 0.68583   1
   9  -2   0 1.75694 0.59045   3
   9   2   0 2.34469 0.48003   2
   9   2   0 3.26643 0.57261   3
  -9   2   0 1.82190 0.70850   3
   9   2   0 3.29339 0.47475   1
  10  -2   0 7.21499 0.84576   1
 -10  -2   0 6.37603 0.90287   3
  10   2   0 5.52402 0.60629   1
 -10   2   0 5.19335 0.95048   3
  10   2   0 4.90865 0.66686   3
  10   2   0 5.90175 0.61884   2
 -11  -2   0 0.40997 0.57848   3
  11  -2   0 1.51115 0.69225   3
  11  -2   0 2.32457 0.81051   1
  11   2   0 1.22624 0.53358   2
  12  -2   0 16.3822 1.17481   3
  12  -2   0 15.8454 1.24293   1
  12   2   0 16.5538 0.97701   1
  12   2   0 13.9981 1.12906   3
  12   2   0 16.8032 1.07183   2
  13  -2   0 0.41982 0.37434   1
  13  -2   0 0.34742 0.31248   3
  13   2   0 0.56752 0.24032   1
  13   2   0 0.06586 0.25494   2
  13   2   0 -0.1457 0.27021   3
  14  -2   0 13.3763 1.18478   3
  14  -2   0 13.4915 1.37745   1
  14   2   0 13.5503 0.95332   1
  14   2   0 14.9078 1.08201   2
  14   2   0 14.7924 1.15385   3
  15  -2   0 11.2575 1.43524   1
  15  -2   0 10.4916 1.27706   3
  15   2   0 10.6391 1.17298   3
  15   2   0 10.5853 0.95295   1
  15   2   0 11.2891 1.12659   2
  16  -2   0 -0.5416 0.55573   1
  16  -2   0 -0.0669 0.47780   3
  16   2   0 -0.3569 0.40233   3
  16   2   0 -0.2509 0.28573   1
  16   2   0 0.68648 0.47331   2
  17  -2   0 5.72267 1.33615   3
  17  -2   0 6.64889 1.76632   1
  17   2   0 4.31280 1.26504   3
  17   2   0 5.34620 0.95324   1
  17   2   0 5.64600 1.17775   2
  18   2   0 -0.4600 0.48676   3
  18   2   0 -0.5509 0.45703   2
  18   2   0 0.65597 0.35742   1
  19  -2   0 -0.5565 0.57671   3
  19   2   0 0.65784 0.57034   3
  19   2   0 -0.2377 0.52843   2
  19   2   0 0.38821 0.44290   1
  20  -2   0 0.91551 0.63881   3
  20   2   0 0.89708 0.67119   3
  20   2   0 0.62452 0.61364   2
   0   3   0 1.57328 0.37540   3
  -1  -3   0 3.27857 0.50351   3
   1  -3   0 2.50619 0.42791   3
   1  -3   0 2.48822 0.52754   3
  -1  -3   0 2.40699 0.55005   1
  -1  -3   0 2.33970 0.39761   3
   1  -3   0 2.94245 0.60277   1
   1   3   0 2.88352 0.45069   3
  -1   3   0 2.27433 0.50135   1
   1   3   0 2.98744 0.42816   3
  -1   3   0 3.73284 0.49792   3
  -1   3   0 3.09295 0.46385   3
  -2  -3   0 68.5130 2.19239   1
   2  -3   0 69.7823 2.14434   3
  -2  -3   0 69.4052 2.11778   3
  -2  -3   0 65.2081 1.84448   2
   2  -3   0 66.5898 2.11131   3
   2  -3   0 69.5073 2.31662   1
  -2  -3   0 68.2835 2.04109   3
   2   3   0 68.3488 2.23686   1
  -2   3   0 69.4084 2.11271   3
  -2   3   0 64.7946 2.26137   1
  -3  -3   0 947.671 20.6779   1
   3  -3   0 917.362 20.8314   1
  -3  -3   0 907.640 20.4972   3
  -3  -3   0 920.040 20.2446   2
   3  -3   0 917.400 20.5818   3
  -3  -3   0 922.849 20.5688   3
   3  -3   0 902.392 20.6267   3
   3   3   0 880.143 20.5311   3
  -3   3   0 946.839 20.6178   3
  -3   3   0 870.033 20.7663   1
   3   3   0 895.162 20.6927   1
   4  -3   0 1496.71 34.6358   3
  -4  -3   0 1503.38 34.3088   3
   4  -3   0 1543.47 34.2574   3
  -4  -3   0 1542.20 34.2467   3
  -4  -3   0 1558.08 34.0319   1
   4  -3   0 1550.35 34.2143   1
  -4  -3   0 1543.91 33.8758   2
   4   3   0 1479.22 34.0524   1
  -4   3   0 1505.41 34.1666   1
  -4   3   0 1543.17 34.0136   3
   4   3   0 1515.38 34.8352   3
  -5  -3   0 151.474 4.02753   3
   5  -3   0 151.400 4.20285   1
  -5  -3   0 149.644 3.67885   2
   5  -3   0 149.859 4.06110   3
   5  -3   0 148.935 4.02645   3
  -5  -3   0 155.455 4.02882   1
   5   3   0 148.077 3.65936   2
   5   3   0 147.317 3.97288   3
  -5   3   0 153.120 4.06040   3
   5   3   0 143.879 4.01234   1
  -5   3   0 148.795 4.14922   1
   6  -3   0 470.754 11.2600   1
  -6  -3   0 488.219 11.0649   1
  -6  -3   0 476.761 10.7424   2
   6  -3   0 467.587 11.1726   3
  -6  -3   0 468.137 11.0950   3
  -6   3   0 467.534 11.2126   1
   6   3   0 472.135 11.1218   1
  -6   3   0 480.720 11.1746   3
   6   3   0 471.484 10.7240   2
   6   3   0 455.122 11.0592   3
   7  -3   0 114.676 3.40092   1
   7  -3   0 110.802 3.29422   3
  -7  -3   0 113.591 3.16255   1
  -7  -3   0 113.339 3.28699   3
   7   3   0 110.597 3.18980   1
  -7   3   0 114.350 3.32127   3
   7   3   0 101.556 3.05629   2
   7   3   0 109.319 3.20327   3
  -7   3   0 112.450 3.29047   1
  -8  -3   0 335.842 8.30781   3
   8  -3   0 345.245 8.41782   1
  -8  -3   0 351.575 8.15520   1
   8  -3   0 334.069 8.34390   3
   8   3   0 328.065 8.17549   1
   8   3   0 334.215 8.25951   3
  -8   3   0 336.219 8.34096   3
   8   3   0 340.979 7.92335   2
  -8   3   0 331.926 8.25735   1
   9  -3   0 42.6155 1.81042   3
  -9  -3   0 42.1580 1.62853   1
  -9  -3   0 39.5731 1.77952   3
   9  -3   0 41.5141 1.89574   1
   9   3   0 40.5518 1.45338   2
   9   3   0 39.4868 1.58373   1
  -9   3   0 41.7256 1.84808   3
   9   3   0 38.8733 1.69233   3
  10  -3   0 174.113 4.88659   1
 -10  -3   0 181.910 4.57248   1
  10  -3   0 172.082 4.85245   3
 -10  -3   0 165.194 4.81547   3
 -10   3   0 162.778 4.83523   3
  10   3   0 174.638 4.43852   2
  10   3   0 171.313 4.59904   1
  10   3   0 169.822 4.73810   3
  11  -3   0 738.420 17.3951   1
 -11  -3   0 770.979 17.0653   1
  11  -3   0 724.509 17.3925   3
  11   3   0 739.135 17.1223   1
  11   3   0 758.044 17.0038   2
  11   3   0 724.016 17.3051   3
  12  -3   0 26.2152 1.54808   3
  12  -3   0 21.7583 1.67202   1
  12   3   0 24.0600 1.24556   2
  12   3   0 23.5122 1.28018   1
  12   3   0 25.3021 1.46199   3
  13  -3   0 36.5558 2.09487   1
  13  -3   0 38.0819 1.88772   3
  13   3   0 35.5492 1.78995   3
  13   3   0 35.8171 1.60920   1
  13   3   0 36.5925 1.61827   2
  14  -3   0 32.3440 1.89360   3
  14  -3   0 32.8932 2.12883   1
  14   3   0 29.6331 1.54042   1
  14   3   0 32.2969 1.76155   3
  14   3   0 32.0284 1.55483   2
  15  -3   0 111.532 3.87105   3
  15  -3   0 110.914 4.02777   1
  15   3   0 110.926 3.42851   1
  15   3   0 108.821 3.73252   3
  15   3   0 112.868 3.49611   2
  16  -3   0 24.8139 1.81183   3
  16  -3   0 24.7307 2.27928   1
  16   3   0 25.5544 1.51148   1
  16   3   0 25.0975 1.59770   2
  16   3   0 22.3896 1.74435   3
  17  -3   0 71.9227 3.47254   3
  17   3   0 83.9448 3.36198   3
  17   3   0 89.1568 3.09361   2
  17   3   0 86.4083 2.90343   1
  18  -3   0 151.023 5.07197   3
  18   3   0 158.065 4.75664   2
  18   3   0 152.089 4.97950   3
  18   3   0 148.457 4.40398   1
  19  -3   0 21.9451 2.06019   3
  19   3   0 22.2129 2.00791   3
  19   3   0 18.2969 1.74942   2
   0  -4   0 3829.15 86.1619   1
   0  -4   0 3855.61 85.9269   3
   0  -4   0 3779.70 85.6753   3
   0   4   0 3861.65 85.1744   3
   0   4   0 3773.36 86.0061   3
   0   4   0 3719.02 87.5806   1
  -1  -4   0 361.132 8.86592   1
   1  -4   0 355.450 8.63978   3
   1  -4   0 348.436 8.64583   3
  -1  -4   0 359.580 8.67019   3
  -1  -4   0 359.345 8.64052   3
   1  -4   0 352.557 8.88143   1
   1   4   0 360.252 8.55144   3
  -1   4   0 374.456 8.60973   3
  -1   4   0 341.141 8.91152   1
  -1   4   0 344.547 8.69963   3
   1   4   0 354.919 8.93048   1
   1   4   0 350.409 8.68976   3
  -2  -4   0 174.345 4.72262   3
  -2  -4   0 175.987 4.38421   2
   2  -4   0 176.427 4.70661   3
  -2  -4   0 181.606 4.87127   1
   2  -4   0 175.040 4.72760   3
  -2  -4   0 170.778 4.65639   3
   2  -4   0 177.206 4.97127   1
   2   4   0 172.600 4.91170   1
  -2   4   0 182.007 4.69875   3
  -2   4   0 171.152 4.95719   1
   2   4   0 172.572 4.72415   3
   3  -4   0 162.723 4.56082   3
  -3  -4   0 181.249 4.73324   1
  -3  -4   0 163.788 4.44620   3
  -3  -4   0 167.026 4.15255   2
   3  -4   0 168.133 4.54905   3
   3   4   0 162.336 4.49784   3
  -3   4   0 170.093 4.53966   3
  -3   4   0 164.573 4.77301   1
   3   4   0 165.132 4.75113   1
   4  -4   0 58.6368 2.17161   3
  -4  -4   0 60.2034 2.05195   3
  -4  -4   0 61.2267 1.84955   2
   4  -4   0 62.9286 2.23941   3
  -4  -4   0 60.6506 2.17818   3
  -4  -4   0 64.2668 2.29914   1
   4   4   0 60.5249 2.12212   3
  -4   4   0 59.3764 2.17267   3
   4   4   0 59.7887 2.27197   1
  -4   4   0 59.7786 2.32579   1
   5  -4   0 420.188 10.3902   1
  -5  -4   0 415.339 9.59677   2
  -5  -4   0 434.302 10.1514   1
  -5  -4   0 411.864 9.92152   3
   5  -4   0 410.983 10.0577   3
   5  -4   0 407.215 10.1186   3
  -5  -4   0 424.836 10.0856   3
  -5   4   0 405.678 10.2857   1
   5   4   0 406.000 10.0113   3
   5   4   0 415.353 10.2168   1
  -5   4   0 434.461 10.1371   3
   6  -4   0 595.424 14.1309   3
  -6  -4   0 601.671 14.1244   3
   6  -4   0 587.087 14.1765   3
  -6  -4   0 624.248 14.1460   1
  -6  -4   0 601.861 13.9698   3
   6  -4   0 596.310 14.3976   1
  -6   4   0 603.507 14.1377   3
   6   4   0 629.349 14.2934   1
  -6   4   0 571.133 14.2899   1
   6   4   0 595.229 14.0905   3
  -7  -4   0 913.348 20.0448   1
   7  -4   0 858.592 20.0338   3
  -7  -4   0 894.767 19.5316   2
  -7  -4   0 864.109 20.1148   3
   7  -4   0 847.669 20.2452   1
   7  -4   0 862.198 20.1311   3
  -7   4   0 863.108 20.2216   1
   7   4   0 858.920 20.0071   3
  -7   4   0 849.410 20.0654   3
   7   4   0 855.766 20.0875   1
   7   4   0 899.903 19.5020   2
   8  -4   0 190.839 5.56193   1
  -8  -4   0 197.007 4.87670   2
  -8  -4   0 183.380 5.34514   3
   8  -4   0 199.117 5.45636   3
  -8  -4   0 206.421 5.32740   1
   8   4   0 198.965 5.33643   3
  -8   4   0 188.568 5.40778   3
   8   4   0 202.694 4.85713   2
  -8   4   0 193.959 5.44033   1
   8   4   0 198.621 5.38436   1
   9  -4   0 55.4730 2.28762   3
  -9  -4   0 54.6310 2.10857   1
   9  -4   0 55.0876 2.46222   1
   9   4   0 53.4976 1.76221   2
  -9   4   0 52.7131 2.16307   1
   9   4   0 52.1437 2.12036   1
   9   4   0 51.6845 2.11216   3
  10  -4   0 39.3519 2.20453   1
  10  -4   0 40.2732 1.96813   3
 -10  -4   0 38.5470 1.81593   1
  10   4   0 41.1630 1.86962   3
  10   4   0 40.6980 1.82227   1
  10   4   0 40.2518 1.49449   2
 -11  -4   0 18.8698 1.39075   1
  11  -4   0 19.5171 1.44182   3
  11   4   0 19.2883 1.05507   2
  11   4   0 18.4288 1.28480   1
  11   4   0 19.4283 1.33305   3
 -12  -4   0 22.5873 1.51782   1
  12  -4   0 18.6752 1.88353   1
  12  -4   0 23.4226 1.61327   3
  12   4   0 22.3248 1.54228   3
  12   4   0 22.2159 1.41823   1
  12   4   0 22.5259 1.15243   2
 -13  -4   0 17.1340 1.47578   1
  13  -4   0 14.0689 1.49939   3
  13   4   0 16.4447 1.44912   3
  13   4   0 15.6255 1.27034   1
  13   4   0 15.7792 1.12625   2
  14  -4   0 128.168 4.33381   3
  14   4   0 124.781 4.01812   1
  14   4   0 129.698 4.23887   3
  14   4   0 136.208 3.84226   2
  15  -4   0 175.360 5.56706   3
  15   4   0 181.827 5.52204   3
  15   4   0 185.227 5.01548   2
  15   4   0 180.283 5.23443   1
  16  -4   0 46.0265 2.68300   3
  16   4   0 50.0934 2.11753   2
  16   4   0 48.7932 2.30161   1
  16   4   0 49.1317 2.53376   3
  17  -4   0 7.09003 1.71648   3
  17   4   0 5.90478 1.59827   3
  17   4   0 7.42944 1.43132   1
  17   4   0 8.50176 1.27534   2
  18   4   0 3.62436 1.59317   3
  18   4   0 3.43995 1.34423   2
   0  -5   0 -0.1073 0.32768   1
   0  -5   0 1.06585 0.42494   3
   0  -5   0 0.14533 0.27987   3
   0   5   0 0.38084 0.29467   3
   0   5   0 0.29707 0.29016   1
   0   5   0 0.04497 0.31887   3
  -1  -5   0 47.5537 1.93135   3
  -1  -5   0 49.0854 2.26215   1
   1  -5   0 45.3738 1.93896   3
   1  -5   0 45.3238 2.01698   3
  -1  -5   0 45.1776 2.04635   3
  -1   5   0 48.1905 1.99144   3
  -1   5   0 45.9838 2.16169   1
   1   5   0 48.4105 1.98976   3
  -1   5   0 46.0214 1.96744   3
   1   5   0 45.8452 1.90287   3
  -2  -5   0 40.6046 2.36258   3
  -2  -5   0 43.1863 1.86297   3
   2  -5   0 43.8995 2.04486   3
  -2  -5   0 42.6513 1.61003   2
  -2  -5   0 44.5674 2.18651   1
   2  -5   0 42.9277 1.93814   3
   2   5   0 42.4691 2.10410   1
  -2   5   0 43.0937 2.08777   1
   2   5   0 41.8463 1.86041   3
  -3  -5   0 127.125 3.42451   2
   3  -5   0 121.134 4.08535   1
  -3  -5   0 128.165 4.05285   1
  -3  -5   0 126.628 3.76604   3
   3  -5   0 123.900 3.89084   3
   3   5   0 124.511 4.08378   1
  -3   5   0 123.451 4.09491   1
  -3   5   0 127.019 3.86781   3
   3   5   0 126.862 3.83203   3
  -4  -5   0 193.101 5.59278   3
   4  -5   0 205.243 5.69646   3
   4  -5   0 193.444 5.57897   3
  -4  -5   0 210.286 5.82897   1
  -4  -5   0 205.773 5.12195   2
   4  -5   0 233.565 7.98901   1
  -4  -5   0 206.754 5.54150   3
   4   5   0 204.978 5.89198   1
  -4   5   0 202.469 5.64357   3
  -4   5   0 209.332 5.95884   1
   4   5   0 203.868 5.61875   3
  -5  -5   0 120.284 3.22806   2
  -5  -5   0 118.913 3.56137   3
   5  -5   0 108.573 3.99702   1
  -5  -5   0 123.428 3.88382   1
   5  -5   0 119.307 3.76003   3
   5  -5   0 112.320 3.68667   3
   5   5   0 117.503 3.67264   3
   5   5   0 113.566 3.87732   1
  -5   5   0 119.002 3.98083   1
  -6  -5   0 4.52850 0.81395   3
   6  -5   0 3.91858 0.92835   3
  -6  -5   0 5.72671 0.79249   2
   6  -5   0 5.02234 1.36846   1
  -6  -5   0 7.74393 1.31169   1
  -6   5   0 2.68247 0.99135   1
   6   5   0 5.02769 1.02465   1
   6   5   0 5.08699 0.88524   3
   7  -5   0 2.12352 0.89630   3
  -7  -5   0 2.44532 0.78880   2
  -7  -5   0 3.18913 1.19716   1
  -7   5   0 3.14760 0.88653   1
   7   5   0 2.54806 0.78712   3
   7   5   0 3.25087 0.93781   1
  -8  -5   0 14.3965 1.14580   3
   8  -5   0 13.1610 1.29313   3
  -8  -5   0 13.2576 1.40032   1
  -8  -5   0 13.4333 1.01366   2
   8   5   0 13.5090 1.33794   1
   8   5   0 15.8402 1.21230   3
  -8   5   0 13.7844 1.37078   1
  -9  -5   0 0.58808 0.47982   1
  -9  -5   0 0.47017 0.33687   3
   9  -5   0 -0.3254 0.37560   3
   9   5   0 0.41638 0.40933   1
  -9   5   0 0.57835 0.40999   1
   9   5   0 0.00952 0.34561   3
 -10  -5   0 50.8196 2.83103   1
  10  -5   0 55.0708 2.52285   3
  10   5   0 52.3290 2.43895   1
  10   5   0 55.0149 2.36414   3
 -10   5   0 52.4890 2.43920   1
  11  -5   0 333.079 8.88523   3
  11   5   0 340.393 8.05033   2
  11   5   0 330.163 8.75864   1
  11   5   0 330.896 8.72179   3
  12  -5   0 25.3974 1.89075   3
 -12  -5   0 24.3184 1.86981   1
  12   5   0 26.8777 1.79800   1
  12   5   0 25.7903 1.78739   3
  12   5   0 25.6915 1.28110   2
  13  -5   0 -0.4568 0.52865   3
 -13  -5   0 0.04019 0.57153   1
  13   5   0 -0.2381 0.46839   3
  13   5   0 -0.2870 0.42574   1
  13   5   0 -0.2596 0.33567   2
 -14  -5   0 22.1647 2.41910   1
  14  -5   0 18.7944 1.97399   3
  14   5   0 21.9038 1.81793   3
  14   5   0 22.1484 1.76495   1
  14   5   0 19.9534 1.27276   2
  15  -5   0 6.74340 1.70624   3
  15   5   0 6.94938 1.48537   1
  15   5   0 6.78154 1.53476   3
  15   5   0 6.40266 1.05353   2
  16  -5   0 26.7243 2.23398   3
  16   5   0 24.1182 2.04286   1
  16   5   0 22.6228 1.48868   2
  16   5   0 25.7440 2.09252   3
  17  -5   0 17.1100 2.27071   3
  17   5   0 13.2480 1.89184   3
  17   5   0 12.1646 1.83257   1
  17   5   0 8.59402 1.39926   2
   0  -6   0 6.13118 1.13617   3
   0   6   0 5.62875 1.13128   3
   0   6   0 3.04062 1.19889   1
  -1  -6   0 3.07679 1.05461   3
   1  -6   0 4.57568 1.11654   3
   1   6   0 3.72409 1.11381   3
   1   6   0 3.27708 1.30853   1
  -2  -6   0 29.6247 1.53943   2
   2  -6   0 32.5660 1.83854   3
  -2  -6   0 27.9433 1.72052   3
  -2   6   0 25.5981 1.98711   1
   2   6   0 28.0683 1.92407   1
   2   6   0 28.4625 1.79020   3
   3  -6   0 17.7445 1.46975   3
  -3  -6   0 16.4403 1.42885   3
  -3  -6   0 17.3802 1.27565   2
   3   6   0 17.3946 1.51244   3
  -3   6   0 17.8795 1.63607   1
   3   6   0 19.9833 1.60774   1
  -4  -6   0 18.7299 1.43016   3
  -4  -6   0 18.2959 1.24923   2
   4  -6   0 20.7489 1.56579   3
   4   6   0 21.0059 1.68360   1
   4   6   0 21.6697 1.56517   3
  -4   6   0 18.9469 1.63361   1
  -5  -6   0 18.5483 1.43956   3
   5  -6   0 19.2236 1.56563   3
  -5  -6   0 18.6957 1.30498   2
  -5   6   0 18.5257 1.68532   1
   5   6   0 18.7515 1.51203   3
   5   6   0 15.6699 1.63298   1
   6  -6   0 21.8717 1.64626   3
  -6  -6   0 23.0794 1.50476   3
  -6  -6   0 23.5057 1.38044   2
   6   6   0 26.0747 1.70466   3
   6   6   0 24.1827 1.85794   1
  -6   6   0 18.6968 1.79189   1
  -7  -6   0 10.3193 1.11767   2
   7  -6   0 9.19985 1.34605   3
  -7  -6   0 8.89632 1.15582   3
   7   6   0 9.68122 1.43814   1
   7   6   0 8.35923 1.19437   3
  -7   6   0 7.29395 1.33109   1
  -8  -6   0 0.32844 0.41348   2
  -8  -6   0 0.13305 0.38271   3
   8  -6   0 -0.4674 0.47364   3
  -8   6   0 -0.1566 0.41769   1
   8   6   0 0.23280 0.41441   3
   8   6   0 0.60327 0.48453   1
  -9  -6   0 53.3742 2.40373   3
  -9  -6   0 48.6263 1.99065   2
   9  -6   0 50.4336 2.54892   3
  -9   6   0 51.0463 2.63516   1
   9   6   0 54.3038 2.46622   3
   9   6   0 53.9713 2.72777   1
  10  -6   0 7.07717 1.50162   3
 -10  -6   0 6.66408 1.20085   3
  10   6   0 6.49548 1.44733   1
 -10   6   0 6.27811 1.38500   1
  10   6   0 6.13669 1.25717   3
 -11  -6   0 3.20289 1.17413   3
  11   6   0 4.04341 1.45580   1
  12  -6   0 22.3661 1.99344   3
 -12  -6   0 21.5932 1.70672   3
  12   6   0 18.1188 1.94524   1
  12   6   0 20.3993 1.78068   3
  13  -6   0 0.88167 0.67828   3
 -13  -6   0 3.75982 1.46749   3
  13   6   0 0.79654 0.64642   3
  13   6   0 0.51796 0.64244   1
  14  -6   0 5.02021 1.77507   3
 -14  -6   0 4.62836 1.52106   3
  14   6   0 4.52878 1.74508   1
  15  -6   0 -0.1913 0.70724   3
  15   6   0 0.28046 0.64314   3
  15   6   0 0.32932 0.64154   1
   0  -7   0 -0.0568 0.47549   3
   0   7   0 -0.3871 0.45562   1
   1  -7   0 6.89517 1.44749   3
  -1  -7   0 6.77028 1.34647   3
  -1  -7   0 3.24084 1.37295   2
   1   7   0 5.52990 1.43985   1
   1   7   0 7.35126 1.31541   3
  -1   7   0 3.71370 1.39711   1
  -2  -7   0 6.37072 1.32089   3
  -2  -7   0 8.51573 1.43743   2
   2  -7   0 7.39959 1.55330   3
  -2   7   0 4.93811 1.83925   1
   2   7   0 8.70329 1.43548   3
   3  -7   0 28.4794 2.00205   3
  -3  -7   0 25.2717 1.70595   2
  -3  -7   0 24.9714 1.82091   3
   3   7   0 25.7814 1.88863   3
   3   7   0 26.8241 2.15435   1
  -4  -7   0 75.1715 3.16412   3
  -4  -7   0 69.5298 2.56455   2
   4  -7   0 74.1673 3.12744   3
   4   7   0 76.0995 3.39759   1
  -4   7   0 73.6338 3.53959   1
   4   7   0 73.1007 3.07383   3
   5  -7   0 7.09601 1.47048   3
  -5  -7   0 6.94811 2.12920   3
  -5  -7   0 5.30913 1.36497   2
   5   7   0 5.21412 1.36231   3
  -5   7   0 4.31068 1.49067   1
   5   7   0 6.23143 1.57346   1
  -6  -7   0 39.9694 2.16705   3
  -6  -7   0 38.9411 1.92810   2
  -6   7   0 35.9293 2.33111   1
   6   7   0 42.0193 2.62621   1
  -7  -7   0 3.90386 1.28418   2
   7  -7   0 3.44593 1.51400   3
  -7  -7   0 4.45672 1.32633   3
  -7   7   0 7.14366 1.55678   1
   7   7   0 5.84774 1.73860   1
   7   7   0 3.72057 1.38718   3
  -8  -7   0 46.9440 2.41480   3
   8  -7   0 48.1759 2.72010   3
   8   7   0 48.2668 2.54717   3
   8   7   0 43.3567 2.79670   1
  -8   7   0 47.6898 2.72926   1
   9  -7   0 32.4166 2.36284   3
  -9  -7   0 35.4401 2.10819   3
   9   7   0 37.3200 2.34596   3
  -9   7   0 33.0969 2.43004   1
  10  -7   0 42.8732 2.67869   3
 -10  -7   0 43.3888 2.35998   3
  10   7   0 46.6273 2.60683   3
 -10   7   0 43.4750 2.76492   1
  11  -7   0 69.6376 3.38959   3
 -11  -7   0 68.4416 3.00037   3
  11   7   0 65.6469 3.44130   1
  11   7   0 65.9061 3.14714   3
 -11   7   0 61.3008 3.20248   1
  12  -7   0 0.02768 0.75022   3
 -12  -7   0 1.60893 0.63607   3
  12   7   0 0.90682 0.69559   3
  12   7   0 6.73002 1.99873   1
 -13  -7   0 22.4475 2.11815   3
  13  -7   0 25.1856 2.48806   3
  13   7   0 22.1176 2.18635   3
  13   7   0 22.0559 2.45466   1
   0  -8   0 215.991 6.69074   3
   0   8   0 221.824 7.13812   1
  -1  -8   0 13.7465 1.97147   3
   1  -8   0 11.9691 1.91764   3
  -1   8   0 11.3763 1.95861   1
   1   8   0 11.3358 1.97744   1
  -2  -8   0 1.40794 0.73848   3
   2  -8   0 1.76604 0.72474   3
   2   8   0 2.05705 0.69177   1
   2   8   0 4.74516 1.55920   3
  -2   8   0 5.80079 1.84453   1
  -3  -8   0 1.15470 0.70096   3
   3  -8   0 1.37596 0.70988   3
   3   8   0 1.30915 0.72605   1
  -3   8   0 0.47938 0.70297   1
   3   8   0 1.23096 0.67970   3
   4  -8   0 5.36894 1.67900   3
  -4  -8   0 7.14513 1.57480   3
   4   8   0 5.19715 1.62890   3
   5  -8   0 23.1752 2.19452   3
  -5  -8   0 17.9705 1.97711   3
   5   8   0 17.1233 1.91284   3
  -5   8   0 12.9614 2.04521   1
   5   8   0 19.8365 2.17138   1
  -6  -8   0 15.7728 2.01918   3
   6  -8   0 15.2580 2.00101   3
  -6   8   0 15.1748 1.93997   1
   6   8   0 14.7514 2.21446   1
   6   8   0 17.2178 1.93991   3
  -7  -8   0 44.4292 2.62747   3
   7  -8   0 40.2332 2.76858   3
   7   8   0 40.8838 2.96635   1
  -7   8   0 41.0610 2.78677   1
   7   8   0 39.9780 2.70854   3
   8  -8   0 14.7797 2.24489   3
  -8  -8   0 16.8620 1.98490   3
  -8   8   0 12.0474 2.06981   1
   8   8   0 11.6726 2.21552   1
   8   8   0 14.2940 2.01623   3
   9  -8   0 1.79512 0.82063   3
  -9  -8   0 -0.0564 0.68434   3
   9   8   0 1.76548 0.77374   3
  -9   8   0 -0.8587 0.71780   1
   9   8   0 -0.2297 0.68860   1
   0  -9   0 -0.4659 0.78607   3
  -1  -9   0 6.91759 2.10053   3
   1  -9   0 7.11349 2.25365   3
   1   9   0 6.20107 2.26597   1
  -2  -9   0 15.1503 2.22826   3
   2  -9   0 11.8558 2.28808   3
   2   9   0 9.10224 2.48302   1
  -2   9   0 13.9227 2.16601   1
  20   0  -1 -0.0657 0.59058   2
  20   0  -1 0.38461 0.57515   3
  19   0  -1 -0.7459 0.50549   2
  19   0  -1 -0.3942 0.61255   3
  19   0  -1 -0.2658 0.33759   1
  18   0  -1 -0.1384 0.48088   2
  18   0  -1 -0.4191 0.45021   3
  18   0  -1 -0.3763 0.31679   1
  17   0  -1 0.30281 0.44452   1
  17   0  -1 0.12101 0.48624   3
  17   0  -1 -0.2177 0.27073   1
  17   0  -1 2.38768 1.09798   2
  16   0  -1 0.14905 0.26294   1
  16   0  -1 0.08086 0.39889   1
  16   0  -1 0.04753 0.39461   3
  16   0  -1 0.66537 0.42739   2
  15   0  -1 -0.2453 0.31088   1
  15   0  -1 0.21449 0.23031   1
  15   0  -1 0.34469 0.37467   3
  14   0  -1 -0.0342 0.26172   1
  14   0  -1 0.02899 0.19138   1
  14   0  -1 -0.3549 0.28154   3
  13   0  -1 -0.0550 0.24596   1
  13   0  -1 0.08693 0.16760   1
  13   0  -1 -0.2707 0.25175   3
 -12   0   1 0.11929 0.35063   3
  12   0  -1 0.04805 0.20598   1
  12   0  -1 0.00494 0.25924   3
  11   0  -1 -0.0232 0.21665   3
 -11   0   1 0.03360 0.29141   3
  11   0  -1 -0.1157 0.17213   1
  10   0  -1 -0.1394 0.15900   3
 -10   0   1 -0.1788 0.24851   3
  -9   0   1 -0.0339 0.17668   3
   9   0  -1 0.01174 0.15250   3
  -8   0   1 0.08493 0.18437   3
   8   0  -1 0.40264 0.16464   3
  -7   0   1 -0.0146 0.15212   3
   7   0  -1 0.01047 0.15307   3
  -6   0   1 0.09575 0.13035   3
   6   0  -1 0.09268 0.13740   3
   5   0  -1 -0.0420 0.09048   3
  -5   0   1 0.25813 0.11476   3
   4   0  -1 0.05099 0.07637   3
  -4   0   1 0.18592 0.08606   3
   3   0  -1 0.40262 0.13968   3
   2   0  -1 0.02867 0.03228   3
  -2   0   1 0.01544 0.03562   3
   2   0  -1 0.10307 0.04537   2
   3   0   1 0.00656 0.05775   3
  -3   0  -1 0.00763 0.06595   3
   4   0   1 0.57361 0.21310   3
   5   0   1 0.09650 0.11104   3
  -6   0  -1 0.42706 0.16401   3
   7   0   1 0.68799 0.30018   3
  -7   0  -1 -0.0885 0.14232   3
   8   0   1 0.37524 0.17063   3
  -8   0  -1 0.32384 0.22007   3
   9   0   1 0.67847 0.23329   3
  -9   0  -1 0.13601 0.25339   3
 -10   0  -1 -0.1448 0.25256   3
  10   0   1 0.46642 0.22017   3
  11   0   1 0.18312 0.24678   3
 -11   0  -1 -0.0267 0.30334   3
  12   0   1 0.02809 0.17264   1
 -12   0  -1 0.14194 0.37965   3
  12   0   1 -0.1420 0.23745   3
  13   0   1 0.30369 0.20758   1
  13   0   1 0.06999 0.26355   3
  14   0   1 1.67312 0.72194   3
  15   0   1 0.15748 0.25586   1
  15   0   1 -0.0035 0.36453   3
  16   0   1 0.35310 0.48997   3
  16   0   1 0.19579 0.30970   1
  17   0   1 0.38144 0.50998   1
  17   0   1 -0.4541 0.43459   3
  17   0   1 -0.4350 0.31838   1
  18   0   1 0.33137 0.51159   3
  18   0   1 0.14362 0.34819   1
  19   0   1 0.17067 0.56174   3
  19   0   1 0.36044 0.39667   1
  20   0   1 -1.1007 0.57007   3
  20   0   1 1.05635 0.66003   2
  20   0   1 0.10659 0.48189   1
  20  -1  -1 14.5363 1.69355   3
  20   1  -1 8.43423 1.67091   2
  20   1  -1 11.5527 1.62491   3
  19  -1  -1 0.12570 0.35128   1
  19  -1  -1 0.49480 0.55152   3
  19   1  -1 0.40843 0.61361   2
  19   1  -1 1.35954 0.56481   3
  18  -1  -1 41.7634 2.20539   3
  18  -1  -1 41.4858 1.74923   1
  18   1  -1 42.3572 2.86612   2
  18   1  -1 39.1164 1.60663   1
  18   1  -1 43.8622 2.22303   3
  17  -1  -1 295.359 7.45174   1
  17  -1  -1 293.460 7.91112   3
  17   1  -1 308.121 7.97347   2
  17   1  -1 281.461 7.15548   1
  17   1  -1 292.018 7.86593   3
  16  -1  -1 36.9963 1.94620   3
  16  -1  -1 38.4253 1.84190   1
  16   1  -1 37.6422 1.90298   3
  16   1  -1 33.0243 1.89420   2
  16   1  -1 34.6743 1.45011   1
  15  -1  -1 62.8159 2.23599   1
  15  -1  -1 62.1556 2.52518   3
  15   1  -1 60.3433 2.43245   2
  15   1  -1 61.8559 2.45974   3
  15   1  -1 60.8670 1.97557   1
  14  -1  -1 2.51581 0.80150   3
  14  -1  -1 2.65089 0.87098   1
  14   1  -1 2.04436 0.56614   1
  13  -1  -1 48.7021 1.98712   3
  13  -1  -1 52.0155 1.84667   1
  13   1  -1 44.6677 2.06455   1
  13   1  -1 51.3890 2.00669   2
  13   1  -1 49.9164 2.00023   3
 -12  -1   1 219.623 6.57257   3
  12  -1  -1 243.285 6.19523   3
  12  -1  -1 250.801 5.89838   1
  12   1  -1 248.800 6.19842   2
  12   1  -1 244.757 5.74879   1
  12   1  -1 239.536 6.17088   3
 -12   1   1 212.810 6.58320   3
  11  -1  -1 240.691 5.72789   1
 -11  -1   1 229.380 6.03522   3
  11  -1  -1 234.249 6.00480   3
 -11   1   1 237.787 6.08966   3
  11   1  -1 230.808 5.96466   3
  11   1  -1 232.875 5.97940   2
  11   1  -1 224.545 5.57491   1
 -10  -1   1 975.378 21.8507   3
  10  -1  -1 949.842 21.8045   3
  10   1  -1 948.444 21.4093   1
  10   1  -1 955.324 21.7901   3
 -10   1   1 972.448 21.8788   3
  10   1  -1 966.650 21.7936   2
   9  -1  -1 439.980 10.5015   3
   9  -1  -1 461.749 10.2934   1
  -9  -1   1 447.468 10.5337   3
   9   1  -1 440.873 10.4781   3
   9   1  -1 443.033 10.4682   2
  -9   1   1 446.527 10.5557   3
   9   1  -1 449.485 10.1711   1
  -8  -1   1 12.7878 0.81193   3
   8  -1  -1 12.5361 0.69985   1
   8  -1  -1 13.3246 0.74876   3
  -8   1   1 12.8967 0.80725   3
   8   1  -1 11.0726 0.70118   3
   8   1  -1 12.5803 0.71909   2
   8   1  -1 11.7241 0.58544   1
   7  -1  -1 45.3144 1.40431   1
   7  -1  -1 45.9282 1.51297   3
  -7  -1   1 44.6385 1.53631   3
   7   1  -1 42.7945 1.48931   3
   7   1  -1 47.5577 1.49257   2
  -7   1   1 44.8802 1.53501   3
   7   1  -1 43.7039 1.29117   1
   6  -1  -1 709.167 16.0761   3
  -6  -1   1 721.403 15.9920   1
  -6  -1   1 713.146 16.0813   3
   6  -1  -1 718.743 15.9664   1
  -6   1   1 734.187 16.1179   3
   6   1  -1 713.945 16.0422   2
   6   1  -1 701.035 15.8485   1
   6   1  -1 698.874 16.0474   3
   5  -1  -1 274.781 6.44084   3
  -5  -1   1 281.726 6.24234   1
   5  -1  -1 280.853 6.38420   1
   5   1  -1 272.917 6.38932   2
  -5   1   1 275.024 6.32646   1
   5   1  -1 269.779 6.40690   3
   5   1  -1 269.184 6.24848   1
  -4  -1   1 362.157 8.22634   2
   4  -1  -1 369.195 8.27330   1
   4  -1  -1 362.544 8.27521   3
  -4  -1   1 363.228 8.26537   3
  -4  -1   1 370.525 8.12886   1
  -4   1   1 364.732 8.22547   1
   4   1  -1 358.149 8.22017   2
   4   1  -1 349.698 8.23948   3
  -4   1   1 368.969 8.28885   3
   4   1  -1 353.328 8.13486   1
  -3  -1   1 1909.50 42.3081   1
   3  -1  -1 1884.68 42.6877   3
  -3  -1   1 1897.60 42.5659   2
  -3  -1   1 1888.84 42.6661   3
   3  -1  -1 1933.40 42.8922   1
   3   1  -1 1924.84 42.4832   1
  -3   1   1 1880.33 42.7561   1
   3   1  -1 1822.39 42.5132   3
  -3   1   1 1888.90 42.5585   3
   3   1  -1 1886.69 42.4823   2
   2  -1  -1 398.793 8.95434   1
   2  -1  -1 394.274 8.87449   3
  -2  -1   1 400.096 8.86431   1
  -2  -1   1 395.100 8.98041   3
   2  -1  -1 391.550 8.87277   3
  -2  -1   1 391.835 8.83165   2
   2   1  -1 405.029 9.00879   1
   2   1  -1 395.707 8.86279   3
  -2   1   1 395.638 8.87531   3
  -2   1   1 389.014 8.94368   1
   2   1  -1 390.498 8.91207   2
  -1  -1   1 401.278 9.00193   1
  -1  -1   1 404.580 8.94933   3
  -1  -1   1 398.912 8.99754   2
   1  -1  -1 398.607 9.01783   1
   1  -1  -1 394.903 8.93893   3
   1  -1  -1 397.390 9.04418   3
   1   1  -1 399.162 9.15297   3
  -1   1   1 409.838 8.95012   3
  -1   1   1 399.087 9.02327   1
   1   1  -1 401.622 9.13790   1
  -1   1   1 395.842 8.95823   3
   0  -1   1 14.1317 0.49525   3
   0  -1  -1 15.5812 0.51158   3
   0  -1   1 14.7727 0.51913   3
   0  -1  -1 14.0458 0.49961   3
   0  -1  -1 14.4664 0.54258   1
   0   1  -1 14.9412 0.52231   3
   0   1   1 15.0025 0.55331   1
   0   1  -1 14.7225 0.55361   1
   0   1   1 14.7679 0.50471   3
   0   1   1 14.4739 0.49942   3
   0   1  -1 13.9248 0.48672   3
  -1  -1  -1 82.1034 1.98275   3
  -1  -1  -1 81.8470 2.04227   1
   1  -1   1 81.1429 2.02503   3
  -1  -1  -1 82.0884 1.99898   3
  -1   1  -1 79.6645 2.04804   1
  -1   1  -1 82.6620 2.02182   3
   1   1   1 80.4306 2.04406   1
   1   1   1 81.7290 1.99944   3
  -2  -1  -1 352.355 7.77576   1
   2  -1   1 341.785 7.78911   3
   2  -1   1 343.290 7.78291   1
  -2  -1  -1 344.786 7.75018   3
   2   1   1 337.828 7.76749   1
  -2   1  -1 339.724 7.77786   1
  -2   1  -1 341.142 7.77747   3
   2   1   1 347.676 7.60282   2
   2   1   1 337.824 7.74683   3
  -3  -1  -1 139.082 3.42278   3
  -3  -1  -1 147.715 3.42007   1
   3  -1   1 140.983 3.42697   1
  -3   1  -1 144.710 3.47231   3
   3   1   1 138.767 3.41104   1
   3   1   1 145.728 3.27145   2
   3   1   1 138.481 3.42851   3
  -4  -1  -1 872.641 19.5684   3
   4  -1   1 835.957 19.9659   3
   4  -1   1 883.002 19.9343   1
  -4  -1  -1 886.942 19.5570   1
   4   1   1 880.841 19.8534   1
  -4   1  -1 876.913 19.9514   3
   4   1   1 860.871 19.8965   3
   5  -1   1 1489.59 33.4817   1
   5  -1   1 1459.06 33.9807   3
  -5  -1  -1 1496.56 33.3140   1
  -5  -1  -1 1452.03 33.1314   3
   5   1   1 1471.88 33.1814   1
   5   1   1 1416.45 33.6130   3
  -5   1  -1 1498.82 33.1863   3
  -6  -1  -1 9.44178 0.63584   3
   6  -1   1 11.1036 0.63358   3
   6  -1   1 9.35773 0.58204   1
   6   1   1 8.89675 0.55295   1
   6   1   1 9.38878 0.58311   3
  -7  -1  -1 78.5093 2.32292   3
   7  -1   1 81.8967 2.34744   3
  -7   1  -1 80.4083 2.34587   3
   7   1   1 75.4066 2.28126   3
   7   1   1 76.1654 2.16243   1
   8  -1   1 127.345 3.29067   1
   8  -1   1 124.819 3.45428   3
  -8  -1  -1 125.526 3.45940   3
  -8   1  -1 127.498 3.47461   3
   8   1   1 120.689 3.39390   3
   8   1   1 126.584 3.26431   1
   9  -1   1 1343.71 29.4505   1
  -9  -1  -1 1325.49 29.6696   3
   9  -1   1 1331.35 29.7020   3
   9   1   1 1284.68 29.6289   3
  -9   1  -1 1334.10 29.7032   3
   9   1   1 1316.89 29.7202   1
  10  -1   1 247.314 6.39080   3
  10  -1   1 261.425 6.16965   1
 -10  -1  -1 246.376 6.39328   3
 -10   1  -1 250.885 6.42123   3
  10   1   1 252.874 6.37233   3
  10   1   1 250.235 6.11664   1
 -11  -1  -1 381.353 9.62671   3
  11  -1   1 424.065 9.41716   1
  11  -1   1 395.936 9.66300   3
 -11   1  -1 387.700 9.65086   3
  11   1   1 387.728 9.59852   3
  11   1   1 396.681 9.31676   1
  12  -1   1 441.298 9.82500   1
  12  -1   1 421.311 10.1223   3
 -12  -1  -1 376.340 10.0226   3
  12   1   1 423.300 9.72954   1
 -12   1  -1 386.824 10.0668   3
  12   1   1 421.121 10.0944   3
  13  -1   1 19.7785 1.28342   3
  13  -1   1 22.5789 1.33847   1
  13   1   1 21.0547 1.28867   3
  13   1   1 19.9644 1.06682   1
  14  -1   1 21.8226 1.38454   3
  14  -1   1 22.3623 1.38704   1
  14   1   1 21.3262 1.35362   3
  14   1   1 19.7055 1.13959   1
  15  -1   1 25.0554 1.65559   3
  15  -1   1 29.3828 1.67832   1
  15   1   1 28.3940 1.56345   2
  15   1   1 26.4200 1.36831   1
  15   1   1 27.7471 1.66627   3
  16  -1   1 260.441 6.65401   1
  16  -1   1 247.647 6.95611   3
  16   1   1 251.084 6.94882   3
  16   1   1 257.317 6.86387   2
  16   1   1 242.297 6.40096   1
  17  -1   1 35.7993 2.10683   1
  17  -1   1 30.8019 2.01130   3
  17   1   1 33.7388 1.97673   2
  17   1   1 32.4245 1.59427   1
  17   1   1 34.5432 1.97920   3
  18  -1   1 34.7163 2.15024   3
  18  -1   1 36.1002 1.77172   1
  18   1   1 34.8765 1.74282   1
  18   1   1 39.5433 2.09534   2
  18   1   1 35.7913 2.13714   3
  19  -1   1 35.3845 2.29429   3
  19  -1   1 30.7326 1.83404   1
  19   1   1 33.3137 1.73974   1
  19   1   1 35.2397 2.23683   3
  19   1   1 34.4439 2.08563   2
  20  -1   1 10.9196 1.72106   3
  20  -1   1 14.2342 1.47721   1
  20   1   1 9.93429 1.75623   3
  20   1   1 10.4002 1.65855   2
  20  -2  -1 41.6913 2.52634   3
  20   2  -1 41.7115 2.46451   3
  20   2  -1 42.5079 2.42442   2
  19  -2  -1 3.29688 1.47786   3
  19   2  -1 3.90398 1.27820   2
  19   2  -1 1.71327 0.64191   3
  18  -2  -1 0.38658 0.62783   3
  18   2  -1 1.68177 0.65849   3
  18   2  -1 2.93814 0.91149   1
  18   2  -1 3.75869 1.19269   2
  17  -2  -1 15.8770 1.98245   1
  17  -2  -1 18.9817 1.59020   3
  17   2  -1 16.1525 1.48601   3
  17   2  -1 16.0297 1.15333   1
  17   2  -1 15.2396 1.47759   2
  16  -2  -1 54.2598 2.50283   3
  16  -2  -1 59.2032 2.62670   1
  16   2  -1 57.6152 2.47044   3
  16   2  -1 56.4406 2.39482   2
  16   2  -1 57.2098 1.99164   1
  15  -2  -1 39.5544 2.09872   1
  15  -2  -1 35.5936 1.93404   3
  15   2  -1 39.3647 1.88187   2
  15   2  -1 36.5954 1.50232   1
  15   2  -1 40.2713 1.94493   3
  14  -2  -1 303.736 7.57698   1
  14  -2  -1 292.421 7.73265   3
  14   2  -1 306.378 7.63070   2
  14   2  -1 295.058 7.68209   3
  14   2  -1 288.502 7.20224   1
  13  -2  -1 329.518 8.04080   1
  13  -2  -1 317.714 8.18595   3
  13   2  -1 328.257 8.07047   2
  13   2  -1 316.399 8.12258   3
  13   2  -1 317.308 7.71242   1
  12  -2  -1 346.023 8.47533   1
  12  -2  -1 338.740 8.61529   3
  12   2  -1 332.917 8.55743   3
 -12   2   1 384.513 10.4996   3
  12   2  -1 332.410 8.18140   1
  12   2  -1 342.582 8.47701   2
  11  -2  -1 1.74115 0.78605   1
  11  -2  -1 0.87449 0.35086   3
 -11  -2   1 1.29479 0.44181   3
  11   2  -1 0.38643 0.29965   3
  11   2  -1 1.41318 0.57866   2
  11   2  -1 0.61088 0.22015   1
 -11   2   1 1.83073 0.84406   3
  10  -2  -1 132.143 3.80031   3
 -10  -2   1 135.293 3.87634   3
  10  -2  -1 135.372 3.74300   1
  10   2  -1 137.220 3.67699   2
  10   2  -1 129.766 3.74996   3
 -10   2   1 133.023 3.87479   3
   9  -2  -1 297.069 7.43896   3
  -9  -2   1 315.229 7.13547   1
  -9  -2   1 296.067 7.43904   3
   9  -2  -1 309.073 7.40235   1
   9   2  -1 299.318 7.16888   1
   9   2  -1 297.887 7.38231   3
  -9   2   1 301.718 7.49579   3
   9   2  -1 299.784 7.26583   2
   8  -2  -1 15.5391 0.93203   3
  -8  -2   1 18.5720 0.82136   1
   8  -2  -1 16.6593 1.00158   1
  -8  -2   1 16.2278 0.99503   3
   8   2  -1 16.7152 0.84139   1
   8   2  -1 15.3816 0.87892   3
   8   2  -1 16.1836 0.82413   2
  -8   2   1 17.4474 1.06215   3
   7  -2  -1 158.389 4.17356   3
  -7  -2   1 161.108 3.96157   1
  -7  -2   1 163.034 4.19025   3
   7  -2  -1 162.016 4.20825   1
   7   2  -1 159.446 4.00728   2
  -7   2   1 166.944 4.24228   3
   7   2  -1 150.093 4.09738   3
  -7   2   1 157.304 4.08046   1
   7   2  -1 156.402 3.98785   1
   6  -2  -1 4086.47 91.8721   3
   6  -2  -1 4085.08 92.1060   1
  -6  -2   1 4083.39 91.7550   3
  -6  -2   1 4174.24 91.4678   1
  -6  -2   1 4179.70 91.6768   2
  -6   2   1 3913.70 92.5634   1
   6   2  -1 4060.35 91.5623   1
   6   2  -1 4100.61 91.4046   2
  -6   2   1 4230.47 91.9819   3
   6   2  -1 3988.33 91.9254   3
  -5  -2   1 142.978 3.42471   2
  -5  -2   1 139.192 3.55168   3
  -5  -2   1 142.406 3.45811   1
   5  -2  -1 138.589 3.63030   3
   5   2  -1 136.646 3.50257   1
   5   2  -1 133.292 3.38882   2
  -5   2   1 127.064 3.77511   1
   5   2  -1 132.734 3.51028   3
  -5   2   1 140.000 3.59172   3
   4  -2  -1 33.9446 1.31930   1
   4  -2  -1 33.5315 1.21126   3
  -4  -2   1 33.9288 1.08528   2
  -4  -2   1 34.6225 1.16934   1
  -4  -2   1 33.9788 1.20444   3
   4   2  -1 33.2421 1.18136   3
   4   2  -1 33.6894 1.19294   1
   4   2  -1 32.9477 1.07403   2
  -4   2   1 34.3681 1.22352   3
  -4   2   1 34.0041 1.28417   1
   3  -2  -1 452.758 10.4736   3
  -3  -2   1 472.997 10.4735   1
   3  -2  -1 477.020 10.6558   1
  -3  -2   1 459.647 10.3100   2
  -3  -2   1 447.260 10.4643   3
   3   2  -1 456.591 10.2948   2
   3   2  -1 457.432 10.5131   1
  -3   2   1 438.418 10.5989   1
   3   2  -1 457.735 10.4421   3
  -3   2   1 453.353 10.5053   3
  -2  -2   1 1335.49 29.5571   2
  -2  -2   1 1323.57 30.2501   3
   2  -2  -1 1314.30 30.0743   3
  -2  -2   1 1337.29 30.1992   1
   2  -2  -1 1335.45 29.7035   3
  -2  -2   1 1345.88 30.2020   3
   2  -2  -1 1348.76 29.6870   1
   2   2  -1 1317.57 29.8645   1
  -2   2   1 1278.39 29.8376   3
   2   2  -1 1289.46 29.9966   3
  -2   2   1 1296.06 30.5638   1
  -2   2   1 1349.35 29.8386   3
  -1  -2   1 1855.04 42.3501   3
   1  -2  -1 1786.61 42.3653   3
   1  -2  -1 1903.44 42.4290   3
   1  -2  -1 1895.21 43.0192   1
  -1  -2   1 1909.32 42.4690   3
  -1  -2   1 1939.01 42.9745   1
   1   2  -1 1931.40 42.3505   3
   1   2  -1 1841.03 42.3800   3
  -1   2   1 1852.84 42.5119   3
  -1   2   1 1869.77 42.3400   3
   1   2  -1 1813.51 42.8110   1
  -1   2   1 1837.77 43.3021   1
   0  -2   1 9617.35 216.341   1
   0  -2  -1 9999.99 216.509   1
   0   2   1 9647.74 216.478   1
   1  -2   1 3692.68 82.4863   1
  -1  -2  -1 3569.11 81.8629   3
   1  -2   1 3681.62 82.0626   3
   1  -2   1 3531.70 81.8149   3
  -1  -2  -1 3750.15 82.4910   1
  -1  -2  -1 3740.50 81.9497   3
  -1   2  -1 3527.56 82.6827   1
  -1   2  -1 3669.40 81.9178   3
   1   2   1 3716.84 81.8287   3
   2  -2   1 100.347 2.70496   3
  -2  -2  -1 99.9562 2.61565   3
   2  -2   1 101.221 2.79602   1
  -2  -2  -1 106.156 2.73744   1
  -2  -2  -1 101.569 2.39358   2
  -2   2  -1 102.644 2.79446   1
   2   2   1 100.646 2.73240   1
  -3  -2  -1 7.15599 0.51981   1
  -3  -2  -1 6.96795 0.53260   3
   3  -2   1 6.43826 0.66541   1
   3  -2   1 6.37311 0.53154   3
  -3  -2  -1 6.50835 0.32805   2
   3   2   1 6.56692 0.49750   3
   3   2   1 7.30168 0.52802   1
   3   2   1 6.68236 0.32003   2
  -3   2  -1 7.05907 0.54061   3
  -3   2  -1 7.56947 0.58416   1
  -4  -2  -1 124.851 3.23989   3
   4  -2   1 121.658 3.33503   3
  -4  -2  -1 126.638 2.95735   2
  -4  -2  -1 130.150 3.25201   1
   4  -2   1 126.561 3.33154   1
  -4   2  -1 122.010 3.32702   1
   4   2   1 120.594 3.24956   1
  -4   2  -1 127.407 3.30496   3
   4   2   1 123.471 2.95132   2
   4   2   1 122.928 3.23623   3
  -5  -2  -1 2013.61 50.4817   1
   5  -2   1 2223.84 50.3760   3
   5  -2   1 2253.27 50.6899   1
   5   2   1 2271.99 49.5167   2
  -5   2  -1 2210.59 50.5130   1
   5   2   1 2216.17 50.5075   1
  -5   2  -1 2319.52 50.3074   3
   5   2   1 2234.76 50.5611   3
  -6  -2  -1 756.564 16.9223   1
   6  -2   1 743.475 16.9748   1
   6  -2   1 743.376 17.0383   3
   6   2   1 732.633 16.9541   3
  -6   2  -1 764.861 17.0398   3
   6   2   1 744.460 16.6603   2
   7  -2   1 203.042 5.17375   1
   7  -2   1 198.796 5.23554   3
  -7  -2  -1 214.868 5.08796   1
  -7  -2  -1 204.743 5.21002   3
   7   2   1 207.335 4.91695   2
  -7   2  -1 211.628 5.27684   3
   7   2   1 194.752 5.15630   3
   7   2   1 204.851 5.09205   1
  -8  -2  -1 394.262 9.32713   3
   8  -2   1 390.916 9.25387   1
  -8  -2  -1 402.923 9.14415   1
   8  -2   1 387.687 9.37941   3
   8   2   1 373.374 9.26050   3
   8   2   1 385.596 9.05324   2
   8   2   1 377.911 9.13346   1
  -8   2  -1 401.093 9.40367   3
   9  -2   1 863.665 20.1990   3
  -9  -2  -1 904.675 19.9255   1
  -9  -2  -1 891.283 20.1632   3
   9  -2   1 886.409 20.0639   1
   9   2   1 867.199 19.9481   1
  -9   2  -1 898.149 20.2292   3
   9   2   1 890.964 19.8561   2
   9   2   1 857.917 20.1129   3
 -10  -2  -1 5.57405 0.92511   3
  10  -2   1 7.61301 0.89308   1
  10  -2   1 5.75635 0.82191   3
  10   2   1 6.27489 0.73784   3
  10   2   1 4.96367 0.64106   1
  10   2   1 7.51458 0.61575   2
 -10   2  -1 5.09374 0.88040   3
  11  -2   1 16.3844 1.15576   3
 -11  -2  -1 15.0362 1.28774   3
  11  -2   1 15.9819 1.20842   1
  11   2   1 16.4996 0.94585   2
  11   2   1 14.6346 0.93488   1
  11   2   1 14.7494 1.05522   3
 -11   2  -1 12.9556 1.28421   3
  12  -2   1 452.418 10.8024   1
  12  -2   1 455.317 11.0206   3
  12   2   1 445.212 10.6447   1
  12   2   1 456.826 10.6929   2
  12   2   1 437.165 10.9124   3
  13  -2   1 172.803 4.71135   1
  13  -2   1 163.891 4.84608   3
  13   2   1 170.504 4.57537   2
  13   2   1 162.322 4.47733   1
  13   2   1 163.214 4.77022   3
  14  -2   1 35.7400 1.88241   1
  14  -2   1 32.8961 1.80290   3
  14   2   1 35.7554 1.62289   2
  14   2   1 33.4653 1.53244   1
  14   2   1 34.4649 1.75912   3
  15  -2   1 103.060 3.49419   1
  15  -2   1 101.242 3.60498   3
  15   2   1 105.137 3.56346   3
  15   2   1 109.413 3.39763   2
  15   2   1 104.233 3.20164   1
  16  -2   1 307.558 8.27263   3
  16  -2   1 301.020 7.94497   1
  16   2   1 318.137 7.95563   2
  16   2   1 296.723 7.65086   1
  16   2   1 303.905 8.16112   3
  17  -2   1 10.2312 1.74732   3
  17  -2   1 10.5183 2.07295   1
  17   2   1 10.9565 1.20255   2
  17   2   1 7.02559 1.06222   1
  18  -2   1 2.50097 0.70085   3
  18   2   1 4.02796 1.15857   2
  18   2   1 2.07695 0.63781   3
  18   2   1 3.10747 1.03840   1
  19  -2   1 21.7605 1.95586   3
  19   2   1 18.2171 1.46582   1
  19   2   1 19.5568 1.84404   3
  20  -2   1 180.444 5.95251   3
  20   2   1 171.404 5.72054   3
  20   2   1 188.815 5.63227   2
  19  -3  -1 -0.5122 0.63222   3
  19   3  -1 0.54600 0.70604   2
  19   3  -1 -0.1438 0.61660   3
  18  -3  -1 20.8333 1.83515   3
  18   3  -1 18.5524 1.66432   2
  18   3  -1 18.9171 1.77901   3
  18   3  -1 21.2325 1.47439   1
  17  -3  -1 134.717 4.49696   3
  17  -3  -1 117.730 5.04105   1
  17   3  -1 133.809 3.91550   1
  17   3  -1 143.418 4.31472   2
  17   3  -1 134.949 4.51010   3
  16  -3  -1 2.85542 0.78684   1
  16  -3  -1 4.75364 1.22706   3
  16   3  -1 4.35014 1.04034   1
  16   3  -1 4.87827 1.08183   2
  16   3  -1 3.59400 1.16466   3
  15  -3  -1 7.89674 1.59861   1
  15  -3  -1 6.62172 1.16603   3
  15   3  -1 6.32434 1.03662   2
  15   3  -1 4.49172 0.97969   1
  15   3  -1 8.62335 1.18821   3
  14  -3  -1 57.4040 2.44878   3
  14  -3  -1 52.7006 2.48513   1
  14   3  -1 54.2119 2.32740   3
  14   3  -1 54.7918 2.05935   1
  14   3  -1 56.7051 2.18065   2
  13  -3  -1 51.2269 2.37787   1
  13  -3  -1 52.5285 2.31048   3
  13   3  -1 53.2766 1.96564   1
  13   3  -1 54.4054 2.03841   2
  13   3  -1 52.2358 2.23448   3
  12  -3  -1 84.2096 3.05652   1
 -12  -3   1 89.4553 2.67455   1
  12  -3  -1 84.3688 2.98888   3
  12   3  -1 87.6180 2.72469   1
  12   3  -1 86.4461 2.73951   2
  12   3  -1 86.7893 2.94656   3
 -11  -3   1 235.066 5.81120   1
  11  -3  -1 226.466 6.16354   1
  11  -3  -1 226.113 6.17148   3
  11   3  -1 229.749 6.09964   3
  11   3  -1 231.799 5.85768   2
  11   3  -1 232.619 5.90545   1
  10  -3  -1 601.850 14.2539   1
  10  -3  -1 604.797 14.2464   3
 -10  -3   1 618.163 13.8797   1
 -10  -3   1 568.097 14.2258   3
  10   3  -1 611.187 14.1667   3
 -10   3   1 580.855 14.6353   3
  10   3  -1 615.431 13.9085   2
  10   3  -1 615.522 14.0167   1
  -9  -3   1 280.939 6.68308   1
   9  -3  -1 272.312 6.96558   3
  -9  -3   1 263.128 6.92325   3
   9  -3  -1 273.775 7.01544   1
   9   3  -1 275.993 6.63777   2
  -9   3   1 272.954 6.85478   1
   9   3  -1 271.154 6.87467   3
   9   3  -1 269.233 6.77200   1
  -9   3   1 273.859 6.99547   3
  -8  -3   1 0.80315 0.37820   3
   8  -3  -1 1.08780 0.38378   1
  -8  -3   1 0.65329 0.24876   1
   8   3  -1 0.74734 0.24460   2
  -8   3   1 0.85858 0.26072   1
   8   3  -1 2.36019 0.57753   1
   8   3  -1 0.58573 0.23627   3
  -7  -3   1 32.8730 1.45599   3
  -7  -3   1 32.4042 1.24943   2
   7  -3  -1 32.2731 1.42635   3
   7  -3  -1 31.4501 1.58996   1
  -7  -3   1 35.1324 1.36551   1
   7   3  -1 33.1415 1.37204   1
   7   3  -1 30.1988 1.34463   3
  -7   3   1 32.7623 1.47816   3
  -7   3   1 31.5190 1.42337   1
   7   3  -1 31.7910 1.18204   2
   6  -3  -1 522.661 12.1474   3
  -6  -3   1 468.503 11.9742   2
   6  -3  -1 514.851 12.0729   3
   6  -3  -1 516.589 12.2798   1
  -6  -3   1 536.331 12.0235   1
  -6  -3   1 540.540 12.1337   3
   6   3  -1 516.235 12.0702   3
  -6   3   1 529.693 12.1636   3
  -6   3   1 513.612 12.2207   1
   6   3  -1 518.125 12.1044   1
  -5  -3   1 284.808 6.73410   2
   5  -3  -1 288.388 7.23762   1
  -5  -3   1 289.581 6.97221   1
  -5  -3   1 288.517 7.00527   3
   5  -3  -1 290.924 7.01333   3
   5  -3  -1 285.634 7.03847   3
   5   3  -1 284.883 7.04512   1
   5   3  -1 283.909 6.70288   2
  -5   3   1 277.731 7.13765   1
  -5   3   1 291.103 7.04104   3
   5   3  -1 282.875 6.96257   3
   4  -3  -1 51.0415 1.78412   3
  -4  -3   1 52.0349 1.78252   3
  -4  -3   1 52.5259 1.58581   2
   4  -3  -1 49.3138 1.93625   1
   4  -3  -1 51.3453 1.78056   3
  -4  -3   1 51.5611 1.67533   3
  -4  -3   1 54.6200 1.83909   1
  -4   3   1 50.0293 1.76483   3
   4   3  -1 49.9753 1.72211   3
  -4   3   1 48.4849 1.87995   1
   4   3  -1 50.7114 1.83048   1
   3  -3  -1 676.627 15.9419   3
   3  -3  -1 717.628 15.9503   3
  -3  -3   1 681.279 15.8299   3
  -3  -3   1 718.333 15.7064   2
  -3  -3   1 709.073 16.0246   1
   3  -3  -1 725.414 16.1807   1
  -3  -3   1 694.024 15.9260   3
  -3   3   1 721.934 15.9685   3
   3   3  -1 684.283 16.0987   1
  -3   3   1 680.726 16.1809   1
   3   3  -1 677.659 15.8965   3
  -2  -3   1 321.881 7.70831   3
   2  -3  -1 328.116 7.99109   1
   2  -3  -1 321.416 7.79210   3
  -2  -3   1 328.287 7.92281   1
   2  -3  -1 332.979 7.79536   3
  -2  -3   1 336.514 7.81294   3
  -2  -3   1 321.193 7.54975   2
   2   3  -1 324.725 7.97510   1
   2   3  -1 325.669 7.78723   3
  -2   3   1 331.808 7.78271   3
  -2   3   1 320.650 7.84082   3
  -2   3   1 320.590 8.01303   1
  -1  -3   1 699.011 15.8472   1
  -1  -3   1 688.720 15.6444   3
   1  -3  -1 694.232 15.6892   3
  -1  -3   1 691.034 15.6693   3
   1  -3  -1 698.086 15.6686   3
   1   3  -1 692.233 15.5799   3
  -1   3   1 672.422 15.6989   3
   1   3  -1 679.048 15.7023   3
  -1   3   1 661.681 15.8782   1
  -1   3   1 726.891 15.6732   3
   1   3  -1 668.285 15.8598   1
   0  -3  -1 46.5772 1.63963   3
   0  -3   1 49.3191 1.78770   1
   0  -3   1 49.4812 1.66457   3
   0  -3   1 48.4877 1.62923   3
   0  -3  -1 49.5704 1.78175   1
   0  -3  -1 46.3770 1.61432   3
   0   3   1 47.9831 1.65616   3
   0   3  -1 47.4217 1.58809   3
   0   3   1 47.9732 1.79882   1
   0   3   1 47.5938 1.59646   3
   0   3  -1 46.5611 1.64248   3
   0   3  -1 46.5619 1.77468   1
  -1  -3  -1 237.256 5.87340   3
  -1  -3  -1 243.201 5.91189   3
   1  -3   1 241.922 5.93327   3
   1  -3   1 243.972 6.15106   1
   1  -3   1 234.996 5.92366   3
  -1  -3  -1 246.156 6.06624   1
  -1   3  -1 246.572 5.89741   3
   1   3   1 244.352 5.85135   3
  -1   3  -1 233.103 6.10397   1
   1   3   1 239.301 6.07970   1
   2  -3   1 59.5381 2.08732   1
  -2  -3  -1 57.9869 1.83844   3
  -2  -3  -1 61.1457 2.03013   1
   2  -3   1 57.2643 1.90680   3
  -2  -3  -1 60.7657 1.91428   3
  -2  -3  -1 57.8357 1.58410   2
   2   3   1 56.4974 1.96807   1
  -2   3  -1 60.5913 1.91640   3
  -2   3  -1 58.0287 2.03546   1
  -3  -3  -1 8.24635 0.71274   3
   3  -3   1 6.95392 0.63961   3
  -3  -3  -1 9.55044 0.62102   3
  -3  -3  -1 6.36769 0.44482   2
   3  -3   1 8.10718 0.75584   3
  -3  -3  -1 7.68158 0.73477   1
   3  -3   1 8.06951 0.84613   1
   3   3   1 7.72280 0.62629   3
  -3   3  -1 8.19549 0.74239   3
   3   3   1 7.62462 0.68892   1
  -3   3  -1 5.89954 0.71853   1
  -4  -3  -1 105.798 2.64546   2
  -4  -3  -1 113.556 3.12007   1
   4  -3   1 109.903 3.21975   1
  -4  -3  -1 104.872 2.93049   3
  -4  -3  -1 109.896 3.05235   3
   4  -3   1 106.898 3.05893   3
   4  -3   1 107.337 3.09183   3
   4   3   1 102.200 2.98944   3
   4   3   1 107.188 3.11065   1
  -4   3  -1 109.088 3.06961   3
  -4   3  -1 104.927 3.17202   1
  -5  -3  -1 970.129 21.7163   2
  -5  -3  -1 971.920 22.1559   3
   5  -3   1 986.354 22.3646   1
   5  -3   1 971.492 22.2691   3
  -5  -3  -1 1032.10 22.2335   1
  -5   3  -1 960.843 22.3013   1
  -5   3  -1 998.029 22.2342   3
   5   3   1 969.549 22.2301   1
   5   3   1 973.916 21.7016   2
  -6  -3  -1 290.579 7.17565   3
  -6  -3  -1 304.054 7.16911   1
   6  -3   1 291.088 7.32453   1
   6  -3   1 281.298 7.22621   3
   6   3   1 293.138 6.72936   2
  -6   3  -1 288.434 7.25676   1
  -6   3  -1 301.528 7.27039   3
   6   3   1 280.873 7.15338   1
  -7  -3  -1 81.9956 2.50721   1
   7  -3   1 77.3885 2.59908   3
   7  -3   1 80.2202 2.69307   1
  -7  -3  -1 77.5554 2.55769   3
   7   3   1 80.8961 2.54130   3
  -7   3  -1 79.9609 2.56609   1
   7   3   1 78.6829 2.49795   1
  -7   3  -1 82.7614 2.65235   3
   7   3   1 79.4155 2.17502   2
   8  -3   1 63.6825 2.30301   3
   8  -3   1 67.9136 2.35974   1
  -8  -3  -1 65.4036 2.16155   1
  -8  -3  -1 62.7472 2.23584   3
  -8   3  -1 64.9804 2.30947   3
   8   3   1 54.7285 2.23089   2
   8   3   1 61.8439 2.17068   3
   8   3   1 61.5726 2.12529   1
  -9  -3  -1 600.694 14.5384   3
  -9  -3  -1 647.564 14.3942   1
   9  -3   1 621.868 14.6072   1
   9  -3   1 613.029 14.6423   3
   9   3   1 628.429 14.0921   2
   9   3   1 618.951 14.4497   1
  -9   3  -1 628.876 14.6516   3
   9   3   1 599.894 14.5064   3
  10  -3   1 147.277 4.28788   1
  10  -3   1 145.312 4.30723   3
 -10  -3  -1 138.045 4.24962   3
 -10  -3  -1 149.729 4.05854   1
  10   3   1 149.834 4.23216   3
  10   3   1 149.284 4.11614   1
 -10   3  -1 136.414 4.27420   3
  10   3   1 149.528 3.83572   2
  11  -3   1 212.902 5.88757   3
  11  -3   1 210.986 5.82649   1
 -11  -3  -1 223.980 5.59206   1
  11   3   1 207.091 5.74593   3
  11   3   1 208.849 5.59563   1
  11   3   1 214.654 5.37744   2
  12  -3   1 188.356 5.33970   3
  12  -3   1 184.069 5.27799   1
  12   3   1 181.421 5.19159   3
  12   3   1 179.618 5.00009   1
  12   3   1 188.799 4.83663   2
  13  -3   1 28.2834 1.67807   3
  13  -3   1 28.7357 1.91550   1
  13   3   1 29.9276 1.36389   2
  13   3   1 27.8270 1.64656   3
  13   3   1 29.3531 1.47442   1
  14  -3   1 1.10001 0.63881   1
  14  -3   1 2.82293 1.15097   3
  14   3   1 1.01165 0.34463   2
  14   3   1 3.12480 0.84150   1
  14   3   1 0.78283 0.43228   3
  15  -3   1 25.9644 2.14425   1
  15  -3   1 25.6939 1.93463   3
  15   3   1 26.8249 1.76758   3
  15   3   1 25.8481 1.42757   2
  15   3   1 25.9415 1.55486   1
  16  -3   1 203.194 6.20792   3
  16   3   1 202.857 5.63592   1
  16   3   1 204.608 6.56737   3
  16   3   1 206.984 5.61182   2
  17  -3   1 44.4036 2.51685   3
  17   3   1 44.1072 2.44323   3
  17   3   1 51.5658 2.21202   2
  17   3   1 47.5769 2.15315   1
  18   3   1 8.65793 1.35818   1
  18   3   1 7.64079 1.20262   2
  18   3   1 6.79803 1.53070   3
  19  -3   1 26.3016 2.19400   3
  19   3   1 28.5004 2.13578   3
  19   3   1 27.9936 2.45484   1
  19   3   1 32.8256 1.92507   2
  18   4  -1 9.94135 1.79341   3
  18   4  -1 10.8093 1.43133   2
  17  -4  -1 3.25034 1.47631   3
  17   4  -1 1.98126 0.68609   3
  17   4  -1 4.25715 1.20026   2
  17   4  -1 1.59348 0.54151   1
  16   4  -1 0.21695 0.45913   1
  16   4  -1 0.55038 0.48587   2
  15  -4  -1 34.6740 2.16987   3
  15   4  -1 31.0448 2.02559   3
  15   4  -1 32.7841 1.85088   1
  15   4  -1 31.8384 1.73262   2
  14  -4  -1 8.54824 1.38770   3
  14   4  -1 8.95016 1.08080   2
  14   4  -1 9.95113 1.19466   1
  14   4  -1 10.7390 1.36569   3
 -13  -4   1 4.61608 1.20729   1
  13  -4  -1 5.51292 1.23822   3
  13   4  -1 4.15122 1.10321   3
  13   4  -1 3.77645 1.01964   1
  13   4  -1 4.62545 0.81163   2
  12  -4  -1 34.9098 1.89855   3
 -12  -4   1 35.2194 1.76362   1
  12   4  -1 34.6276 1.76060   1
  12   4  -1 36.1880 1.87412   3
  12   4  -1 36.9956 1.56982   2
  11  -4  -1 23.7620 1.52785   3
 -11  -4   1 23.7592 1.48085   1
  11  -4  -1 22.3205 1.85494   1
  11   4  -1 22.4202 1.41536   1
  11   4  -1 21.6642 1.41497   3
  11   4  -1 20.9806 1.17225   2
 -10  -4   1 20.3790 1.31546   1
  10  -4  -1 20.0559 1.74429   1
  10  -4  -1 18.4506 1.34168   3
  10   4  -1 18.6265 1.29492   3
  10   4  -1 17.9399 1.31428   1
  10   4  -1 18.3069 1.05457   2
 -10   4   1 21.7555 1.32335   1
   9  -4  -1 3.03910 1.06737   3
  -9  -4   1 4.50278 0.91932   1
   9  -4  -1 4.28019 0.90041   3
   9  -4  -1 4.73785 1.21022   1
   9   4  -1 3.09919 0.78296   1
  -9   4   1 2.84042 0.85099   1
   9   4  -1 3.70515 0.59292   2
   9   4  -1 3.04089 0.76510   3
   8  -4  -1 4.17183 0.87910   3
  -8  -4   1 5.01237 0.76947   2
  -8  -4   1 4.91784 1.01563   3
  -8  -4   1 5.13986 0.88769   1
   8  -4  -1 3.41224 1.20365   1
   8  -4  -1 4.70439 1.09980   3
  -8   4   1 3.05436 0.79591   1
   8   4  -1 5.06885 0.74302   3
   8   4  -1 5.65229 0.89788   1
   8   4  -1 5.54706 0.63055   2
  -8   4   1 3.73536 1.04692   3
  -7  -4   1 5.37669 0.75919   2
  -7  -4   1 3.26929 0.87768   1
  -7  -4   1 3.87080 0.96415   3
   7  -4  -1 3.78242 0.77164   3
   7  -4  -1 5.50087 1.24161   1
   7  -4  -1 4.41594 0.96755   3
   7   4  -1 3.47825 0.70686   3
  -7   4   1 3.14777 0.80242   1
   7   4  -1 5.49413 0.59326   2
   7   4  -1 4.92337 0.87068   1
  -7   4   1 5.13863 1.00690   3
   6  -4  -1 9.08163 0.93836   3
   6  -4  -1 9.13695 1.18417   1
  -6  -4   1 8.52489 1.03061   1
   6  -4  -1 9.94845 1.11159   3
  -6  -4   1 10.7711 1.09120   3
  -6  -4   1 10.3894 0.84760   3
  -6  -4   1 9.34137 0.80837   2
   6   4  -1 10.3445 0.88038   3
  -6   4   1 11.2781 1.05675   3
   6   4  -1 8.41920 0.98635   1
  -6   4   1 7.86888 1.01667   1
   5  -4  -1 0.32905 0.24627   3
  -5  -4   1 1.20902 0.49188   3
  -5  -4   1 0.73262 0.33773   3
  -5  -4   1 -0.1070 0.29063   1
   5  -4  -1 0.29879 0.36892   1
  -5  -4   1 0.27755 0.27389   2
   5  -4  -1 0.13588 0.34012   3
  -5   4   1 -0.2863 0.23555   1
  -5   4   1 0.36611 0.33621   3
   5   4  -1 0.07700 0.25937   1
   5   4  -1 0.26148 0.24097   3
  -4  -4   1 22.4645 1.12210   3
  -4  -4   1 22.6300 1.28292   3
   4  -4  -1 21.3346 1.44136   1
   4  -4  -1 23.0637 1.31384   3
   4  -4  -1 22.8043 1.24473   3
  -4  -4   1 22.9928 1.34859   1
  -4  -4   1 22.2388 1.03422   2
   4   4  -1 21.6287 1.27972   1
  -4   4   1 22.4795 1.31879   1
  -4   4   1 23.1016 1.26314   3
   4   4  -1 22.5258 1.18755   3
   3  -4  -1 3.24549 0.75884   3
   3  -4  -1 1.92634 0.80443   1
  -3  -4   1 2.32175 0.73261   3
  -3  -4   1 2.99124 0.80198   1
  -3  -4   1 2.60418 0.57832   2
   3  -4  -1 2.12308 0.55931   3
   3   4  -1 2.12905 0.65906   1
  -3   4   1 2.98779 0.69331   3
  -3   4   1 2.34537 0.62785   1
  -2  -4   1 0.48516 0.25401   2
  -2  -4   1 -0.1093 0.32419   3
  -2  -4   1 0.40376 0.30723   1
   2  -4  -1 0.28169 0.28483   3
   2  -4  -1 0.23376 0.24468   3
  -2   4   1 0.35151 0.25510   3
   2   4  -1 0.88556 0.31886   1
  -2   4   1 0.04469 0.26945   3
   2   4  -1 -0.1594 0.25124   3
  -1  -4   1 4.45886 0.75625   3
   1  -4  -1 3.12927 0.79986   3
   1  -4  -1 3.88535 0.70622   3
  -1  -4   1 1.92045 0.74461   3
  -1   4   1 2.71937 0.61589   3
  -1   4   1 3.40940 0.74235   3
   1   4  -1 3.76682 0.74421   3
   0  -4   1 13.4064 0.95557   3
   0  -4  -1 12.6865 0.97191   3
   0  -4  -1 12.8620 1.04981   3
   0  -4   1 13.2548 1.04186   3
   0  -4   1 11.4707 1.19039   1
   0   4   1 12.2564 1.00051   3
   0   4   1 12.9973 0.97264   3
   0   4  -1 14.2093 0.98533   3
   0   4  -1 12.1033 0.97390   3
   0   4  -1 12.6913 1.10676   1
   0   4   1 13.1862 1.12114   1
  -1  -4  -1 6.17846 0.77944   3
  -1  -4  -1 8.11143 0.96946   1
   1  -4   1 8.96223 0.87831   3
   1  -4   1 5.67824 1.08446   1
  -1  -4  -1 6.69656 0.88723   3
   1   4   1 8.79515 0.89075   1
  -1   4  -1 4.48313 0.86891   1
   1   4   1 7.16149 0.79625   3
   1   4   1 5.94192 0.80602   3
   2  -4   1 79.9834 2.81018   1
  -2  -4  -1 80.0041 2.58076   3
   2  -4   1 75.5598 2.56333   3
  -2  -4  -1 83.2863 2.76258   1
  -2  -4  -1 75.4773 2.49245   3
   2  -4   1 81.1787 2.61971   3
  -2   4  -1 83.3538 2.59139   3
  -2   4  -1 78.8464 2.76627   1
   2   4   1 80.8769 2.75599   1
   3  -4   1 325.935 8.09246   3
   3  -4   1 318.671 8.13941   3
  -3  -4  -1 326.440 7.98941   3
  -3  -4  -1 342.765 8.26663   1
   3  -4   1 330.273 8.39886   1
  -3  -4  -1 334.660 8.08517   3
  -3  -4  -1 327.974 7.58260   2
  -3   4  -1 319.551 8.30560   1
   3   4   1 318.733 8.25111   1
  -3   4  -1 340.778 8.12090   3
  -4  -4  -1 67.5062 1.89869   2
   4  -4   1 66.4775 2.36234   3
  -4  -4  -1 70.0543 2.46307   1
   4  -4   1 68.8610 2.56248   1
  -4  -4  -1 65.8948 2.20659   3
   4  -4   1 65.1529 2.34361   3
  -4  -4  -1 67.3064 2.34424   3
  -4   4  -1 70.6403 2.38221   3
   4   4   1 66.7156 2.27819   3
   4   4   1 67.2918 2.42170   1
  -4   4  -1 64.6871 2.45814   1
  -5  -4  -1 13.0210 0.88233   3
  -5  -4  -1 12.6093 0.70727   2
  -5  -4  -1 13.6906 1.16227   1
   5  -4   1 11.9778 1.15714   3
   5  -4   1 11.0241 1.27168   1
   5  -4   1 12.2247 0.98174   3
  -5  -4  -1 13.6820 1.11847   3
   5   4   1 11.7890 0.90133   3
   5   4   1 12.1769 0.99471   1
  -5   4  -1 13.6959 1.12282   3
  -5   4  -1 11.3077 1.01183   1
   6  -4   1 12.8703 1.18701   3
  -6  -4  -1 12.4559 1.12368   3
  -6  -4  -1 12.7719 0.76693   2
   6  -4   1 13.1629 1.05873   3
   6  -4   1 12.3108 1.32814   1
  -6  -4  -1 14.2576 0.93826   3
  -6  -4  -1 13.2344 1.16490   1
   6   4   1 12.0308 1.06054   1
  -6   4  -1 12.0335 1.10605   1
   6   4   1 12.4825 0.96328   3
  -6   4  -1 12.1943 1.10525   3
   7  -4   1 40.1964 1.84597   3
  -7  -4  -1 39.9673 2.13893   3
   7  -4   1 40.5853 1.89975   3
   7  -4   1 40.8041 2.07985   1
  -7  -4  -1 43.6929 1.88202   1
  -7   4  -1 40.8165 2.15386   3
  -7   4  -1 38.7055 1.86612   1
   7   4   1 41.0888 1.82680   1
   7   4   1 42.0708 1.77859   3
   8  -4   1 7.76613 1.26049   1
  -8  -4  -1 7.83681 1.11063   3
  -8  -4  -1 8.50796 1.01976   1
   8  -4   1 6.11093 0.93633   3
  -8   4  -1 7.61680 1.12265   3
   8   4   1 7.75541 0.90279   3
   8   4   1 8.44225 0.89073   1
  -8   4  -1 8.05622 0.90880   1
  -9  -4  -1 17.5561 1.30466   1
   9  -4   1 17.2234 1.51952   1
   9  -4   1 14.6554 1.25577   3
   9   4   1 16.3188 1.19475   3
   9   4   1 16.7672 0.84243   2
   9   4   1 17.6691 1.24883   1
  10  -4   1 43.5275 2.09185   3
  10  -4   1 49.4745 3.43418   1
 -10  -4  -1 44.4092 2.00534   1
  10   4   1 43.1032 1.95724   1
  10   4   1 45.3647 2.00099   3
  10   4   1 44.7542 1.55043   2
  11  -4   1 13.2042 1.62935   1
 -11  -4  -1 13.9875 1.32566   1
  11  -4   1 13.8484 1.28703   3
  11   4   1 14.9130 0.87580   2
  11   4   1 12.9092 1.18608   1
  11   4   1 13.9520 1.22112   3
 -12  -4  -1 0.08123 0.41422   1
  12  -4   1 0.74736 0.43386   3
  12   4   1 0.02447 0.26823   2
  12   4   1 0.58262 0.33046   1
  12   4   1 0.70339 0.38179   3
  13  -4   1 5.09133 1.15336   3
 -13  -4  -1 3.37567 1.21436   1
  13   4   1 2.26819 1.04463   3
  13   4   1 2.17525 0.48690   1
  14  -4   1 0.29510 0.49464   3
  14   4   1 0.13404 0.47202   1
  14   4   1 0.67711 0.46427   3
  14   4   1 0.30713 0.34318   2
  15   4   1 15.5754 1.48414   1
  15   4   1 15.4179 1.21527   2
  15   4   1 14.7875 1.98306   3
  16  -4   1 6.47803 1.67450   3
  16   4   1 4.93728 1.42619   3
  16   4   1 4.22977 1.07230   2
  16   4   1 2.48167 0.59549   1
  17  -4   1 16.0311 1.87262   3
  17   4   1 12.2375 1.74232   3
  17   4   1 13.3155 1.37494   2
  17   4   1 12.3611 1.59490   1
  18  -4   1 7.27150 1.72767   3
  18   4   1 12.4054 1.63133   1
  18   4   1 9.54677 1.78906   3
  18   4   1 12.5016 1.36254   2
  17  -5  -1 71.4566 3.47317   3
  17   5  -1 74.9129 3.26467   1
  17   5  -1 69.5699 3.26700   3
  17   5  -1 77.1078 2.80841   2
  16  -5  -1 19.1603 2.07457   3
  16   5  -1 16.0965 1.92578   3
  16   5  -1 22.1270 1.48308   2
  16   5  -1 16.8825 1.91497   1
  15  -5  -1 32.6202 2.24771   3
  15   5  -1 30.1000 2.16625   1
  15   5  -1 34.7414 2.16634   3
  15   5  -1 31.6483 1.69252   2
 -14  -5   1 0.43331 0.66905   1
  14  -5  -1 0.06905 0.57315   3
  14   5  -1 0.72348 0.40184   2
  14   5  -1 0.17905 0.53105   1
  13  -5  -1 44.9685 2.45627   3
  13   5  -1 46.9254 2.31321   3
  13   5  -1 46.8689 1.87574   2
  13   5  -1 44.6291 2.32662   1
 -12  -5   1 94.4614 3.40317   1
  12  -5  -1 95.8068 3.59739   3
  12   5  -1 96.8755 3.46924   3
  12   5  -1 96.7598 2.96244   2
  12   5  -1 99.4060 3.55139   1
  11  -5  -1 40.0313 2.16375   3
 -11  -5   1 38.5571 2.14180   1
  11   5  -1 39.3779 1.60669   2
  11   5  -1 37.4739 2.03058   3
 -11   5   1 37.6892 2.13605   1
  11   5  -1 38.6772 2.15167   1
  10  -5  -1 292.194 7.82153   3
 -10  -5   1 286.101 7.58253   1
 -10   5   1 292.011 7.87868   1
  10   5  -1 290.149 7.71083   3
  10   5  -1 292.918 7.86237   1
  -9  -5   1 15.3854 1.24410   2
  -9  -5   1 15.0752 1.53642   1
  -9  -5   1 17.1787 1.28492   3
   9  -5  -1 17.3720 1.45233   3
   9   5  -1 19.2147 1.39256   3
   9   5  -1 15.0224 1.38522   1
  -9   5   1 14.8535 1.40834   1
  -8  -5   1 33.2988 1.64989   3
  -8  -5   1 36.0238 1.57602   2
   8  -5  -1 32.5578 1.82324   3
  -8  -5   1 38.4323 2.00079   1
   8   5  -1 35.0854 1.92613   1
   8   5  -1 34.1815 1.74386   3
  -8   5   1 32.3170 1.85315   1
  -7  -5   1 -0.1125 0.25046   3
  -7  -5   1 0.22259 0.36922   2
  -7  -5   1 0.42379 0.44811   1
   7  -5  -1 -0.6615 0.47712   1
   7  -5  -1 0.20160 0.35492   3
  -7   5   1 0.10211 0.30449   1
   7   5  -1 0.76294 0.36293   1
   7   5  -1 0.22650 0.32212   3
   6  -5  -1 127.327 4.05205   3
   6  -5  -1 119.506 4.23430   1
   6  -5  -1 133.652 4.06663   3
  -6  -5   1 131.033 3.59574   2
  -6  -5   1 128.754 3.85539   3
  -6  -5   1 135.313 4.12226   1
   6   5  -1 131.525 3.97800   3
   6   5  -1 131.690 4.17495   1
  -6   5   1 131.347 4.27467   1
   5  -5  -1 85.7140 2.95396   3
   5  -5  -1 80.9522 2.92864   3
  -5  -5   1 87.5756 3.09513   1
   5  -5  -1 73.5002 3.51678   1
  -5  -5   1 84.9546 2.59498   2
  -5  -5   1 84.9658 2.80236   3
  -5   5   1 79.6792 3.14508   1
   5   5  -1 83.4927 3.13662   1
  -5   5   1 93.9664 4.10461   3
   5   5  -1 86.5567 2.90488   3
  -4  -5   1 15.9273 1.37373   3
  -4  -5   1 17.5591 1.12118   2
   4  -5  -1 18.2395 1.97203   1
  -4  -5   1 16.1338 1.47331   1
   4  -5  -1 18.8707 1.28682   3
  -4  -5   1 18.6620 1.19369   3
  -4   5   1 15.7038 1.39619   1
   4   5  -1 16.3747 1.21069   3
  -4   5   1 18.7819 1.45159   3
   4   5  -1 16.9916 1.39744   1
  -3  -5   1 183.635 4.98252   3
  -3  -5   1 188.805 5.29232   1
   3  -5  -1 179.030 5.07729   3
  -3  -5   1 170.649 5.06860   3
  -3  -5   1 181.136 4.67627   2
   3  -5  -1 182.116 5.09305   3
   3  -5  -1 176.254 5.29804   1
   3   5  -1 180.348 5.06760   3
  -3   5   1 180.491 5.08855   3
   3   5  -1 176.720 5.27301   1
  -3   5   1 178.994 5.34879   1
   2  -5  -1 93.4254 3.36111   1
  -2  -5   1 91.4583 2.77114   2
   2  -5  -1 91.1047 3.09825   3
  -2  -5   1 93.9159 3.03469   3
  -2  -5   1 99.2197 3.34122   1
   2  -5  -1 91.4626 3.09240   3
  -2   5   1 92.5621 3.11742   3
  -2   5   1 89.5471 3.32386   1
   2   5  -1 94.7747 3.09800   3
   2   5  -1 90.9264 3.28593   1
   1  -5  -1 3.33481 0.80920   3
  -1  -5   1 4.67898 1.08985   1
  -1  -5   1 2.96108 0.91853   3
  -1  -5   1 4.43969 0.77317   3
   1  -5  -1 2.38827 1.02844   1
  -1   5   1 3.83133 0.93650   1
   1   5  -1 4.25446 0.80856   3
   1   5  -1 3.77479 0.87844   3
  -1   5   1 3.74968 0.85005   3
  -1   5   1 3.48539 0.74260   3
   1   5  -1 3.71358 0.88210   1
   0  -5   1 0.77106 0.43823   1
   0  -5  -1 -0.3527 0.24532   3
   0  -5  -1 0.21871 0.34020   1
   0  -5   1 0.13466 0.30014   3
   0  -5   1 0.40962 0.41742   3
   0  -5  -1 0.30837 0.44575   3
   0   5  -1 0.65519 0.30598   3
   0   5  -1 0.55672 0.35377   3
   0   5   1 -0.1483 0.29663   3
   0   5  -1 0.25666 0.26701   1
   0   5   1 0.69029 0.33764   3
   0   5   1 0.71517 0.33028   1
   1  -5   1 0.00946 0.30253   3
  -1  -5  -1 0.52945 0.42039   1
   1  -5   1 0.04596 0.39789   1
  -1  -5  -1 0.45505 0.29241   3
  -1  -5  -1 -0.2339 0.37616   3
   1  -5   1 -0.1121 0.38955   3
   1   5   1 0.12216 0.30174   1
   1   5   1 0.35796 0.29916   3
  -1   5  -1 0.56857 0.30541   1
  -1   5  -1 0.59810 0.38639   3
   1   5   1 0.06448 0.35292   3
   2  -5   1 275.435 7.25924   3
  -2  -5  -1 286.946 7.73639   3
  -2  -5  -1 286.093 7.48540   1
  -2  -5  -1 284.537 7.20688   3
  -2  -5  -1 275.753 6.67386   2
   2  -5   1 271.416 7.48609   1
   2   5   1 269.441 7.49518   1
  -2   5  -1 274.719 7.53317   1
  -2   5  -1 291.306 7.89078   3
   2   5   1 278.936 7.23967   3
  -3  -5  -1 18.5010 1.23218   3
  -3  -5  -1 17.0736 1.22382   2
   3  -5   1 16.6608 1.40247   3
  -3  -5  -1 19.0372 1.55003   1
   3  -5   1 18.7755 1.68978   1
  -3  -5  -1 17.3012 1.39528   3
   3  -5   1 18.0626 1.28542   3
   3   5   1 19.5918 1.26254   3
   3   5   1 16.6703 1.35981   1
  -3   5  -1 18.6468 1.39652   3
  -3   5  -1 18.1768 1.41430   1
  -4  -5  -1 188.500 5.28388   1
  -4  -5  -1 168.970 4.58265   2
   4  -5   1 184.581 5.14604   3
   4  -5   1 176.927 6.60336   1
  -4  -5  -1 183.807 4.95962   3
   4  -5   1 168.547 4.99987   3
  -4  -5  -1 176.763 5.04875   3
  -4   5  -1 177.233 5.05459   3
   4   5   1 177.876 5.28185   1
   4   5   1 177.944 5.02177   3
  -4   5  -1 182.470 5.34319   1
   5  -5   1 264.525 7.42366   3
  -5  -5  -1 242.719 5.85080   2
  -5  -5  -1 250.399 6.65445   1
   5  -5   1 244.278 6.60496   3
   5  -5   1 227.446 6.78198   1
  -5  -5  -1 243.076 6.36114   3
   5   5   1 240.748 6.46868   3
   5   5   1 241.979 6.71470   1
  -5   5  -1 234.896 6.74634   1
   6  -5   1 11.0997 1.61414   1
   6  -5   1 14.9690 1.28116   3
  -6  -5  -1 15.3306 0.93301   2
  -6  -5  -1 14.4771 1.46612   1
  -6  -5  -1 14.4627 1.09679   3
   6   5   1 14.3591 1.33559   1
   6   5   1 13.6836 1.15684   3
  -6   5  -1 12.9948 1.25641   1
  -7  -5  -1 63.6795 2.38364   3
   7  -5   1 63.0958 2.59187   3
  -7  -5  -1 66.8921 2.66775   1
  -7   5  -1 64.3859 2.67869   1
   7   5   1 63.8129 2.51510   3
   7   5   1 64.1577 2.64454   1
  -8  -5  -1 59.2751 2.98120   1
   8  -5   1 54.9055 2.43811   3
  -8  -5  -1 52.4901 2.15376   3
   8   5   1 53.6133 2.30047   3
  -8   5  -1 56.2613 2.48423   1
   8   5   1 58.2454 2.49797   1
  -9  -5  -1 155.024 5.27832   1
  -9  -5  -1 169.861 4.80617   3
   9  -5   1 170.364 5.10036   3
  -9   5  -1 165.646 5.06772   1
   9   5   1 172.491 4.97593   3
   9   5   1 168.458 5.05872   1
 -10  -5  -1 41.5457 1.94140   3
  10  -5   1 41.0726 2.17708   3
 -10  -5  -1 39.2506 2.21758   1
  10   5   1 42.6397 2.08415   3
  10   5   1 42.8503 2.14187   1
  11  -5   1 72.0135 3.00671   3
 -11  -5  -1 72.7198 2.96587   1
  11   5   1 75.9781 2.28327   2
  11   5   1 74.5516 2.93558   3
  11   5   1 72.8109 2.95442   1
  12  -5   1 107.339 3.96039   3
  12   5   1 112.212 3.09110   2
  12   5   1 109.838 3.79859   1
  12   5   1 106.237 3.79645   3
  13  -5   1 0.15356 0.98105   3
  13   5   1 0.00380 0.43410   1
  13   5   1 -0.5949 0.31530   2
  14  -5   1 47.1968 2.65099   3
  14   5   1 49.7844 2.56311   3
  14   5   1 51.9497 1.92631   2
  14   5   1 53.1093 2.57062   1
  15  -5   1 5.63636 1.69645   3
  15   5   1 6.87479 1.44423   3
  15   5   1 4.44040 1.52913   1
  15   5   1 4.10055 0.98147   2
  16  -5   1 85.0039 3.76814   3
  16   5   1 88.7020 3.50964   1
  16   5   1 89.7068 2.89235   2
  16   5   1 86.5470 3.62307   3
  17  -5   1 6.56790 2.12455   3
  17   5   1 7.24857 1.28647   2
  17   5   1 7.39841 1.83944   1
  17   5   1 9.97633 1.82977   3
  15  -6  -1 1.27950 0.77812   3
  15   6  -1 0.83075 0.69151   1
  15   6  -1 1.14865 0.71824   3
 -14  -6   1 72.3312 3.11370   3
  14  -6  -1 74.3158 3.43720   3
  14   6  -1 77.7595 3.30988   3
  14   6  -1 75.8625 3.38778   1
 -13  -6   1 36.4137 2.19266   3
  13  -6  -1 32.1543 2.30821   3
  13   6  -1 35.1504 2.23527   3
  13   6  -1 35.7808 2.34647   1
  12  -6  -1 28.3020 2.21176   3
 -12  -6   1 31.9850 1.92731   3
 -12   6   1 28.1296 2.51995   1
  12   6  -1 31.0914 2.18372   1
  12   6  -1 26.5666 1.96293   3
 -11  -6   1 0.07841 0.42512   3
  11  -6  -1 0.12187 0.57151   3
 -11   6   1 0.20472 0.50736   1
  11   6  -1 3.61301 1.35339   3
  11   6  -1 0.15836 0.50799   1
 -10  -6   1 33.1478 1.89574   3
  10  -6  -1 32.8466 2.11508   3
 -10  -6   1 31.7646 1.77302   2
  10   6  -1 32.2673 1.97985   3
  10   6  -1 35.5468 2.23638   1
 -10   6   1 33.2177 2.18314   1
   9  -6  -1 55.8112 2.66181   3
  -9  -6   1 55.0436 2.22373   2
  -9  -6   1 53.4549 2.40081   3
  -9   6   1 57.5636 2.70831   1
   9   6  -1 56.7276 2.78763   1
   9   6  -1 56.1395 2.55634   3
  -8  -6   1 0.07101 0.32019   3
   8  -6  -1 0.15064 0.44361   3
  -8  -6   1 0.10849 0.46305   2
  -8   6   1 0.06534 0.40960   1
   8   6  -1 -0.1512 0.42188   1
   8   6  -1 0.07393 0.41646   3
   7  -6  -1 38.1968 2.12368   3
  -7  -6   1 37.6288 1.93569   3
  -7  -6   1 36.7327 1.76321   2
   7   6  -1 38.3758 2.06452   3
   7   6  -1 38.2873 2.21360   1
  -7   6   1 35.1651 2.23464   1
  -6  -6   1 392.026 9.94577   3
  -6  -6   1 393.324 9.51108   2
   6  -6  -1 401.547 10.2343   3
   6   6  -1 396.299 10.1068   3
  -6   6   1 399.681 10.5009   1
   6   6  -1 391.690 10.4051   1
  -5  -6   1 18.4416 1.44115   3
  -5  -6   1 16.4797 1.35756   2
   5  -6  -1 18.1928 1.57364   3
   5   6  -1 19.9674 1.69823   1
   5   6  -1 19.6101 1.52129   3
  -5   6   1 19.6216 1.76331   1
  -4  -6   1 5.50369 1.10272   3
  -4  -6   1 4.87730 1.08388   2
   4  -6  -1 7.24094 1.09233   3
   4   6  -1 3.54105 1.09003   3
  -4   6   1 5.04366 1.25812   1
   4   6  -1 7.57709 1.22862   1
  -3  -6   1 40.3522 2.10012   3
   3  -6  -1 42.6903 2.10328   3
  -3  -6   1 44.9474 1.92259   2
  -3   6   1 42.2327 2.32966   1
   3   6  -1 43.8274 2.34662   1
   3   6  -1 40.7658 2.14384   3
  -2  -6   1 149.709 4.63588   3
  -2  -6   1 153.567 4.25911   2
   2  -6  -1 158.094 4.71627   3
  -2   6   1 146.746 4.94036   1
   2   6  -1 149.634 4.73116   3
   2   6  -1 149.857 4.93334   1
  -1  -6   1 311.408 8.12242   3
   1  -6  -1 315.550 8.12599   3
  -1   6   1 309.118 8.54211   1
   1   6  -1 304.666 8.17556   3
   1   6  -1 301.205 8.43945   1
  -1   6   1 301.465 8.15745   3
   0  -6   1 250.092 6.72937   3
   0  -6  -1 250.753 6.73843   3
   0   6  -1 240.069 7.02457   1
   0   6   1 237.210 7.01102   1
   0   6   1 235.381 6.73991   3
  -1  -6  -1 476.624 11.6440   3
   1  -6   1 469.721 11.6341   3
   1   6   1 468.369 11.7019   3
  -1   6  -1 463.069 11.9774   1
   1   6   1 458.979 11.9715   1
  -2  -6  -1 14.8371 1.49939   3
  -2  -6  -1 19.3614 1.25248   2
   2  -6   1 17.1137 1.43744   3
   2   6   1 12.2473 1.51069   3
  -2   6  -1 13.9067 1.57783   1
   2   6   1 18.3229 1.63114   1
  -3  -6  -1 -0.3085 0.36085   3
   3  -6   1 -0.1505 0.40651   3
   3   6   1 -0.0019 0.40409   3
   3   6   1 0.46099 0.40648   1
  -3   6  -1 -0.2915 0.36657   1
  -4  -6  -1 1.22417 0.46367   3
  -4  -6  -1 0.78847 0.40278   2
   4  -6   1 1.19857 0.52343   3
   4   6   1 1.31704 0.43578   3
   4   6   1 3.00127 1.16024   1
  -4   6  -1 0.90089 0.44701   1
  -5  -6  -1 243.752 6.55905   3
   5  -6   1 242.794 6.80200   3
  -5  -6  -1 230.577 5.86567   2
  -5   6  -1 229.066 6.91862   1
   5   6   1 246.809 7.02441   1
   5   6   1 242.636 6.66937   3
   6  -6   1 64.0227 2.75430   3
  -6  -6  -1 63.6907 2.52869   3
  -6  -6  -1 59.4588 2.03011   2
  -6   6  -1 58.3127 2.80045   1
   6   6   1 63.2068 2.88481   1
   6   6   1 62.6510 2.63537   3
   7  -6   1 57.5528 2.60008   3
  -7  -6  -1 57.4295 1.94002   2
  -7  -6  -1 58.2588 2.38910   3
  -7   6  -1 55.9089 2.69610   1
   7   6   1 56.4970 2.49112   3
   7   6   1 53.0572 2.70379   1
  -8  -6  -1 21.3608 1.54343   3
   8  -6   1 22.8484 1.76559   3
  -8  -6  -1 21.6299 1.26079   2
  -8   6  -1 22.4942 1.85218   1
   8   6   1 20.6177 1.83531   1
   8   6   1 21.4353 1.60856   3
  -9  -6  -1 96.9367 3.45639   3
   9  -6   1 97.9763 3.72088   3
   9   6   1 95.2020 3.49725   3
  -9   6  -1 94.6369 3.74177   1
   9   6   1 98.7316 3.77896   1
 -10  -6  -1 6.37939 1.18215   3
  10  -6   1 5.59035 1.61696   3
  10   6   1 4.32943 1.41536   1
  10   6   1 2.83545 1.06265   3
 -10   6  -1 5.51431 1.44578   1
  11  -6   1 4.63636 1.51825   3
 -11  -6  -1 5.58926 1.21232   3
  12  -6   1 47.4203 2.70685   3
 -12  -6  -1 46.8922 2.39342   3
  12   6   1 48.2982 2.65525   1
  12   6   1 46.6907 2.48743   3
 -13  -6  -1 15.0247 1.66566   3
  13  -6   1 13.0917 1.88700   3
  13   6   1 13.6353 1.70837   3
  13   6   1 13.1354 1.87468   1
 -14  -6  -1 33.7119 2.26417   3
  14  -6   1 34.0746 2.57503   3
  14   6   1 35.1272 2.33686   3
  14   6   1 32.7911 2.41524   1
  15  -6   1 30.4747 2.55918   3
 -15  -6  -1 27.7258 2.10989   3
  15   6   1 29.5596 2.29206   3
  15   6   1 22.8462 2.30678   1
 -13  -7   1 12.5935 1.84250   3
  13  -7  -1 12.2920 2.16565   3
  13   7  -1 12.8009 1.94856   3
  13   7  -1 9.72100 2.17951   1
 -12  -7   1 7.73464 1.75636   3
  12  -7  -1 6.77260 1.91631   3
 -12   7   1 6.80404 1.84062   1
  12   7  -1 4.47149 1.37039   1
  12   7  -1 7.66516 1.77785   3
  11  -7  -1 21.5203 2.21185   3
 -11  -7   1 23.1090 1.96536   3
 -11   7   1 21.6739 2.24920   1
  11   7  -1 21.8414 2.15797   3
 -10  -7   1 96.7792 3.66251   3
  10  -7  -1 97.5984 4.00208   3
  10   7  -1 99.4325 3.87594   3
 -10   7   1 95.4453 3.96591   1
  10   7  -1 90.0522 4.06955   1
   9  -7  -1 4.42194 1.63600   3
  -9  -7   1 4.05865 1.30534   3
  -9   7   1 3.92448 1.55229   1
   9   7  -1 6.66184 1.55785   3
  -8  -7   1 6.47393 1.32944   3
   8  -7  -1 5.15988 1.64848   3
  -8   7   1 6.39713 1.56269   1
   8   7  -1 3.62857 1.49064   3
  -7  -7   1 12.4157 1.56740   2
  -7  -7   1 11.4927 1.56589   3
   7   7  -1 13.4532 2.04341   3
   7   7  -1 11.0924 1.73174   1
  -7   7   1 10.4714 1.66752   1
   6  -7  -1 39.4803 2.29756   3
  -6  -7   1 37.4376 2.05231   2
  -6  -7   1 36.7852 2.15467   3
   6   7  -1 39.9858 2.50024   1
  -6   7   1 37.4063 2.43595   1
   6   7  -1 40.0948 2.43190   3
   5  -7  -1 14.4642 1.64564   3
  -5  -7   1 12.4492 1.56415   2
  -5  -7   1 13.6044 1.82370   3
   5   7  -1 14.9058 1.61310   3
  -5   7   1 12.4606 1.90786   1
   5   7  -1 12.9904 1.77652   1
   4  -7  -1 18.3200 1.73684   3
  -4  -7   1 15.7098 1.82786   3
  -4  -7   1 13.3235 1.56325   2
   4   7  -1 15.0566 1.58729   3
  -4   7   1 12.6042 1.88263   1
   4   7  -1 14.9632 1.76087   1
  -3  -7   1 7.64581 1.48954   2
  -3  -7   1 7.50101 1.32691   3
   3  -7  -1 8.77011 1.37058   3
   3   7  -1 9.16146 1.64100   1
   3   7  -1 7.49720 1.35230   3
  -2  -7   1 54.2460 2.45382   2
   2  -7  -1 58.1784 2.70936   3
  -2  -7   1 53.6899 2.58018   3
  -2   7   1 50.6776 3.31874   1
   2   7  -1 51.9300 2.58320   3
   2   7  -1 56.6986 2.84107   1
   1  -7  -1 80.4329 3.22919   3
  -1  -7   1 77.3566 3.17513   3
  -1  -7   1 73.0718 2.90199   2
   1   7  -1 78.0138 3.46408   1
  -1   7   1 73.3613 3.43876   1
   0  -7  -1 21.5378 1.72205   3
   0  -7   1 22.5810 1.75679   3
   0   7  -1 23.6886 2.02052   1
   0   7   1 19.9887 1.78799   1
   0   7   1 18.9480 1.73048   3
   1  -7   1 2.01142 0.62877   3
  -1  -7  -1 3.15514 1.25639   3
   1   7   1 1.80793 0.68436   1
   1   7   1 2.57551 1.13812   3
  -1   7  -1 1.62158 0.53579   1
  -2  -7  -1 1.31426 0.60328   3
   2  -7   1 1.61781 0.62713   3
  -2  -7  -1 1.90434 0.61920   2
  -2   7  -1 1.78542 0.67528   1
   2   7   1 1.85188 0.61401   1
   2   7   1 2.95485 1.15342   3
  -3  -7  -1 5.82219 1.30477   3
  -3  -7  -1 6.37436 1.24868   2
   3  -7   1 5.42286 1.43542   3
   3   7   1 5.82171 1.36550   3
   3   7   1 3.38820 1.39495   1
   4  -7   1 3.78249 1.35632   3
  -4  -7  -1 1.69778 0.55269   2
  -4  -7  -1 3.71679 1.20630   3
   4   7   1 1.11653 0.59267   3
   4   7   1 0.78315 0.60257   1
  -4   7  -1 0.89988 0.59225   1
  -5  -7  -1 78.9350 2.65504   2
   5  -7   1 83.7275 4.75820   3
   5   7   1 85.7452 3.64598   1
  -5   7  -1 79.6028 3.58800   1
  -6  -7  -1 10.8464 1.54012   3
   6  -7   1 12.0872 1.62604   3
  -6  -7  -1 7.56869 1.19009   2
   6   7   1 11.1081 1.89626   1
  -6   7  -1 8.39175 1.63588   1
   6   7   1 10.4752 1.47986   3
  -7  -7  -1 18.9143 1.75291   3
   7  -7   1 18.5722 1.81401   3
  -7   7  -1 16.7178 1.83214   1
   7   7   1 21.6215 1.85158   3
   7   7   1 16.9941 3.32423   1
   8  -7   1 15.0075 1.89304   3
  -8  -7  -1 11.8708 1.54796   3
  -8   7  -1 13.9373 1.85589   1
   8   7   1 13.6822 1.75341   3
   9  -7   1 9.04563 1.75427   3
  -9  -7  -1 8.78871 1.46327   3
   9   7   1 9.10184 1.56373   3
  -9   7  -1 7.92511 1.72087   1
   9   7   1 9.86146 2.02784   1
 -10  -7  -1 30.6379 2.07857   3
  10  -7   1 32.0102 2.40325   3
 -10   7  -1 29.0536 2.37536   1
  10   7   1 34.5064 2.57142   1
  10   7   1 31.6286 2.26850   3
  11  -7   1 11.5217 1.94219   3
 -11  -7  -1 8.82049 1.60176   3
  11   7   1 12.2834 1.77105   3
  11   7   1 10.9491 2.08436   1
 -12  -7  -1 15.6717 1.84403   3
  12  -7   1 16.1018 2.19516   3
  12   7   1 15.3104 1.98956   3
  12   7   1 17.5316 2.30372   1
 -13  -7  -1 10.9755 1.93059   3
  13  -7   1 10.0462 2.22724   3
  13   7   1 11.4385 1.95468   3
  13   7   1 14.7580 2.30342   1
  -9  -8   1 -0.7379 0.63136   3
   9  -8  -1 0.69734 0.89305   3
  -9   8   1 0.05048 0.66279   1
   9   8  -1 0.97222 0.72927   1
   9   8  -1 1.05489 0.77506   3
  -8  -8   1 5.44329 1.70715   3
   8  -8  -1 2.51398 0.89935   3
  -8   8   1 0.91748 0.69364   1
   8   8  -1 1.32798 0.76680   1
   8   8  -1 2.19104 0.86319   3
   7  -8  -1 0.74866 0.76806   3
   7   8  -1 4.14807 1.70963   3
   7   8  -1 0.02613 0.67275   1
  -7   8   1 0.36826 0.68894   1
   6  -8  -1 0.68656 0.74419   3
  -6  -8   1 0.34714 0.64881   3
   6   8  -1 -0.8687 0.61968   3
  -6   8   1 -0.7909 0.58328   1
   6   8  -1 -0.5413 0.61466   1
  -5  -8   1 1.18260 0.64922   3
   5  -8  -1 5.51162 1.79144   3
  -5   8   1 1.28913 0.71388   1
   5   8  -1 1.22612 0.70855   1
   5   8  -1 0.85327 0.68106   3
  -4  -8   1 28.8007 2.13296   3
   4  -8  -1 30.3762 2.33714   3
   4   8  -1 23.6619 2.18086   3
   4   8  -1 33.7359 2.57150   1
  -4   8   1 33.6646 2.68329   1
  -3  -8   1 11.6183 1.79085   3
   3  -8  -1 14.7009 1.99818   3
   3   8  -1 16.8975 1.85301   3
  -3   8   1 15.3915 2.07492   1
   3   8  -1 17.6800 2.15357   1
   2  -8  -1 7.78703 1.74177   3
  -2  -8   1 4.11447 1.70292   3
   2   8  -1 8.07697 1.91304   1
   1  -8  -1 0.04702 0.67450   3
  -1  -8   1 0.08939 0.93076   2
  -1  -8   1 0.80170 0.69300   3
   1   8  -1 -0.0862 0.60689   1
  -1   8   1 -0.4617 0.61283   1
   0  -8   1 5.45417 1.64277   3
   0  -8  -1 0.78822 0.66495   3
   0   8   1 -0.8495 0.57449   1
   0   8  -1 -0.0637 0.62875   1
   1  -8   1 4.65993 1.74860   3
  -1  -8  -1 -0.0498 0.61432   3
   1   8   1 0.53757 0.69711   1
  -1   8  -1 -0.6928 0.64920   1
   1   8   1 0.07946 0.59944   3
   2  -8   1 -0.1612 0.63168   3
  -2  -8  -1 0.32363 0.58720   3
   2   8   1 -0.3421 0.54909   1
   2   8   1 -1.1470 0.56854   3
  -2   8  -1 0.20004 0.56176   1
   3  -8   1 9.73655 1.83761   3
  -3  -8  -1 11.5079 1.68836   3
   3   8   1 11.3194 2.00613   1
   3   8   1 11.8674 1.85477   3
  -3   8  -1 12.2857 1.98943   1
  -4  -8  -1 0.48259 0.55745   3
   4  -8   1 0.79734 0.65885   3
   4   8   1 0.25909 0.65571   1
   4   8   1 0.61397 0.60680   3
  -4   8  -1 -0.0830 0.60896   1
   5  -8   1 1.68009 0.77625   3
  -5  -8  -1 0.28812 0.58276   3
   5   8   1 0.51990 0.64041   1
  -5   8  -1 0.85016 0.62108   1
   5   8   1 1.34653 0.65868   3
  -6  -8  -1 0.82048 0.69077   3
   6  -8   1 0.58120 0.70651   3
  -6   8  -1 -0.5741 0.63542   1
   6   8   1 -0.4488 0.68142   3
   6   8   1 -0.2773 0.68332   1
  -7  -8  -1 0.22421 0.66540   3
   7  -8   1 -0.6820 0.69098   3
   7   8   1 0.23995 0.65147   3
   7   8   1 -0.2345 0.70833   1
  -7   8  -1 4.42863 1.73965   1
   8  -8   1 11.6906 2.36488   3
  -8  -8  -1 13.8630 1.92246   3
   8   8   1 11.0798 1.89984   3
  -8   8  -1 7.84805 2.14373   1
   8   8   1 7.49594 2.16837   1
   9  -8   1 3.19621 0.98973   3
  -9  -8  -1 4.33484 0.91165   3
   9   8   1 7.90356 2.31605   1
   9   8   1 9.49111 1.96001   3
  -9   8  -1 4.44123 2.02922   1
   2  -9  -1 -0.3229 0.76222   3
  -2  -9   1 0.30665 0.75797   3
   2   9  -1 0.36790 0.76621   1
  -2   9   1 5.97050 2.35774   1
   1  -9  -1 -1.0042 0.81268   3
  -1  -9   1 0.83702 0.80329   3
  -1   9   1 -0.7552 0.70768   1
   1   9  -1 0.43950 0.81491   1
   0  -9  -1 -1.3880 0.77511   3
   0  -9   1 0.50185 0.82705   3
   0   9  -1 -0.1165 0.79129   1
  -1  -9  -1 -0.5122 0.82240   3
   1  -9   1 5.39061 2.02130   3
   1   9   1 -0.4250 0.72111   1
  -1   9  -1 0.58724 0.78716   1
  -2  -9  -1 6.75802 2.08273   3
   2  -9   1 8.49759 2.13998   3
   2   9   1 8.00061 2.37292   1
  21   0  -2 21.2109 2.05932   3
  20   0  -2 127.000 4.64173   2
  20   0  -2 125.669 4.32953   3
  19   0  -2 17.6682 1.61299   3
  19   0  -2 14.1455 1.65186   2
  18   0  -2 3.64406 1.21955   2
  17   0  -2 -0.0974 0.25401   1
  17   0  -2 -0.4245 0.40963   3
  17   0  -2 0.23557 0.47345   2
  16   0  -2 132.520 4.26624   2
  16   0  -2 129.554 4.04012   3
  16   0  -2 122.835 3.39356   1
  15   0  -2 615.004 14.7721   2
  15   0  -2 606.752 14.5414   3
  14   0  -2 15.6552 1.20977   2
  14   0  -2 15.3287 1.11989   3
  14   0  -2 14.4819 0.94693   1
  14   0  -2 14.4449 0.88511   1
  13   0  -2 53.5139 2.02152   3
 -13   0   2 48.8501 2.21035   3
  13   0  -2 54.5899 1.70336   1
  13   0  -2 54.9319 2.15123   2
  13   0  -2 50.6108 1.63540   1
  12   0  -2 623.596 14.1859   1
 -12   0   2 615.770 14.7667   3
  12   0  -2 652.606 14.1931   1
  12   0  -2 629.777 14.6855   3
  11   0  -2 77.0194 2.12304   1
  11   0  -2 81.1922 2.13454   1
 -11   0   2 78.7045 2.61203   3
  11   0  -2 80.1268 2.51599   3
 -10   0   2 0.46093 0.26802   3
  10   0  -2 1.70226 0.40766   1
  10   0  -2 0.68314 0.23448   3
   9   0  -2 373.575 8.29732   1
   9   0  -2 361.095 8.65372   3
  -9   0   2 366.066 8.72158   3
  -8   0   2 1791.94 40.7602   3
   8   0  -2 1803.43 40.6745   3
   8   0  -2 1850.60 40.3059   1
  -7   0   2 2122.63 47.6165   3
   7   0  -2 2070.59 47.2638   3
   6   0  -2 1339.47 30.2556   3
   5   0  -2 1760.31 39.5860   3
  -5   0   2 1760.92 39.6325   3
   5   0  -2 1745.13 39.9092   2
  -4   0   2 37.4793 1.04430   3
   4   0  -2 34.8979 1.00534   3
   4   0  -2 34.8982 1.12220   2
  -3   0   2 27.7611 0.78136   3
   3   0  -2 27.6780 0.75892   3
   3   0  -2 27.9096 0.88179   2
   2   0  -2 624.449 14.4289   2
  -2   0   2 639.985 14.4078   2
  -2   0   2 630.798 14.0834   3
   1   0  -2 2320.99 51.8135   2
   0   0   2 2087.87 47.4323   2
  -1   0  -2 1830.94 45.6640   3
   1   0   2 2297.51 45.9178   3
   2   0   2 355.882 8.12276   3
  -2   0  -2 357.632 7.99822   3
   3   0   2 1.98891 0.22885   3
  -3   0  -2 2.04246 0.25748   3
  -4   0  -2 28.1352 0.96403   3
   5   0   2 585.600 13.3893   3
  -5   0  -2 598.602 13.3916   3
   6   0   2 6588.76 148.517   3
  -6   0  -2 6726.84 148.579   3
  -7   0  -2 633.720 14.2520   3
   7   0   2 612.614 14.2409   3
  -8   0  -2 873.441 19.6789   3
   8   0   2 862.413 19.6773   3
   9   0   2 594.337 14.0110   3
  -9   0  -2 613.202 14.0263   3
  10   0   2 134.760 3.83838   3
 -10   0  -2 135.177 3.86850   3
 -11   0  -2 109.900 3.40175   3
  11   0   2 108.547 3.32320   3
  12   0   2 257.193 6.25292   1
  12   0   2 250.438 6.50978   3
 -12   0  -2 236.718 6.52787   3
  13   0   2 432.591 10.3819   1
  13   0   2 439.326 10.7469   3
  14   0   2 624.232 14.7086   3
  14   0   2 599.334 14.2727   1
  15   0   2 411.295 10.1377   1
  15   0   2 427.247 10.5943   3
  16   0   2 185.572 5.12967   1
  16   0   2 188.791 5.57725   3
  17   0   2 26.1290 1.50801   1
  17   0   2 21.9933 1.77919   3
  18   0   2 4.03450 1.32207   3
  18   0   2 3.94853 1.04099   1
  18   0   2 9.22063 2.69106   1
  19   0   2 14.4488 1.69145   3
  19   0   2 10.7363 1.36019   1
  20   0   2 104.459 4.28622   3
  20   0   2 103.589 3.52604   1
  20  -1  -2 18.2571 1.92781   3
  20  -1  -2 21.3359 2.16646   2
  20   1  -2 22.0504 1.85954   3
  20   1  -2 25.0490 2.06209   2
  19  -1  -2 51.3709 1.96421   1
  19  -1  -2 55.1829 2.56091   3
  19  -1  -2 55.4746 2.81261   2
  19   1  -2 54.9107 2.66099   2
  19   1  -2 49.7087 2.45829   3
  18  -1  -2 65.9390 2.25748   1
  18  -1  -2 69.9717 2.85203   3
  18   1  -2 63.4407 3.36864   2
  18   1  -2 73.1566 2.82872   3
  17  -1  -2 7.16321 0.86830   1
  17  -1  -2 8.25310 1.47283   1
  17  -1  -2 7.20303 1.24800   3
  17   1  -2 7.35611 1.28059   2
  17   1  -2 9.37335 1.22595   3
  16  -1  -2 139.831 3.93477   1
  16  -1  -2 133.702 4.22583   3
  16   1  -2 137.679 4.31822   2
  16   1  -2 131.433 4.14517   3
  15  -1  -2 16.5396 1.28341   1
  15  -1  -2 13.8446 1.29606   3
  15   1  -2 15.2253 1.23420   3
  15   1  -2 15.2481 1.26727   2
  14  -1  -2 2.90868 0.87136   1
  14   1  -2 2.80506 0.74211   3
  14   1  -2 2.72057 0.75876   2
  13  -1  -2 13.8408 1.04501   1
  13  -1  -2 14.1283 1.09522   3
  13   1  -2 13.9944 1.04903   2
  13   1  -2 13.7140 1.07022   3
 -12  -1   2 585.555 14.1622   3
  12  -1  -2 569.479 13.5775   3
  12  -1  -2 583.987 13.3342   1
  12   1  -2 588.926 13.6872   2
  12   1  -2 568.469 13.0732   1
  12   1  -2 578.708 13.5902   3
 -12   1   2 579.322 13.9097   3
 -11  -1   2 316.782 7.85010   3
  11  -1  -2 309.359 7.74713   3
  11  -1  -2 329.952 7.52312   1
 -11   1   2 313.577 7.86171   3
  11   1  -2 312.835 7.73401   3
  11   1  -2 318.520 7.82005   2
  11   1  -2 309.009 7.28634   1
  10  -1  -2 17.9945 0.92167   1
 -10  -1   2 17.5662 1.13719   3
  10  -1  -2 17.3966 0.98069   3
  10   1  -2 16.8969 0.73885   1
 -10   1   2 18.0721 1.12823   3
  10   1  -2 17.3245 0.99774   2
  10   1  -2 17.6992 0.95971   3
  -9  -1   2 1421.29 31.2595   3
   9  -1  -2 1455.16 31.0115   1
   9  -1  -2 1365.23 31.1885   3
  -9   1   2 1432.06 31.2862   3
   9   1  -2 1355.85 30.9671   1
   9   1  -2 1368.00 31.1618   3
   9   1  -2 1391.39 31.2579   2
   8  -1  -2 8.94075 0.62413   3
   8  -1  -2 9.93455 0.62855   1
  -8  -1   2 8.34850 0.70614   3
   8   1  -2 9.07951 0.64104   2
  -8   1   2 10.2076 0.74563   3
   8   1  -2 9.10464 0.47885   1
   8   1  -2 10.1232 0.62420   3
  -7  -1   2 4.48170 0.51916   3
   7  -1  -2 5.44959 0.49056   1
  -7   1   2 4.90325 0.52104   3
   7   1  -2 4.52810 0.32755   1
   7   1  -2 4.21690 0.45873   2
  -6  -1   2 202.268 4.93949   3
   6  -1  -2 211.348 4.88266   1
  -6  -1   2 203.956 4.65655   1
   6  -1  -2 206.489 4.92890   3
  -6   1   2 206.494 4.96630   3
  -6   1   2 205.325 4.79010   1
   6   1  -2 203.921 4.90692   3
   6   1  -2 193.819 5.17591   2
  -5  -1   2 2313.09 51.6142   2
   5  -1  -2 2231.66 51.2001   3
  -5  -1   2 2290.68 50.5228   1
   5  -1  -2 2300.19 51.1907   1
  -5  -1   2 2296.41 51.3255   3
   5   1  -2 2251.48 51.4634   2
  -5   1   2 2332.70 51.3373   1
   5   1  -2 2211.12 51.2077   3
  -5   1   2 2297.08 51.4631   3
   5   1  -2 2279.39 50.6809   1
  -4  -1   2 775.649 17.4728   3
   4  -1  -2 758.285 17.1873   3
   4  -1  -2 780.863 17.2580   1
  -4  -1   2 766.702 17.2732   2
  -4  -1   2 764.814 17.1841   1
   4   1  -2 795.500 17.2440   1
  -4   1   2 785.714 17.1072   3
   4   1  -2 733.244 17.2862   3
  -4   1   2 772.561 17.2510   1
   4   1  -2 749.283 17.5825   2
   3  -1  -2 14.2950 0.55151   3
   3  -1  -2 12.7875 0.51882   3
  -3  -1   2 12.5359 0.56425   2
   3  -1  -2 14.3539 0.58421   1
  -3  -1   2 13.1587 0.49186   1
  -3  -1   2 12.3668 0.52063   3
  -3   1   2 13.6020 0.58334   1
  -3   1   2 14.3960 0.54354   3
   3   1  -2 12.5023 0.56260   2
   3   1  -2 12.7084 0.51705   3
   3   1  -2 13.2567 0.51638   1
  -2  -1   2 114.261 2.84705   2
   2  -1  -2 115.717 2.78228   3
  -2  -1   2 121.653 2.82587   1
  -2  -1   2 118.121 2.80339   3
   2  -1  -2 117.188 2.86138   1
   2  -1  -2 124.934 2.79487   3
  -2   1   2 114.654 2.81472   3
  -2   1   2 116.513 2.87488   1
   2   1  -2 112.545 2.83739   2
  -2   1   2 119.217 2.80446   3
   2   1  -2 113.780 2.78530   3
   2   1  -2 121.751 2.81027   1
  -1  -1   2 1583.64 34.6362   1
  -1  -1   2 1550.40 34.4436   2
  -1  -1   2 1534.03 34.4659   3
   1  -1  -2 1499.08 34.2491   3
   1  -1  -2 1541.29 34.7052   1
   1  -1  -2 1550.71 34.1960   3
   1   1  -2 1507.10 34.2622   3
   1   1  -2 1550.44 34.6029   1
  -1   1   2 1509.78 34.3305   3
  -1   1   2 1519.94 34.2794   3
  -1   1   2 1508.23 34.6512   1
   1   1  -2 1483.79 34.4017   2
   0  -1  -2 41.8665 1.08766   3
   0  -1  -2 42.7764 1.19246   1
   0  -1   2 40.8094 1.10103   3
   0  -1  -2 39.6475 1.09071   3
   0  -1   2 40.6525 1.15192   1
   0   1  -2 40.6241 1.14918   1
   0   1   2 41.4436 1.09708   3
   0   1   2 42.6309 1.10385   3
   0   1  -2 41.0264 1.08039   3
   0   1   2 41.6307 1.18425   1
   1  -1   2 41.8026 1.08808   3
  -1  -1  -2 37.0351 1.02404   3
  -1  -1  -2 36.5040 1.01452   3
  -1  -1  -2 36.0893 1.09565   1
   1  -1   2 35.6549 1.07884   1
   1   1   2 36.8885 1.03028   3
  -1   1  -2 35.9408 1.04292   3
  -2  -1  -2 182.716 4.23397   3
   2  -1   2 175.404 4.27164   1
   2  -1   2 179.404 4.27844   3
  -2  -1  -2 183.806 4.29710   1
   2   1   2 181.556 4.30934   1
   2   1   2 180.115 4.24050   3
  -2   1  -2 185.179 4.27741   3
  -3  -1  -2 832.029 18.5217   3
   3  -1   2 822.074 18.8128   3
  -3  -1  -2 845.800 18.4417   1
   3   1   2 821.077 18.5693   1
   3   1   2 814.621 19.1808   3
  -3   1  -2 833.209 18.4426   3
  -4  -1  -2 660.113 13.8704   1
  -4  -1  -2 603.019 13.8708   3
   4   1   2 610.648 13.8470   3
   4   1   2 634.101 13.8641   1
  -4   1  -2 569.449 14.0443   3
  -5  -1  -2 316.495 7.20815   1
  -5  -1  -2 306.859 7.24467   3
  -5   1  -2 306.775 7.27226   3
   5   1   2 305.878 7.20942   1
  -6  -1  -2 520.883 11.9930   3
   6  -1   2 523.195 12.0459   3
  -6   1  -2 531.956 12.0419   3
   6   1   2 517.998 11.9920   3
   6   1   2 520.959 11.9196   1
  -7  -1  -2 1.36749 0.47776   3
   7   1   2 1.88422 0.35889   3
  -8  -1  -2 19.1605 1.04775   3
   8  -1   2 18.4037 1.00546   3
   8   1   2 21.3188 1.01207   3
  -8   1  -2 20.4402 1.08473   3
   8   1   2 20.0659 0.92267   1
   9  -1   2 716.816 16.4165   3
  -9  -1  -2 694.230 16.3458   3
   9   1   2 709.362 16.3724   3
   9   1   2 715.303 16.1935   1
  -9   1  -2 722.227 16.4261   3
  10  -1   2 1494.93 33.4315   3
 -10  -1  -2 1471.81 33.3810   3
 -10   1  -2 1517.33 33.4508   3
  10   1   2 1476.78 33.1655   1
  10   1   2 1479.91 33.3958   3
 -11  -1  -2 266.373 6.96380   3
  11  -1   2 276.257 6.99755   3
  11   1   2 276.701 6.96754   3
  11   1   2 272.022 6.70063   1
 -11   1  -2 267.982 7.02746   3
 -12  -1  -2 42.3507 2.36346   3
  12  -1   2 42.7880 1.73481   1
  12  -1   2 38.9044 1.81971   3
  12   1   2 41.3731 1.81996   3
  12   1   2 41.2458 1.62518   1
 -12   1  -2 44.2770 2.51985   3
  13  -1   2 37.0535 1.84363   3
  13  -1   2 41.7054 1.78618   1
  13   1   2 38.6506 1.79821   3
  13   1   2 39.1380 1.59928   1
  14  -1   2 0.27337 0.38962   3
  14  -1   2 3.06728 1.13543   1
  14   1   2 2.12235 0.78452   3
  14   1   2 0.87570 0.30043   1
  15  -1   2 10.6567 1.38272   1
  15  -1   2 8.50476 1.27458   3
  15   1   2 11.2818 1.23198   3
  15   1   2 8.79803 0.99958   1
  16  -1   2 75.2142 2.99985   3
  16  -1   2 76.1280 2.82892   1
  16   1   2 70.5862 2.90458   3
  16   1   2 70.4366 2.57475   1
  17  -1   2 290.432 9.45059   3
  17  -1   2 326.458 8.21451   1
  17   1   2 330.706 8.36885   2
  17   1   2 311.470 10.3038   3
  17   1   2 320.152 8.01851   1
  18  -1   2 48.0067 2.16826   1
  18  -1   2 51.0569 2.61758   3
  18   1   2 48.1058 2.51058   3
  18   1   2 53.5450 2.22270   1
  18   1   2 55.1505 2.51734   2
  19  -1   2 8.85652 1.63075   3
  19  -1   2 6.07561 1.26240   1
  19   1   2 7.95262 1.42752   2
  19   1   2 4.49539 1.24903   1
  19   1   2 8.25531 1.56848   3
  20  -1   2 9.87344 2.62995   3
  20  -1   2 9.50822 1.43108   1
  20   1   2 8.39194 1.48378   1
  20   1   2 8.46777 2.01051   3
  20   1   2 11.4215 1.63015   2
  20  -2  -2 1.73324 0.70700   3
  20   2  -2 -0.0704 0.60881   2
  20   2  -2 1.57497 0.69071   3
  19  -2  -2 1.01120 0.70229   3
  19   2  -2 0.50067 0.56462   2
  19   2  -2 0.24794 0.55983   3
  18  -2  -2 5.95020 1.39224   3
  18   2  -2 4.36137 1.32251   3
  18   2  -2 3.85422 1.24000   2
  17  -2  -2 12.8415 1.80833   1
  17  -2  -2 14.2278 1.51605   3
  17   2  -2 15.5207 1.43966   2
  17   2  -2 12.4120 1.43805   3
  16  -2  -2 5.51349 1.38718   1
  16  -2  -2 6.35244 1.14395   3
  16   2  -2 4.36406 1.09356   3
  16   2  -2 6.65439 1.12331   2
  15  -2  -2 -0.2079 0.45935   1
  15  -2  -2 0.56425 0.39965   3
  15   2  -2 2.67248 0.92908   2
  15   2  -2 0.09793 0.36380   3
  15   2  -2 0.17700 0.24742   1
  14  -2  -2 0.27090 0.41872   1
  14  -2  -2 0.54446 0.36531   3
  14   2  -2 0.41873 0.33076   3
  14   2  -2 1.22183 0.42094   2
  13  -2  -2 5.45370 1.02943   1
  13  -2  -2 5.86878 0.85002   3
  13   2  -2 6.25080 0.82497   2
  13   2  -2 5.85616 0.89394   1
  13   2  -2 4.15280 0.86780   3
  12  -2  -2 1.93166 0.86974   1
  12  -2  -2 2.84410 0.73333   3
 -12  -2   2 1.29951 0.47690   3
  12   2  -2 2.80224 0.64909   1
  12   2  -2 1.91428 0.63276   2
 -12   2   2 0.83810 0.48745   3
  12   2  -2 0.70251 0.34524   3
  11  -2  -2 8.70083 0.92929   3
  11  -2  -2 8.91035 0.95575   1
 -11  -2   2 7.49470 1.07767   3
  11   2  -2 8.42350 0.70793   1
  11   2  -2 8.91170 0.82252   3
  11   2  -2 8.02990 0.79480   2
 -11   2   2 7.52531 1.11744   3
 -10  -2   2 36.0481 1.67704   3
  10  -2  -2 37.6480 1.57738   3
  10  -2  -2 37.7413 1.58815   1
  10   2  -2 39.0529 1.36613   1
  10   2  -2 38.8263 1.52311   2
  10   2  -2 36.8429 1.51144   3
 -10   2   2 36.3482 1.68593   3
  -9  -2   2 0.09165 0.15858   1
  -9  -2   2 0.28979 0.27353   3
   9  -2  -2 0.08529 0.18781   3
  -9   2   2 0.27000 0.27557   3
   9   2  -2 0.13880 0.16586   2
   9   2  -2 0.13147 0.16664   3
   9   2  -2 -0.1173 0.17701   1
   8  -2  -2 6.06543 0.74929   1
  -8  -2   2 5.53499 0.72288   3
   8  -2  -2 7.51776 0.76512   3
  -8  -2   2 6.34991 0.50344   1
   8   2  -2 5.86744 0.55850   2
   8   2  -2 4.94532 0.55196   3
   8   2  -2 5.79425 0.56096   1
  -8   2   2 4.43869 0.83412   3
  -8   2   2 5.53960 0.55755   1
   7  -2  -2 3.61794 0.47178   3
  -7  -2   2 3.04331 0.55209   2
   7  -2  -2 2.71274 0.62827   1
  -7  -2   2 3.45944 0.41993   1
  -7  -2   2 3.68624 0.60210   3
   7   2  -2 3.33921 0.49207   1
   7   2  -2 3.67567 0.46876   3
  -7   2   2 2.18681 0.47552   1
   7   2  -2 4.62485 0.50121   2
  -7   2   2 3.77036 0.61373   3
  -6  -2   2 16.4656 0.88662   3
  -6  -2   2 16.3460 0.75255   1
   6  -2  -2 16.7560 0.83813   3
  -6  -2   2 16.8993 0.85278   2
   6   2  -2 15.6879 0.81743   1
   6   2  -2 16.3337 0.79422   2
  -6   2   2 16.4171 0.89771   3
   6   2  -2 15.4719 0.78097   3
   5  -2  -2 61.4494 1.94031   3
  -5  -2   2 65.9898 1.83565   1
  -5  -2   2 66.2868 1.94337   3
   5  -2  -2 65.9427 1.93620   3
   5  -2  -2 66.1766 2.09216   1
  -5  -2   2 64.4328 1.87152   2
   5   2  -2 65.0878 1.87589   2
   5   2  -2 58.7337 2.03110   3
   5   2  -2 64.7593 1.90955   1
  -5   2   2 64.5365 1.95126   3
  -5   2   2 64.2410 2.00641   1
   4  -2  -2 89.5256 2.55426   1
  -4  -2   2 89.3871 2.43182   3
   4  -2  -2 87.0860 2.45344   3
   4  -2  -2 87.0482 2.42509   3
  -4  -2   2 90.7699 2.38395   2
  -4  -2   2 91.8305 2.39901   1
   4   2  -2 89.3991 2.45864   1
   4   2  -2 88.4038 2.36063   2
  -4   2   2 88.8771 2.43895   3
   4   2  -2 88.2412 2.41078   3
  -4   2   2 87.7131 2.55061   1
  -3  -2   2 81.1138 2.23251   1
  -3  -2   2 80.9430 2.16396   2
   3  -2  -2 81.3609 2.21329   3
   3  -2  -2 81.1450 2.33401   1
   3  -2  -2 81.5142 2.21716   3
   3   2  -2 81.0648 2.27813   1
   3   2  -2 77.7476 2.17692   3
  -3   2   2 79.5382 2.35340   1
   3   2  -2 77.4870 2.12282   2
   2  -2  -2 428.553 9.81570   3
  -2  -2   2 433.382 9.78110   2
  -2  -2   2 430.344 9.75712   3
   2  -2  -2 420.084 9.81400   3
  -2  -2   2 437.824 9.83820   3
  -2  -2   2 446.632 9.94690   1
   2   2  -2 424.747 9.82735   3
  -2   2   2 424.930 9.86250   3
  -2   2   2 425.978 9.99461   1
   2   2  -2 428.212 9.94888   1
  -2   2   2 430.722 9.82092   3
  -1  -2   2 503.071 11.1966   1
   1  -2  -2 458.723 11.0097   3
  -1  -2   2 485.623 11.0564   3
   1  -2  -2 493.210 11.0251   3
  -1  -2   2 480.537 10.9992   3
   1   2  -2 479.297 11.0644   3
  -1   2   2 489.267 11.0545   3
  -1   2   2 501.072 11.0462   3
  -1   2   2 468.831 11.1698   1
   1   2  -2 506.531 10.9879   3
   1   2  -2 485.103 11.1692   1
   0  -2   2 193.652 4.67875   1
   0  -2  -2 194.626 4.67228   1
   0  -2   2 185.610 4.53562   3
   0  -2  -2 179.903 4.50669   3
   0  -2  -2 190.046 4.50988   3
   0  -2   2 187.486 4.54932   3
   0   2   2 187.212 4.66466   1
   0   2   2 190.682 4.51448   3
   0   2  -2 184.111 4.64256   1
   0   2  -2 186.197 4.48069   3
   1  -2   2 235.693 5.59103   1
   1  -2   2 228.295 5.47405   3
  -1  -2  -2 233.793 5.56078   1
  -1  -2  -2 226.942 5.42655   3
  -1  -2  -2 227.919 5.42864   3
   1  -2   2 225.119 5.47708   3
   1   2   2 228.658 5.44717   3
  -1   2  -2 228.662 5.58500   1
   1   2   2 228.464 5.56462   1
  -1   2  -2 235.008 5.45679   3
   1   2   2 230.191 5.41597   3
  -2  -2  -2 182.635 4.37968   1
  -2  -2  -2 180.400 4.25391   3
   2  -2   2 166.911 4.62030   1
   2   2   2 173.763 4.28010   3
  -2   2  -2 171.806 4.42133   1
   3  -2   2 173.656 4.87917   3
  -3  -2  -2 196.306 4.60999   3
   3  -2   2 194.875 4.70932   1
  -3   2  -2 180.529 4.71092   1
  -3   2  -2 197.195 4.66324   3
   3   2   2 187.988 4.72491   1
   3   2   2 186.403 4.64608   3
  -4  -2  -2 93.6166 2.57476   1
  -4  -2  -2 95.7371 2.56935   3
   4  -2   2 94.1854 2.62904   1
   4   2   2 85.8785 2.78792   1
   4   2   2 90.8653 2.19016   2
  -4   2  -2 97.7355 2.63160   3
  -4   2  -2 91.6694 2.58201   1
   4   2   2 91.8531 2.54420   3
  -5  -2  -2 12.4588 0.75121   1
   5  -2   2 12.1531 0.75386   3
  -5  -2  -2 11.6340 0.75518   3
   5  -2   2 12.2881 0.81122   1
   5   2   2 12.2335 0.71074   3
   5   2   2 11.3165 0.49051   2
  -5   2  -2 11.9405 0.79334   3
   5   2   2 11.1013 0.67445   1
  -6  -2  -2 4.42561 0.57987   1
  -6  -2  -2 4.56002 0.62268   3
   6  -2   2 4.34957 0.59886   1
   6   2   2 4.98715 0.48882   1
   6   2   2 4.14283 0.50218   3
   6   2   2 3.60992 0.37561   2
  -6   2  -2 3.55529 0.59170   3
  -7  -2  -2 3.74700 0.65009   3
   7  -2   2 4.50016 0.64827   1
  -7  -2  -2 4.06486 0.55374   1
   7  -2   2 4.16828 0.56633   3
  -7   2  -2 4.33534 0.68048   3
   7   2   2 3.88442 0.42314   2
   7   2   2 3.57067 0.49437   1
   7   2   2 3.65392 0.49652   3
   8  -2   2 70.9462 2.42212   3
  -8  -2  -2 76.3248 2.27993   1
   8  -2   2 75.0354 2.36775   1
  -8  -2  -2 72.0806 2.37590   3
   8   2   2 72.4536 2.25638   1
   8   2   2 70.6045 2.08467   2
  -8   2  -2 72.7301 2.45646   3
   8   2   2 70.8778 2.31113   3
   9  -2   2 -0.2365 0.24492   3
   9  -2   2 0.19253 0.27778   1
  -9  -2  -2 0.17621 0.30431   3
  -9   2  -2 0.03188 0.36190   3
   9   2   2 0.24335 0.21083   3
   9   2   2 0.03916 0.18360   1
   9   2   2 0.19776 0.15833   2
  10  -2   2 10.0034 0.97088   3
 -10  -2  -2 10.7654 1.07595   3
  10  -2   2 12.4631 1.06783   1
  10   2   2 11.1989 0.74928   2
  10   2   2 10.5852 0.89097   3
  10   2   2 11.1346 0.82377   1
 -10   2  -2 11.6458 1.10310   3
  11  -2   2 5.88441 0.88852   3
 -11  -2  -2 4.49416 1.01539   3
  11  -2   2 5.46093 0.98332   1
  11   2   2 5.85192 0.65651   2
 -11   2  -2 5.26607 1.00036   3
  11   2   2 4.19666 0.80208   3
  11   2   2 5.48955 0.72226   1
  12  -2   2 21.0582 1.41199   1
  12  -2   2 21.4880 1.41808   3
  12   2   2 21.2134 1.16987   1
  12   2   2 21.0877 1.33743   3
  12   2   2 22.5288 1.14042   2
  13  -2   2 0.39925 0.43356   1
  13  -2   2 0.50899 0.31377   3
  13   2   2 0.14980 0.24222   2
  13   2   2 0.15115 0.34372   3
  13   2   2 0.53160 0.27134   1
  14  -2   2 14.0872 1.54123   1
  14  -2   2 12.4445 1.20767   3
  14   2   2 11.4811 1.01852   1
  14   2   2 12.0869 1.17326   3
  14   2   2 11.5419 1.01749   2
  15  -2   2 51.3274 2.42036   1
  15  -2   2 49.1592 2.34208   3
  15   2   2 46.1552 2.00484   2
  15   2   2 46.6830 2.22298   3
  15   2   2 45.1299 1.98212   1
  16  -2   2 0.37645 0.74345   1
  16  -2   2 0.43504 0.51826   3
  16   2   2 0.64474 0.51539   3
  16   2   2 0.56537 0.38096   1
  16   2   2 0.57734 0.38607   2
  17  -2   2 0.76329 0.81023   1
  17  -2   2 -0.5907 0.46488   3
  17   2   2 0.21601 0.39538   2
  17   2   2 0.61947 0.52088   3
  17   2   2 -0.0700 0.36865   1
  18  -2   2 5.01828 1.45501   3
  18   2   2 8.50576 1.24400   2
  18   2   2 7.48386 1.42667   3
  18   2   2 7.73094 1.15324   1
  19  -2   2 7.66487 1.61008   3
  19   2   2 7.38212 1.40923   2
  19   2   2 6.45213 1.52720   3
  20  -2   2 1.11969 0.77558   3
  20   2   2 1.83140 0.70411   3
  20   2   2 3.39396 1.48424   2
  19  -3  -2 21.5054 1.91258   3
  19   3  -2 16.1808 1.76166   2
  19   3  -2 15.6358 1.78981   3
  18   3  -2 35.0688 2.04578   2
  18   3  -2 28.7837 2.50074   3
  17  -3  -2 41.6693 2.29838   3
  17   3  -2 43.4212 2.16332   2
  17   3  -2 41.3456 2.22289   3
  16  -3  -2 99.1248 3.76982   1
  16  -3  -2 100.958 3.62063   3
  16   3  -2 104.522 3.45165   2
  16   3  -2 100.946 3.09162   1
  16   3  -2 101.356 3.55096   3
  15  -3  -2 1.72483 0.67188   1
  15  -3  -2 4.69332 1.12046   3
  15   3  -2 2.21501 0.94170   2
  15   3  -2 2.76097 1.05068   3
  15   3  -2 3.55443 0.83218   1
  14  -3  -2 10.2163 1.56029   1
  14  -3  -2 10.4661 1.22309   3
  14   3  -2 12.1699 0.97054   1
  14   3  -2 9.61455 1.15836   3
  14   3  -2 9.93024 1.04298   2
  13  -3  -2 -0.1443 0.43141   1
  13  -3  -2 0.49897 0.40898   3
  13   3  -2 -0.2110 0.28050   2
  13   3  -2 0.69912 0.29038   1
  13   3  -2 0.00206 0.33850   3
  12  -3  -2 478.939 11.5689   3
 -12  -3   2 475.800 11.0755   1
  12  -3  -2 467.342 11.5685   1
  12   3  -2 477.233 11.5269   3
  12   3  -2 475.632 11.2299   1
  12   3  -2 479.790 11.3597   2
 -11  -3   2 386.228 8.91917   1
  11  -3  -2 371.712 9.31695   3
  11  -3  -2 371.820 9.36976   1
  11   3  -2 376.230 9.26778   3
  11   3  -2 379.057 9.11637   2
  11   3  -2 373.783 9.03634   1
  10  -3  -2 130.988 3.84970   3
 -10  -3   2 130.056 3.53248   1
  10  -3  -2 133.606 3.99067   1
  10   3  -2 132.559 3.66792   2
  10   3  -2 129.009 3.77773   3
 -10   3   2 129.513 3.73156   1
  10   3  -2 132.463 3.66500   1
   9  -3  -2 257.318 6.57519   3
   9  -3  -2 259.220 6.69610   1
  -9  -3   2 261.947 6.27781   1
  -9  -3   2 252.194 6.59850   3
   9   3  -2 255.958 6.40679   1
   9   3  -2 254.575 6.48786   3
  -9   3   2 253.094 6.60288   3
  -9   3   2 259.148 6.51738   1
   9   3  -2 254.678 6.34062   2
  -8  -3   2 89.4785 2.87193   3
   8  -3  -2 95.0146 3.03089   1
  -8  -3   2 96.2582 2.69082   1
   8  -3  -2 90.6247 2.84016   3
  -8  -3   2 92.5797 2.69426   2
   8   3  -2 88.5859 2.62256   2
   8   3  -2 91.1033 2.78361   3
   8   3  -2 93.9024 2.77604   1
  -8   3   2 93.3270 2.93635   3
  -8   3   2 90.3331 2.84031   1
   7  -3  -2 2.03643 0.74492   1
  -7  -3   2 3.12017 0.59785   2
   7  -3  -2 2.40511 0.55782   3
  -7  -3   2 2.52399 0.57357   1
  -7  -3   2 1.53983 0.70040   3
   7  -3  -2 3.52102 0.72803   3
   7   3  -2 2.46905 0.50987   3
   7   3  -2 2.35400 0.45269   2
  -7   3   2 2.74445 0.59523   1
  -7   3   2 3.01277 0.70263   3
   7   3  -2 3.04181 0.56567   1
   6  -3  -2 1.56363 0.47483   3
  -6  -3   2 3.03938 0.61270   1
  -6  -3   2 1.48656 0.64183   3
   6  -3  -2 1.93289 0.67712   3
  -6   3   2 1.41822 0.60209   3
   6   3  -2 1.17792 0.51659   1
   6   3  -2 1.31850 0.39896   2
  -6   3   2 1.59662 0.55297   1
  -5  -3   2 434.607 9.96277   1
   5  -3  -2 413.582 9.97066   3
   5  -3  -2 431.613 10.2001   1
  -5  -3   2 431.320 9.81410   2
   5  -3  -2 425.981 9.96698   3
  -5  -3   2 425.106 9.98685   3
  -5   3   2 436.059 10.0228   3
   5   3  -2 422.449 9.75609   2
   5   3  -2 402.385 9.90523   3
   5   3  -2 413.859 10.0440   1
  -5   3   2 417.667 10.1746   1
  -4  -3   2 631.619 14.2823   3
   4  -3  -2 617.655 14.2952   3
  -4  -3   2 647.730 14.3406   1
  -4  -3   2 610.124 14.1486   3
  -4  -3   2 566.393 14.2643   2
   4  -3  -2 631.603 14.4972   1
   4  -3  -2 628.959 14.2622   3
   4   3  -2 615.203 14.2433   3
   4   3  -2 628.219 14.4267   1
  -4   3   2 616.792 14.5104   1
  -4   3   2 642.712 14.2955   3
  -3  -3   2 68.2494 2.22142   1
   3  -3  -2 66.1372 2.11504   3
   3  -3  -2 67.5872 2.30335   1
  -3  -3   2 75.7440 2.20715   3
  -3  -3   2 65.8817 2.04108   3
   3  -3  -2 69.9477 2.14989   3
   3   3  -2 68.4228 2.24498   1
  -3   3   2 70.8420 2.17596   3
   3   3  -2 67.6723 2.12162   3
  -3   3   2 68.6494 2.32562   1
  -2  -3   2 298.912 7.15701   3
   2  -3  -2 310.734 7.23152   3
  -2  -3   2 305.771 7.39000   1
   2  -3  -2 298.628 7.23069   3
  -2  -3   2 306.546 7.26026   3
   2   3  -2 295.074 7.24406   3
   2   3  -2 299.683 7.43438   1
  -2   3   2 298.992 7.27806   3
  -2   3   2 288.975 7.45715   1
  -2   3   2 308.678 7.23906   3
   1  -3  -2 206.102 5.28495   3
  -1  -3   2 214.970 5.28391   3
  -1  -3   2 219.950 5.34056   3
  -1  -3   2 219.943 5.51929   1
   1  -3  -2 211.939 5.28996   3
   1   3  -2 212.991 5.35053   3
  -1   3   2 208.223 5.50735   1
  -1   3   2 220.267 5.30294   3
   1   3  -2 219.329 5.23381   3
   1   3  -2 209.450 5.49390   1
  -1   3   2 208.887 5.33172   3
   0  -3   2 14.3298 0.85787   3
   0  -3   2 14.0161 0.92417   1
   0  -3  -2 14.3199 0.84847   3
   0  -3  -2 14.1712 0.79895   3
   0  -3   2 13.2911 0.76095   3
   0   3  -2 13.5775 0.77622   3
   0   3   2 13.2480 0.77648   3
  -1  -3  -2 65.2603 2.01999   3
  -1  -3  -2 65.8299 2.16513   1
   1  -3   2 66.8651 2.20622   1
   1  -3   2 64.6761 2.05271   3
   1  -3   2 65.2791 2.06684   3
  -1  -3  -2 63.7461 1.98557   3
   1   3   2 62.8850 1.99081   3
  -1   3  -2 67.4165 2.02358   3
  -1   3  -2 64.8187 2.16587   1
   1   3   2 61.6973 2.11646   1
   1   3   2 66.6829 1.98274   3
  -2  -3  -2 280.129 6.91333   3
  -2  -3  -2 296.215 6.97705   3
  -2  -3  -2 285.065 6.53624   2
  -2  -3  -2 305.632 7.15026   1
   2  -3   2 292.724 7.18627   1
   2  -3   2 293.248 7.03857   3
   2  -3   2 276.422 7.02027   3
   2   3   2 286.008 7.14634   1
   2   3   2 290.948 6.99171   3
  -2   3  -2 297.528 7.01464   3
  -2   3  -2 283.726 7.17567   1
  -3  -3  -2 839.817 18.6621   3
  -3  -3  -2 850.573 18.7928   1
   3  -3   2 834.246 18.7036   3
  -3  -3  -2 813.932 18.1550   2
   3  -3   2 812.833 18.7641   3
   3  -3   2 845.519 18.9149   1
  -3  -3  -2 805.425 18.5853   3
   3   3   2 825.984 18.8226   1
  -3   3  -2 789.788 18.8281   1
  -3   3  -2 851.438 18.7244   3
   3   3   2 795.943 18.6457   3
  -4  -3  -2 262.822 6.43806   3
  -4  -3  -2 276.452 6.63901   1
  -4  -3  -2 267.206 6.51314   3
   4  -3   2 270.181 6.71974   1
   4  -3   2 255.731 6.60000   3
  -4   3  -2 264.022 6.66751   1
  -4   3  -2 266.995 6.56828   3
   4   3   2 264.758 6.62908   1
  -5  -3  -2 69.8877 2.25513   3
  -5  -3  -2 72.8252 2.31627   1
   5  -3   2 70.9347 2.40623   1
   5  -3   2 71.4003 2.33926   3
  -5   3  -2 72.4503 2.32987   3
   5   3   2 68.9820 2.28090   1
   5   3   2 69.3756 1.78295   2
   5   3   2 67.7839 2.22389   3
  -5   3  -2 70.2000 2.33307   1
  -6  -3  -2 46.6559 1.80377   3
  -6  -3  -2 50.3542 1.79711   1
   6  -3   2 48.2544 1.90686   1
   6  -3   2 45.7976 1.79838   3
  -6   3  -2 49.5594 1.88119   3
   6   3   2 46.6875 1.74516   3
   6   3   2 47.2431 1.76457   1
   6   3   2 46.6624 1.33562   2
  -6   3  -2 47.3531 1.79727   1
   7  -3   2 38.6264 1.67743   3
   7  -3   2 39.6746 1.74284   1
  -7  -3  -2 39.1184 1.65375   3
  -7  -3  -2 42.2212 1.65609   1
   7   3   2 40.4567 1.62173   1
   7   3   2 37.8030 1.57750   3
  -7   3  -2 42.8226 1.76222   3
   7   3   2 39.6480 1.24662   2
   8  -3   2 75.2839 2.59206   3
  -8  -3  -2 73.5841 2.54310   3
  -8  -3  -2 77.5474 2.47066   1
   8  -3   2 77.0844 2.63236   1
   8   3   2 73.9955 2.07688   2
   8   3   2 72.8615 2.45165   1
  -8   3  -2 75.3307 2.59466   3
   8   3   2 74.0622 2.47913   3
   9  -3   2 335.674 8.39032   3
  -9  -3  -2 349.461 8.17595   1
   9  -3   2 332.469 8.32920   1
  -9  -3  -2 332.247 8.40072   3
  -9   3  -2 331.878 8.50842   3
   9   3   2 331.509 8.19972   1
   9   3   2 330.774 8.25335   3
   9   3   2 308.748 7.94781   2
 -10  -3  -2 688.553 15.3404   1
 -10  -3  -2 630.269 15.5300   3
  10  -3   2 667.566 15.5150   1
  10  -3   2 664.662 15.6217   3
  10   3   2 656.754 15.4727   3
  10   3   2 678.317 14.9611   2
 -10   3  -2 628.838 15.5925   3
  10   3   2 646.584 15.3448   1
  11  -3   2 152.625 4.46357   1
 -11  -3  -2 147.495 4.22882   1
  11  -3   2 150.801 4.51422   3
  11   3   2 149.023 3.91649   2
  11   3   2 146.208 4.24282   1
  11   3   2 147.876 4.38510   3
  12  -3   2 137.891 4.25623   1
  12  -3   2 139.213 4.31675   3
  12   3   2 137.037 4.02310   1
  12   3   2 133.973 4.18647   3
  12   3   2 138.689 3.74117   2
  13  -3   2 44.8380 2.14528   3
  13   3   2 42.3946 2.02909   3
  13   3   2 42.7091 1.88549   1
  13   3   2 44.9361 1.68351   2
  14  -3   2 34.5283 2.20844   1
  14  -3   2 35.1884 2.04244   3
  14   3   2 35.9416 1.57914   2
  14   3   2 33.6550 1.88053   3
  14   3   2 36.9733 1.78599   1
  15  -3   2 59.5729 2.79008   3
  15   3   2 57.1323 2.19028   2
  15   3   2 56.1680 2.32172   1
  15   3   2 58.2281 2.60503   3
  16  -3   2 48.7753 2.62177   3
  16   3   2 48.0094 2.45986   3
  16   3   2 49.6055 2.18459   1
  16   3   2 50.6913 2.11619   2
  17  -3   2 98.0353 3.84185   3
  17   3   2 98.5989 3.78729   3
  17   3   2 101.705 3.44832   1
  17   3   2 107.363 3.40394   2
  18  -3   2 21.3584 1.97060   3
  18   3   2 20.3506 1.54372   2
  18   3   2 19.9378 1.84528   3
  18   3   2 22.2294 1.66075   1
  19  -3   2 -0.7100 0.65507   3
  19   3   2 -0.1891 0.66649   3
  19   3   2 -0.5513 0.57234   1
  19   3   2 0.03227 0.54083   2
  18   4  -2 3.39162 1.41245   2
  17  -4  -2 -0.1619 0.58873   3
  17   4  -2 1.09951 0.51983   2
  17   4  -2 -0.3151 0.48231   1
  17   4  -2 0.94564 0.62061   3
  16  -4  -2 77.6695 3.17718   3
  16   4  -2 78.8176 2.92943   2
  16   4  -2 75.9135 3.09365   3
  16   4  -2 74.4708 2.85334   1
  15  -4  -2 169.093 5.25420   3
  15   4  -2 169.584 5.13742   3
  15   4  -2 173.388 4.91834   2
  15   4  -2 167.394 4.87717   1
  14  -4  -2 -0.8341 0.65425   1
 -14  -4   2 0.15464 0.42918   1
  14  -4  -2 0.42371 0.49769   3
  14   4  -2 -0.2855 0.36836   1
  14   4  -2 0.30571 0.36380   2
  14   4  -2 -0.1212 0.42413   3
  13  -4  -2 31.8547 1.83027   3
  13  -4  -2 24.8239 2.42252   1
 -13  -4   2 28.2196 1.56953   1
  13   4  -2 29.1693 1.45442   2
  13   4  -2 27.0416 1.70406   3
  13   4  -2 28.9877 1.63272   1
  12  -4  -2 317.337 8.68259   1
 -12  -4   2 340.058 8.18254   1
  12  -4  -2 327.096 8.56131   3
  12   4  -2 336.255 8.51567   3
  12   4  -2 322.608 8.36592   1
  12   4  -2 343.413 8.21424   2
  11  -4  -2 30.1712 1.96521   1
  11  -4  -2 30.3964 1.75172   3
 -11  -4   2 29.8419 1.56803   1
 -11   4   2 30.6123 1.63895   1
  11   4  -2 31.4718 1.64189   1
  11   4  -2 28.6849 1.61856   3
  11   4  -2 29.6431 1.44917   2
  10  -4  -2 0.59880 0.39284   3
  10  -4  -2 0.69725 0.46843   1
 -10  -4   2 0.71889 0.34941   1
  10  -4  -2 0.56925 0.53723   3
  10   4  -2 1.12920 0.33505   3
  10   4  -2 1.42040 0.58759   2
  10   4  -2 0.58831 0.33727   1
 -10   4   2 0.57880 0.33195   1
  -9  -4   2 357.795 8.66934   2
  -9  -4   2 365.128 8.79372   1
   9  -4  -2 379.238 9.55062   3
   9  -4  -2 347.951 9.14928   1
   9  -4  -2 351.236 8.99177   3
   9   4  -2 359.175 8.93496   3
   9   4  -2 362.004 8.62918   2
   9   4  -2 359.405 9.01434   1
  -9   4   2 355.185 9.07188   1
  -8  -4   2 319.242 7.47013   1
   8  -4  -2 297.208 7.55247   3
  -8  -4   2 301.895 7.23343   2
   8  -4  -2 295.568 7.74319   1
  -8  -4   2 278.184 7.51690   3
   8  -4  -2 290.610 7.48016   3
   8   4  -2 294.986 7.59092   1
  -8   4   2 282.846 7.60880   3
   8   4  -2 298.608 7.15887   2
  -8   4   2 294.446 7.68200   1
   8   4  -2 294.329 7.47296   3
   7  -4  -2 428.512 10.4402   3
  -7  -4   2 440.810 10.1939   2
  -7  -4   2 424.025 10.5014   3
   7  -4  -2 426.914 10.5006   3
  -7  -4   2 452.302 10.4661   1
   7  -4  -2 419.419 10.6921   1
   7   4  -2 450.936 10.6316   1
   7   4  -2 420.695 10.3989   3
  -7   4   2 428.196 10.5306   3
   7   4  -2 443.120 10.1364   2
  -7   4   2 430.340 10.6904   1
   6  -4  -2 220.032 5.91737   3
  -6  -4   2 231.909 5.93161   1
  -6  -4   2 227.733 5.65267   2
  -6  -4   2 224.653 5.93694   3
   6  -4  -2 221.887 6.14300   1
   6  -4  -2 232.352 5.93463   3
  -6  -4   2 224.492 5.77408   3
  -6   4   2 221.779 6.12431   1
  -6   4   2 230.799 5.95296   3
   6   4  -2 223.165 5.85927   3
   6   4  -2 226.863 6.04884   1
   5  -4  -2 557.545 13.4543   1
   5  -4  -2 559.463 13.1629   3
   5  -4  -2 564.303 13.2449   3
  -5  -4   2 564.029 13.2182   3
  -5  -4   2 569.999 12.9175   2
  -5  -4   2 569.662 13.2492   1
  -5  -4   2 547.699 13.0374   3
  -5   4   2 572.832 13.2274   3
   5   4  -2 547.227 13.1378   3
  -5   4   2 547.085 13.4553   1
   5   4  -2 564.962 13.3858   1
   4  -4  -2 21.5746 1.27382   3
  -4  -4   2 21.3611 1.30873   1
  -4  -4   2 21.9397 1.11810   3
  -4  -4   2 20.5523 1.08734   2
   4  -4  -2 24.1162 1.47706   1
   4  -4  -2 21.0446 1.19540   3
  -4  -4   2 21.9631 1.27690   3
  -4   4   2 21.8883 1.34421   1
  -4   4   2 22.8850 1.28277   3
   4   4  -2 21.1468 1.16320   3
   4   4  -2 22.2305 1.29538   1
   3  -4  -2 15.9680 1.03969   3
  -3  -4   2 17.5785 0.99169   2
  -3  -4   2 17.2704 1.21260   1
   3  -4  -2 17.7333 1.15479   3
   3  -4  -2 17.0149 1.27093   1
  -3  -4   2 15.4876 1.15677   3
  -3  -4   2 16.1693 1.02277   3
   3   4  -2 14.4925 1.01955   3
  -3   4   2 15.1838 1.05904   3
  -3   4   2 17.3438 1.08472   3
   3   4  -2 18.1638 1.14969   1
  -3   4   2 16.8916 1.17135   1
  -2  -4   2 136.231 3.78215   3
   2  -4  -2 132.884 3.75309   3
  -2  -4   2 139.439 3.99244   1
   2  -4  -2 131.770 3.76325   3
  -2  -4   2 127.720 3.80579   3
  -2  -4   2 134.508 3.61471   2
   2  -4  -2 134.192 4.02952   1
  -2   4   2 131.137 4.06031   1
   2   4  -2 136.846 4.02573   1
  -2   4   2 139.887 3.78339   3
   2   4  -2 126.625 3.84501   3
   1  -4  -2 3805.45 87.4835   3
  -1  -4   2 3821.18 87.8689   3
   1  -4  -2 3956.39 87.4502   3
   1  -4  -2 3932.12 88.4853   1
  -1  -4   2 3998.09 87.4991   3
   1   4  -2 3874.21 88.2347   3
  -1   4   2 3861.90 88.2831   3
   1   4  -2 3781.70 88.1718   1
  -1   4   2 4041.77 87.1218   3
   1   4  -2 4061.00 87.4070   3
  -1   4   2 3641.46 87.3315   1
   0  -4   2 171.526 4.89293   1
   0  -4  -2 175.630 4.68124   3
   0  -4  -2 180.146 4.91126   1
   0  -4   2 170.279 4.67398   3
   0  -4   2 164.493 4.63599   3
   0  -4  -2 176.524 4.69961   3
   0   4   2 173.462 4.95019   1
   0   4  -2 177.573 4.59297   3
   0   4   2 179.039 4.72642   3
   0   4  -2 163.384 4.86498   1
   0   4   2 180.229 4.64476   3
  -1  -4  -2 296.516 7.29385   1
  -1  -4  -2 275.545 6.99323   3
  -1  -4  -2 272.958 6.99101   3
   1  -4   2 285.450 7.32571   1
   1  -4   2 275.146 7.03155   3
   1  -4   2 281.645 7.02898   3
   1   4   2 277.091 7.24465   1
   1   4   2 285.853 6.95272   3
  -1   4  -2 273.526 7.25241   1
  -1   4  -2 284.697 6.94960   3
  -2  -4  -2 94.0776 2.92776   3
  -2  -4  -2 93.3084 2.88885   3
   2  -4   2 96.3432 3.16967   1
   2  -4   2 95.1006 2.97071   3
  -2  -4  -2 100.876 3.13623   1
   2  -4   2 93.0353 2.95400   3
  -2   4  -2 99.9101 2.93832   3
   2   4   2 95.3928 3.10426   1
  -2   4  -2 94.0192 3.13649   1
   3  -4   2 8.71715 1.12406   1
   3  -4   2 7.73168 0.92401   3
  -3  -4  -2 9.52237 0.58414   2
  -3  -4  -2 9.29335 0.94822   3
  -3  -4  -2 9.18050 0.76052   3
   3  -4   2 9.14467 0.83072   3
  -3  -4  -2 11.1027 1.01242   1
  -3   4  -2 11.2284 0.97453   3
   3   4   2 9.21871 0.78420   3
  -3   4  -2 9.90032 0.92588   1
   3   4   2 9.81621 0.88867   1
  -4  -4  -2 42.7286 1.66929   3
  -4  -4  -2 46.1750 1.92526   1
  -4  -4  -2 45.8195 1.81536   3
   4  -4   2 42.9105 1.84664   3
  -4  -4  -2 42.4890 1.28064   2
   4  -4   2 40.2463 1.75656   3
   4  -4   2 46.3300 2.01159   1
   4   4   2 42.6401 1.72950   3
  -4   4  -2 42.4482 1.86468   1
   4   4   2 44.0469 1.85382   1
  -4   4  -2 45.9947 1.85075   3
   5  -4   2 47.8914 2.11441   1
   5  -4   2 46.3847 1.95600   3
   5  -4   2 46.4363 1.94378   3
  -5  -4  -2 46.7721 1.77316   3
  -5  -4  -2 44.2386 1.34959   2
  -5  -4  -2 46.6731 1.90983   3
  -5  -4  -2 49.5212 2.04703   1
  -5   4  -2 47.8119 2.01126   1
   5   4   2 45.0147 1.91885   1
  -5   4  -2 49.8655 1.98054   3
   5   4   2 46.3276 1.86056   3
  -6  -4  -2 1194.61 27.1963   3
  -6  -4  -2 1242.96 27.4053   1
  -6  -4  -2 1187.45 27.3098   3
   6  -4   2 1192.54 27.5565   1
   6  -4   2 1211.52 27.4872   3
   6   4   2 1196.19 27.4683   1
   6   4   2 1202.23 27.3361   3
  -6   4  -2 1218.22 27.3923   3
  -6   4  -2 1206.74 27.5411   1
  -7  -4  -2 274.768 6.91747   3
   7  -4   2 274.952 7.18086   3
  -7  -4  -2 282.289 7.09283   1
   7  -4   2 273.421 7.28895   1
   7   4   2 275.806 7.06350   3
  -7   4  -2 271.413 7.16688   1
   7   4   2 272.806 7.13628   1
   8  -4   2 82.8971 3.09095   1
  -8  -4  -2 83.7176 2.82588   1
   8  -4   2 77.8799 2.89557   3
  -8   4  -2 77.9201 2.98634   3
   8   4   2 83.6354 2.22409   2
   8   4   2 83.4938 2.85007   1
   8   4   2 83.2202 2.79217   3
   9  -4   2 112.421 3.75371   3
   9  -4   2 120.656 4.38949   1
  -9  -4  -2 122.156 3.67751   1
   9   4   2 117.805 3.67533   3
   9   4   2 117.738 3.68062   1
   9   4   2 115.613 3.08159   2
  10  -4   2 80.4414 3.03440   3
  10  -4   2 79.2456 3.16387   1
 -10  -4  -2 86.5438 2.95390   1
  10   4   2 84.5609 2.34193   2
  10   4   2 83.0624 2.94569   3
  10   4   2 80.6012 2.87929   1
  11  -4   2 12.3592 1.33999   3
 -11  -4  -2 17.2549 1.46365   1
  11   4   2 17.0610 0.90471   2
  11   4   2 15.9214 1.26554   1
  11   4   2 14.9447 1.34269   3
  12  -4   2 50.0758 2.37447   3
 -12  -4  -2 51.0387 2.31410   1
  12   4   2 53.0393 2.23172   1
  12   4   2 52.3633 1.77637   2
  12   4   2 48.0565 2.25648   3
 -13  -4  -2 100.155 3.85671   1
  13  -4   2 97.0710 3.61874   3
  13   4   2 100.952 3.42749   1
  13   4   2 100.650 2.93492   2
  13   4   2 100.359 3.52969   3
  14  -4   2 390.559 10.3490   3
  14   4   2 400.191 9.48128   2
  14   4   2 392.386 9.99520   1
  14   4   2 394.999 10.2270   3
  15  -4   2 59.5013 2.93732   3
  15   4   2 68.0153 2.89423   3
  15   4   2 62.6081 2.67079   1
  15   4   2 63.5200 2.28217   2
  16  -4   2 13.6569 1.95807   3
  16   4   2 14.0734 1.24178   2
  16   4   2 15.7163 1.52570   1
  16   4   2 13.5695 1.67028   3
  17  -4   2 17.6264 2.04295   3
  17   4   2 13.2396 1.30287   2
  17   4   2 9.91134 1.70364   3
  17   4   2 14.9895 1.61334   1
  18  -4   2 -0.3612 0.67091   3
  18   4   2 0.02339 0.48386   2
  18   4   2 -0.7695 0.66045   3
  18   4   2 -0.5043 0.58387   1
  17  -5  -2 18.6451 2.14847   3
  17   5  -2 16.7011 1.55240   2
  17   5  -2 18.3866 1.92357   3
  16  -5  -2 26.1463 2.22494   3
  16   5  -2 21.1459 1.89613   1
  16   5  -2 22.5601 1.94908   3
  16   5  -2 23.7062 1.65410   2
  15  -5  -2 1.00445 1.18093   3
  15   5  -2 0.68504 0.56236   1
  15   5  -2 0.45640 0.48270   2
  15   5  -2 -0.2205 0.56736   3
  14  -5  -2 21.3384 1.89822   3
 -14  -5   2 20.5179 1.80499   1
  14   5  -2 23.5587 1.73699   1
  14   5  -2 20.0347 1.66411   3
  14   5  -2 21.0088 1.43360   2
  13  -5  -2 36.7734 2.20315   3
 -13  -5   2 40.8454 2.12866   1
  13   5  -2 38.4291 2.08452   3
  13   5  -2 40.5073 2.10334   1
  13   5  -2 38.5912 1.78252   2
 -12  -5   2 153.289 4.60898   1
  12  -5  -2 158.513 4.92277   3
  12   5  -2 153.516 4.79498   1
  12   5  -2 158.884 4.34467   2
 -12   5   2 153.531 4.85868   1
  12   5  -2 153.518 4.78265   3
 -11  -5   2 86.3008 3.09356   1
  11  -5  -2 89.7808 3.33256   3
  11   5  -2 88.3585 3.21479   3
  11   5  -2 87.6193 3.26154   1
 -11   5   2 87.3728 3.31216   1
  11   5  -2 89.5265 2.81020   2
  10  -5  -2 127.168 4.13934   3
 -10  -5   2 129.825 4.03463   1
 -10  -5   2 130.037 3.81055   2
  10   5  -2 128.136 4.02159   3
 -10   5   2 122.209 4.13698   1
  10   5  -2 128.257 3.60619   2
  10   5  -2 125.549 4.15132   1
   9  -5  -2 46.7730 2.18887   3
  -9  -5   2 47.5199 2.06369   3
  -9  -5   2 47.7224 1.97714   2
  -9  -5   2 46.3630 2.22489   1
   9   5  -2 46.9381 2.10335   3
   9   5  -2 47.4789 2.29287   1
  -9   5   2 46.2293 2.22505   1
  -8  -5   2 5.89149 1.24377   1
  -8  -5   2 4.98588 1.06118   2
   8  -5  -2 5.27678 0.98262   3
   8  -5  -2 3.94081 1.64260   1
  -8  -5   2 5.02436 0.87557   3
   8   5  -2 4.66397 1.02018   1
  -8   5   2 2.96448 0.98058   1
   8   5  -2 4.65294 0.88087   3
   7  -5  -2 17.7697 1.71540   1
  -7  -5   2 21.7553 1.31605   3
  -7  -5   2 19.8142 1.29143   2
   7  -5  -2 19.9734 1.84946   3
  -7  -5   2 22.9939 1.60556   1
   7  -5  -2 20.0644 1.39228   3
  -7   5   2 19.3184 1.57751   1
   7   5  -2 20.5176 1.49782   1
   7   5  -2 21.0573 1.36413   3
   6  -5  -2 125.158 4.00775   3
   6  -5  -2 133.540 4.12058   3
  -6  -5   2 138.500 3.81011   2
  -6  -5   2 134.232 3.95941   3
   6  -5  -2 127.240 4.37564   1
  -6  -5   2 136.730 4.18857   1
   6   5  -2 138.846 4.08495   3
  -6   5   2 135.680 4.37485   1
   6   5  -2 138.346 4.31205   1
  -5  -5   2 474.615 11.5591   3
  -5  -5   2 485.828 11.8187   1
   5  -5  -2 462.200 11.6871   3
  -5  -5   2 482.636 11.3215   2
  -5   5   2 481.674 12.0674   1
  -5   5   2 496.673 12.2773   3
   5   5  -2 488.820 11.7057   3
   5   5  -2 479.162 11.9546   1
  -4  -5   2 122.252 3.66167   3
   4  -5  -2 123.163 3.79945   3
  -4  -5   2 124.790 3.52178   2
   4  -5  -2 121.818 3.80039   3
  -4  -5   2 126.061 3.96030   1
   4  -5  -2 130.488 4.75654   1
  -4  -5   2 115.254 3.76568   3
   4   5  -2 123.791 3.78541   3
  -4   5   2 122.824 3.82558   3
   4   5  -2 123.192 4.02909   1
  -4   5   2 114.795 4.02635   1
  -3  -5   2 21.8773 1.56882   1
   3  -5  -2 21.6028 1.68741   1
  -3  -5   2 22.1121 1.30669   3
   3  -5  -2 22.8499 1.49738   3
   3  -5  -2 22.0055 1.35970   3
  -3  -5   2 19.5458 1.46879   3
  -3  -5   2 21.9973 1.29675   2
   3   5  -2 21.8862 1.33125   3
   3   5  -2 20.5776 1.46776   1
  -3   5   2 20.6489 1.52705   1
  -3   5   2 19.8941 1.42051   3
  -2  -5   2 20.8180 1.59950   1
   2  -5  -2 20.4023 1.41535   3
  -2  -5   2 19.9579 1.28200   3
  -2  -5   2 21.4562 1.30937   2
   2  -5  -2 21.2588 1.32523   3
  -2   5   2 20.9128 1.36520   3
   2   5  -2 21.4240 1.38412   3
   2   5  -2 19.1062 1.41668   1
  -2   5   2 19.2689 1.45319   1
  -1  -5   2 176.755 5.18147   1
  -1  -5   2 178.864 5.59417   3
   1  -5  -2 173.624 5.19027   1
  -1  -5   2 174.997 4.91160   3
   1  -5  -2 175.203 4.91173   3
   1  -5  -2 173.669 4.92635   3
   1   5  -2 173.516 4.78349   3
   1   5  -2 172.605 4.93784   3
   1   5  -2 177.685 5.22991   1
  -1   5   2 188.522 5.41396   3
  -1   5   2 171.570 4.95120   3
  -1   5   2 172.611 5.24685   1
   0  -5   2 33.2635 1.64780   3
   0  -5   2 35.9345 2.13467   3
   0  -5  -2 31.5013 1.73249   3
   0  -5  -2 34.6845 1.90855   1
   0  -5   2 32.8533 1.90368   1
   0  -5  -2 31.3703 1.62288   3
   0   5  -2 33.6286 1.79145   1
   0   5   2 31.7034 1.66677   3
   0   5   2 34.6632 1.85333   1
   0   5  -2 33.7241 1.63749   3
   0   5   2 33.6844 1.94942   3
   1  -5   2 67.0987 2.48889   3
  -1  -5  -2 64.7293 2.41813   3
  -1  -5  -2 68.0294 2.76790   1
   1  -5   2 67.0748 2.73731   1
  -1  -5  -2 63.8222 2.46488   3
  -1   5  -2 66.8423 2.43979   3
   1   5   2 65.2721 2.44405   3
  -1   5  -2 66.8364 2.66081   1
   2  -5   2 112.380 3.52427   3
  -2  -5  -2 107.070 3.50260   3
   2  -5   2 105.599 3.68536   1
   2  -5   2 102.423 3.59591   3
  -2  -5  -2 104.050 2.86508   2
  -2  -5  -2 111.959 3.70834   1
  -2  -5  -2 108.826 3.39689   3
  -2   5  -2 107.428 3.69276   1
  -2   5  -2 114.115 3.86206   3
   2   5   2 107.090 3.40283   3
   2   5   2 104.729 3.64792   1
  -3  -5  -2 210.166 5.00710   2
   3  -5   2 197.614 5.63625   3
  -3  -5  -2 213.409 5.61541   3
  -3  -5  -2 186.538 5.90699   3
  -3  -5  -2 214.691 5.90147   1
   3   5   2 213.421 5.69771   3
  -3   5  -2 204.756 5.94013   1
   3   5   2 216.769 5.98994   1
  -3   5  -2 209.198 5.70362   3
  -4  -5  -2 204.168 5.60537   1
   4  -5   2 179.999 5.36136   3
  -4  -5  -2 198.739 5.30068   3
  -4  -5  -2 195.932 4.65218   2
  -4  -5  -2 191.877 5.37879   3
   4  -5   2 196.868 5.46416   3
   4  -5   2 183.347 5.66416   1
  -4   5  -2 188.905 5.60413   1
  -4   5  -2 186.510 5.31493   3
   4   5   2 195.943 5.59959   1
   4   5   2 194.107 5.35583   3
   5  -5   2 29.9221 1.64827   3
  -5  -5  -2 26.7003 1.78176   1
  -5  -5  -2 24.0374 1.02368   2
  -5  -5  -2 25.3202 1.44257   3
   5  -5   2 26.1084 1.91824   1
   5   5   2 26.2675 1.65192   1
  -5   5  -2 23.5486 1.63712   1
   5   5   2 24.3798 1.43442   3
   6  -5   2 45.5070 2.11413   3
  -6  -5  -2 46.1629 1.94720   3
  -6  -5  -2 45.9742 1.44532   2
   6   5   2 48.2044 2.06702   3
  -6   5  -2 46.8915 2.20763   1
   6   5   2 47.0572 2.18234   1
  -7  -5  -2 34.0404 1.67035   3
  -7  -5  -2 35.5174 2.10517   1
   7  -5   2 35.1752 1.88551   3
   7   5   2 34.7517 1.89571   1
   7   5   2 35.5074 1.76845   3
  -7   5  -2 36.0441 1.92458   1
  -8  -5  -2 0.36984 0.46384   1
   8  -5   2 0.86778 0.42894   3
  -8  -5  -2 0.37112 0.31321   3
  -8   5  -2 0.43886 0.38164   1
   8   5   2 0.32445 0.38381   3
   8   5   2 -0.2625 0.31401   1
  -9  -5  -2 54.9625 2.52875   1
   9  -5   2 58.4542 2.59500   3
  -9  -5  -2 54.5881 2.24230   3
   9   5   2 55.7435 2.45034   3
   9   5   2 57.9222 2.50792   1
  10  -5   2 248.807 7.08479   3
 -10  -5  -2 257.431 6.78794   3
  10   5   2 252.678 6.96317   3
  10   5   2 255.943 7.04770   1
  11  -5   2 111.577 3.96123   3
  11   5   2 111.468 3.85624   3
  11   5   2 114.310 3.92448   1
  12  -5   2 0.45788 0.49060   3
  12   5   2 0.87131 0.46504   3
  12   5   2 2.27126 0.61529   2
  12   5   2 0.52778 0.48279   1
  13  -5   2 0.49443 0.58673   3
  13   5   2 1.11448 0.35311   2
  13   5   2 2.69094 1.21326   3
  13   5   2 0.92057 0.50965   1
  14  -5   2 0.16578 0.58684   3
  14   5   2 0.33350 0.51033   3
  14   5   2 0.46810 0.35020   2
  14   5   2 0.15261 0.53089   1
  15  -5   2 0.15966 0.73622   3
  15   5   2 -0.5313 0.53293   1
  15   5   2 0.08662 0.39837   2
  15   5   2 1.00333 0.59602   3
  16  -5   2 40.1345 2.63486   3
  16   5   2 38.1880 2.43527   3
  16   5   2 36.2108 1.68751   2
  16   5   2 35.4282 2.32943   1
  17  -5   2 43.3384 2.81644   3
  17   5   2 43.6354 2.74361   3
  17   5   2 42.1181 2.57774   1
  15  -6  -2 4.83299 1.89936   3
  15   6  -2 8.56657 1.83264   1
  15   6  -2 5.77971 1.72940   3
 -14  -6   2 1.70509 0.64092   3
  14  -6  -2 1.20366 0.73693   3
  14   6  -2 0.07769 0.61735   1
  14   6  -2 1.11420 0.63773   3
 -13  -6   2 11.7853 1.67891   3
  13  -6  -2 10.0186 1.78791   3
  13   6  -2 13.4866 1.61031   3
  13   6  -2 9.54709 1.75675   1
 -12  -6   2 7.23413 1.38208   3
  12  -6  -2 6.34245 1.57597   3
  12   6  -2 4.58480 1.54079   1
 -11  -6   2 1.26160 0.52741   3
  11  -6  -2 3.12823 1.39625   3
  11   6  -2 4.58469 1.43275   1
  11   6  -2 1.11481 0.53757   3
 -11   6   2 1.57749 0.64495   1
  10  -6  -2 23.6767 1.88186   3
 -10  -6   2 26.1134 1.72407   3
 -10  -6   2 22.2729 1.76235   2
 -10   6   2 25.2204 1.88238   1
  10   6  -2 25.4963 1.93467   1
  10   6  -2 25.3566 1.79225   3
   9  -6  -2 38.2678 2.22930   3
  -9  -6   2 37.7402 1.98750   3
  -9  -6   2 37.3375 1.97380   2
   9   6  -2 36.3869 2.09318   3
  -9   6   2 38.5105 2.24345   1
   9   6  -2 37.3792 2.21510   1
   8  -6  -2 2.06203 0.60755   3
  -8  -6   2 2.46829 0.99461   3
  -8  -6   2 3.32638 1.25767   2
   8   6  -2 4.32196 1.23233   1
  -8   6   2 1.28656 0.58162   1
   8   6  -2 3.62623 1.14520   3
   7  -6  -2 4.57801 1.26118   3
  -7  -6   2 5.87788 0.99947   3
  -7  -6   2 2.96912 1.25533   2
   7   6  -2 2.95841 1.18171   1
   7   6  -2 4.51994 1.08344   3
  -6  -6   2 4.10271 0.97468   3
   6  -6  -2 2.51854 1.10483   3
   6   6  -2 3.21415 1.00161   3
  -5  -6   2 11.2695 1.27487   2
   5  -6  -2 13.5962 1.33497   3
  -5  -6   2 11.2355 1.21109   3
   5   6  -2 11.6491 1.34118   3
  -5   6   2 14.2798 1.53538   1
   5   6  -2 10.8677 1.39714   1
  -4  -6   2 7.18267 1.20697   2
  -4  -6   2 4.83793 1.05070   3
   4  -6  -2 7.25443 1.16333   3
  -4   6   2 5.54316 1.20217   1
   4   6  -2 8.10442 1.11209   3
   4   6  -2 4.89562 1.14958   1
   3  -6  -2 104.854 3.54959   3
  -3  -6   2 101.549 3.26510   2
  -3  -6   2 101.658 3.49713   3
   3   6  -2 101.111 3.54072   3
  -3   6   2 98.6324 3.79634   1
   3   6  -2 103.313 3.78757   1
   2  -6  -2 13.6363 1.39073   3
  -2  -6   2 12.5646 1.35593   2
  -2  -6   2 10.7541 1.26913   3
   2   6  -2 13.1291 1.43282   1
   2   6  -2 10.9131 1.26762   3
  -2   6   2 11.5703 1.27116   3
  -2   6   2 10.9339 1.45451   1
  -1  -6   2 13.1618 1.31804   3
   1  -6  -2 13.5606 1.31431   3
  -1   6   2 12.0385 1.57320   1
  -1   6   2 12.7698 1.30272   3
   1   6  -2 11.5555 1.51373   1
   0  -6   2 2.64950 1.04971   3
   0  -6  -2 0.69019 0.43711   3
   0   6   2 0.24699 0.41645   1
   0   6   2 -0.0754 0.39046   3
   0   6  -2 -0.2288 0.45495   1
  -1  -6  -2 5.08641 1.11409   3
  -1   6  -2 4.34392 1.32487   1
   1   6   2 7.30513 1.30186   1
   1   6   2 3.72815 1.18206   3
   2  -6   2 22.4150 1.59246   3
  -2  -6  -2 18.9552 1.47212   3
  -2  -6  -2 21.5923 1.20584   2
   2   6   2 22.4639 1.77722   1
  -2   6  -2 19.0093 1.69592   1
   2   6   2 17.5756 1.54311   3
   3  -6   2 3.58264 1.08739   3
  -3  -6  -2 5.28876 1.03909   3
   3   6   2 4.02860 0.98586   3
   3   6   2 5.83093 1.22615   1
  -3   6  -2 4.44369 1.16595   1
   4  -6   2 38.2401 2.04215   3
  -4  -6  -2 37.6741 1.94258   3
   4   6   2 37.8762 2.19934   1
  -4   6  -2 36.6893 2.15013   1
   4   6   2 36.9172 1.98845   3
   5  -6   2 3.01669 1.10808   3
  -5  -6  -2 2.38960 0.78133   2
   5   6   2 3.56440 0.98732   3
  -6  -6  -2 -0.0231 0.38570   3
   6  -6   2 0.85784 0.48270   3
   6   6   2 0.58314 0.39758   3
   6   6   2 -0.0174 0.40399   1
  -6   6  -2 0.08758 0.42108   1
   7  -6   2 0.40957 0.46221   3
  -7  -6  -2 0.89496 0.45472   3
   7   6   2 -0.1798 0.42827   1
   7   6   2 -0.0642 0.37421   3
  -7   6  -2 0.01189 0.49078   1
  -8  -6  -2 20.4387 1.55987   3
   8  -6   2 23.1847 1.89443   3
   8   6   2 22.1472 1.66723   3
   8   6   2 20.4028 1.84222   1
  -8   6  -2 21.5097 1.83043   1
   9  -6   2 11.2777 1.51899   3
  -9  -6  -2 13.7153 1.42757   3
   9   6   2 12.2986 1.46090   3
   9   6   2 10.5947 1.61250   1
  -9   6  -2 12.2871 1.57490   1
  10  -6   2 9.96051 1.85625   3
 -10  -6  -2 11.7179 1.40876   3
  10   6   2 10.6956 1.45493   3
  10   6   2 12.0311 1.60305   1
  11  -6   2 6.94302 1.58852   3
 -11  -6  -2 9.24207 1.36707   3
  11   6   2 7.03966 1.36060   3
  11   6   2 7.18063 1.60736   1
 -12  -6  -2 17.6774 1.65635   3
  12  -6   2 18.3661 1.93851   3
  12   6   2 18.2104 1.73920   3
  12   6   2 18.7924 1.97816   1
  13  -6   2 0.83232 0.73172   3
 -13  -6  -2 1.99558 0.65491   3
  13   6   2 1.77403 0.70554   3
  13   6   2 2.13034 0.73181   1
  14  -6   2 0.65986 0.69204   3
 -14  -6  -2 1.18658 0.67501   3
  14   6   2 4.60872 1.55420   3
  14   6   2 0.41814 0.64291   1
  15  -6   2 4.74963 2.04737   3
 -15  -6  -2 4.03962 1.76035   3
  15   6   2 3.00031 0.78807   3
 -13  -7   2 0.88019 0.67369   3
 -13   7   2 4.79711 1.90300   1
  13   7  -2 -0.1827 0.97930   1
  13   7  -2 5.25472 1.94681   3
  12  -7  -2 43.0295 2.75820   3
 -12  -7   2 43.1310 2.47816   3
  12   7  -2 45.4333 2.69128   3
 -12   7   2 40.5782 2.72803   1
  12   7  -2 37.4957 2.87875   1
  11  -7  -2 6.18064 1.77381   3
 -11  -7   2 7.73737 1.50850   3
  11   7  -2 7.24201 1.73888   3
 -10  -7   2 3.96713 1.29367   3
  10  -7  -2 2.07709 0.74379   3
 -10   7   2 2.17575 0.66683   1
  10   7  -2 0.92907 0.68288   1
  10   7  -2 1.55528 0.65456   3
  -9  -7   2 47.3468 2.44960   3
   9  -7  -2 47.0630 2.64300   3
  -9   7   2 46.8922 2.76420   1
   9   7  -2 47.4969 2.75352   1
   9   7  -2 46.6671 2.55717   3
  -8  -7   2 0.78339 0.91995   2
  -8  -7   2 3.02061 1.17522   3
   8   7  -2 1.09915 0.65962   3
   8   7  -2 2.21694 0.66646   1
  -8   7   2 1.25797 0.58842   1
   7  -7  -2 16.6083 1.78248   3
  -7  -7   2 13.3253 1.53682   3
  -7  -7   2 15.4482 1.79460   2
   7   7  -2 13.6861 1.97951   3
  -7   7   2 16.3448 1.81553   1
   7   7  -2 12.7644 1.74871   1
   6  -7  -2 0.56747 0.60681   3
  -6  -7   2 0.62988 0.66208   2
  -6  -7   2 -0.5265 0.45526   3
  -6   7   2 0.29584 0.49547   1
   6   7  -2 1.31191 0.55889   3
   6   7  -2 -0.1030 0.55761   1
   5  -7  -2 43.1145 2.36836   3
  -5  -7   2 36.4197 2.13523   2
  -5  -7   2 40.1278 2.31439   3
   5   7  -2 39.5938 2.48973   1
  -5   7   2 39.0614 2.50463   1
   5   7  -2 36.1104 2.19200   3
   4  -7  -2 73.5643 3.09453   3
  -4  -7   2 67.6252 2.79716   2
   4   7  -2 70.1650 3.30264   1
  -4   7   2 71.9725 3.46776   1
   4   7  -2 71.4286 3.04948   3
  -3  -7   2 1.95298 0.69739   2
  -3  -7   2 3.34100 1.17076   3
   3  -7  -2 3.28694 1.34717   3
   3   7  -2 1.77783 0.63044   1
   3   7  -2 2.97980 1.24951   3
  -2  -7   2 23.1333 1.93753   2
   2  -7  -2 25.4285 1.87697   3
  -2  -7   2 22.2919 1.73483   3
   2   7  -2 22.8697 2.02428   1
  -1  -7   2 17.6972 1.84660   2
  -1  -7   2 18.6720 1.65854   3
   1  -7  -2 22.5747 1.83742   3
  -1   7   2 14.8243 2.19144   1
  -1   7   2 24.8248 1.81494   3
   1   7  -2 18.7418 1.88840   1
   0  -7  -2 -0.0278 0.47411   3
   0  -7   2 0.23634 0.49176   3
   0   7  -2 0.35070 0.50132   1
   0   7   2 0.22046 0.46448   3
   0   7   2 0.71342 0.48161   1
  -1  -7  -2 29.4830 1.93139   3
   1  -7   2 31.1208 2.07069   3
   1   7   2 32.4235 2.00903   3
  -1   7  -2 30.4372 2.36183   1
   1   7   2 29.1627 2.28226   1
   2  -7   2 20.0496 1.83150   3
  -2  -7  -2 16.3628 1.60834   3
  -2  -7  -2 18.7620 1.44427   2
   2   7   2 20.5268 2.02343   1
  -2   7  -2 13.8903 2.61651   1
   2   7   2 21.4076 1.73501   3
   3  -7   2 79.5230 3.28800   3
  -3  -7  -2 77.4441 3.08206   3
  -3  -7  -2 75.7302 2.53067   2
   3   7   2 75.9032 3.25429   3
  -3   7  -2 71.7799 3.58786   1
   3   7   2 75.5131 3.67119   1
  -4  -7  -2 4.60782 1.10696   2
  -4  -7  -2 4.74870 1.24917   3
   4  -7   2 6.25585 1.82924   3
  -4   7  -2 5.82937 1.33877   1
   4   7   2 3.24199 1.16760   3
   4   7   2 4.99036 1.87441   1
   5  -7   2 32.7670 2.77162   3
  -5  -7  -2 32.4822 1.56692   2
  -5   7  -2 32.9793 2.37317   1
   5   7   2 34.5190 2.17614   3
  -6  -7  -2 51.4951 2.46013   3
   6  -7   2 51.8320 2.73349   3
   6   7   2 46.8191 2.58418   3
   6   7   2 46.0124 4.30236   1
  -6   7  -2 48.3484 2.73355   1
  -7  -7  -2 14.5237 1.61501   3
   7  -7   2 14.7632 1.75773   3
   7   7   2 12.1221 1.98195   1
  -7   7  -2 11.4328 1.75361   1
   7   7   2 15.3756 1.73298   3
  -8  -7  -2 9.58539 1.50772   3
   8  -7   2 13.5739 1.83626   3
   8   7   2 12.4595 1.92893   1
   8   7   2 13.3808 1.67588   3
  -8   7  -2 9.53333 1.75983   1
  -9  -7  -2 11.2403 1.49981   3
   9  -7   2 8.02271 1.78696   3
  -9   7  -2 5.82426 1.69519   1
   9   7   2 9.92489 1.59752   3
   9   7   2 7.96775 1.77258   1
  10  -7   2 54.4406 2.91385   3
 -10  -7  -2 54.5735 2.64626   3
  10   7   2 45.3855 2.98178   1
  10   7   2 54.0923 2.82153   3
 -11  -7  -2 12.9340 1.73736   3
  11   7   2 9.98494 2.05708   1
  11   7   2 12.7745 1.81476   3
  12  -7   2 14.6988 2.28739   3
 -12  -7  -2 14.3760 1.85739   3
  12   7   2 9.03658 2.25498   1
  12   7   2 15.1150 1.90998   3
 -13  -7  -2 9.18832 1.87459   3
  13  -7   2 7.28016 2.19924   3
  13   7   2 7.97038 1.96673   3
   9  -8  -2 11.3623 2.15625   3
  -9  -8   2 8.83935 1.89277   3
  -9   8   2 6.86040 1.98132   1
   9   8  -2 9.02623 2.13192   1
  -8  -8   2 10.5607 1.92912   3
   8  -8  -2 13.2735 2.06932   3
   8   8  -2 5.43283 1.79397   3
   8   8  -2 7.88180 2.06229   1
  -8   8   2 8.98277 1.87296   1
   7  -8  -2 34.6196 2.55837   3
  -7  -8   2 33.6942 2.37109   3
   7   8  -2 35.5049 2.42124   3
   7   8  -2 36.1882 2.80792   1
  -7   8   2 31.2666 2.60803   1
  -6  -8   2 16.1640 1.98809   3
   6  -8  -2 15.4912 2.04209   3
   6   8  -2 16.3047 2.24438   1
   6   8  -2 17.9591 2.04148   3
  -6   8   2 13.1880 2.03313   1
   5  -8  -2 41.7857 2.68411   3
  -5  -8   2 38.3986 2.45267   3
  -5   8   2 42.3452 2.90943   1
   5   8  -2 32.4692 2.43881   3
   5   8  -2 39.2719 2.77052   1
  -4  -8   2 0.35670 0.62809   3
   4  -8  -2 1.75680 0.73797   3
   4   8  -2 4.49839 1.58426   3
  -4   8   2 0.79463 0.67033   1
   4   8  -2 0.80364 0.74248   1
   3  -8  -2 0.07720 0.64815   3
  -3  -8   2 0.55200 0.64218   3
   3   8  -2 0.42081 0.68022   1
  -3   8   2 0.69567 0.58784   1
   2  -8  -2 19.5895 2.10934   3
  -2  -8   2 14.5907 1.97349   3
   2   8  -2 14.6822 2.05417   1
  -2   8   2 15.3446 2.14947   1
   1  -8  -2 124.485 4.59702   3
  -1  -8   2 126.239 4.55063   3
   1   8  -2 121.338 4.73885   1
  -1   8   2 114.312 4.76975   1
   0  -8  -2 16.6337 2.13828   3
   0  -8   2 16.5710 1.93855   3
   0   8   2 17.4116 1.92168   3
   0   8  -2 12.8389 2.14412   1
  -1  -8  -2 42.0124 2.55761   3
   1  -8   2 49.5525 2.78019   3
   1   8   2 41.3397 2.58315   3
  -1   8  -2 41.0070 2.82657   1
   1   8   2 42.0929 2.96299   1
   2  -8   2 16.5959 2.06132   3
  -2  -8  -2 11.4102 1.86233   3
   2   8   2 12.0619 1.99563   1
   2   8   2 13.0042 1.85599   3
  -2   8  -2 8.63039 1.83208   1
  -3  -8  -2 -0.3997 0.63758   3
   3  -8   2 -0.6001 0.62880   3
   3   8   2 1.08866 0.62530   1
  -3   8  -2 1.07581 0.69287   1
   3   8   2 3.53530 1.51773   3
  -4  -8  -2 5.91060 1.49835   3
   4  -8   2 5.98712 1.82736   3
   4   8   2 5.18769 1.90432   1
  -4   8  -2 6.29636 1.76374   1
   5  -8   2 3.55858 0.88654   3
  -5   8  -2 3.96077 1.69629   1
   5   8   2 3.71941 0.94423   3
   5   8   2 4.38242 1.99152   1
  -6  -8  -2 58.4873 2.91216   3
   6  -8   2 54.9141 3.02978   3
   6   8   2 55.9277 3.06208   3
   6   8   2 53.8142 3.27244   1
  -6   8  -2 54.1794 3.13943   1
   7  -8   2 14.8388 2.08925   3
  -7  -8  -2 15.7044 2.01847   3
   7   8   2 17.9484 2.12840   3
   7   8   2 18.3484 2.38728   1
  -7   8  -2 15.5759 2.29611   1
  -8  -8  -2 10.7280 1.81626   3
   8  -8   2 15.5242 2.32588   3
   8   8   2 6.86136 2.33728   1
  -8   8  -2 4.97239 1.97599   1
   8   8   2 8.91919 1.88090   3
  -9  -8  -2 7.00945 1.73634   3
   9  -8   2 9.52498 2.15515   3
   9   8   2 8.39494 2.43652   1
   9   8   2 8.86529 1.97307   3
  -2  -9   2 0.57951 0.76361   3
   2  -9  -2 -0.4685 0.85225   3
  -2   9   2 -0.5663 0.80876   1
   2   9  -2 -0.5899 0.76178   1
  -1  -9   2 7.39327 2.14304   3
   1  -9  -2 6.11008 2.29635   3
  -1   9   2 9.29499 2.31288   1
   0  -9   2 7.33581 2.33479   3
   0  -9  -2 6.62384 2.27743   3
  -1  -9  -2 1.76730 0.91785   3
   1  -9   2 7.30151 2.18144   3
  -1   9  -2 0.41565 0.74598   1
   1   9   2 0.05666 0.72980   1
   2   9   2 -0.0782 0.79047   1
  -2   9  -2 1.16136 0.76383   1
  20   0  -3 -0.3753 0.62744   3
  20   0  -3 -0.1883 0.59756   2
  19   0  -3 -0.3692 0.50143   3
  19   0  -3 0.78598 0.49365   2
  18   0  -3 -0.4185 0.48281   2
  18   0  -3 -0.9115 0.42624   3
  17   0  -3 0.19603 0.52367   2
  17   0  -3 -0.4820 0.39794   3
  16   0  -3 -0.3897 0.40013   2
  16   0  -3 0.12084 0.38406   3
  15   0  -3 0.29420 0.39985   2
  15   0  -3 0.44110 0.33517   3
  14   0  -3 0.07349 0.28799   3
  14   0  -3 0.00616 0.30783   2
  13   0  -3 -0.0258 0.27290   3
 -13   0   3 -0.5553 0.37328   3
  13   0  -3 -0.1397 0.25550   2
  12   0  -3 0.13359 0.25305   3
  12   0  -3 -0.0583 0.26192   2
 -12   0   3 0.11973 0.31996   3
 -11   0   3 -0.0777 0.27712   3
  11   0  -3 -0.4183 0.19413   3
  10   0  -3 0.10014 0.17121   2
 -10   0   3 -0.1235 0.24442   3
  10   0  -3 0.03920 0.17961   3
   9   0  -3 0.29176 0.18014   2
  -9   0   3 -0.1988 0.19101   3
   9   0  -3 0.12540 0.16481   3
   8   0  -3 2.53776 0.45676   2
   7   0  -3 0.12521 0.14019   3
   7   0  -3 0.05090 0.12447   2
  -7   0   3 0.98349 0.40117   3
   6   0  -3 -0.0838 0.09135   2
  -6   0   3 0.17203 0.14053   3
   6   0  -3 0.18619 0.11657   3
  -5   0   3 0.52497 0.23925   3
   5   0  -3 0.07487 0.09096   3
   5   0  -3 0.18857 0.14971   2
   4   0  -3 0.17720 0.07269   3
  -4   0   3 -0.0728 0.09576   2
  -4   0   3 0.00579 0.07895   3
   4   0  -3 0.08367 0.10232   2
  -3   0   3 0.00937 0.05327   3
  -3   0   3 0.04785 0.08552   2
   3   0  -3 0.15767 0.08839   2
  -2   0   3 0.16787 0.07603   2
   2   0  -3 0.20161 0.08407   2
  -1   0   3 0.10702 0.06777   2
   1   0  -3 0.06651 0.06636   2
   0   0  -3 0.12744 0.06341   2
   0   0   3 0.09172 0.06087   2
  -3   0  -3 0.19897 0.09828   3
   3   0   3 0.13418 0.08380   3
   4   0   3 0.07668 0.09161   3
  -4   0  -3 0.13473 0.12472   3
   5   0   3 0.12254 0.13908   3
  -5   0  -3 0.11985 0.13825   3
  -6   0  -3 0.01580 0.17423   3
   6   0   3 0.26823 0.14248   3
   7   0   3 0.34967 0.16530   3
  -7   0  -3 0.18399 0.20124   3
  -8   0  -3 0.21238 0.24734   3
   8   0   3 0.40553 0.17751   3
  -9   0  -3 0.48481 0.29742   3
   9   0   3 -0.1922 0.16810   3
 -10   0  -3 -0.2598 0.31139   3
  10   0   3 0.23130 0.21233   3
 -11   0  -3 -0.1327 0.34062   3
  11   0   3 -0.1448 0.25545   3
  12   0   3 -0.1700 0.23727   3
  13   0   3 -0.1180 0.19763   1
  13   0   3 0.12147 0.30181   3
  14   0   3 0.14275 0.35186   3
  14   0   3 0.41516 0.25676   1
  15   0   3 -0.0480 0.33939   1
  15   0   3 1.46111 0.48166   3
  16   0   3 0.70394 0.45478   3
  16   0   3 0.27181 0.33245   1
  17   0   3 0.11462 0.38045   1
  17   0   3 -0.1384 0.51173   3
  18   0   3 -0.2690 0.37760   1
  18   0   3 -0.4516 0.47344   3
  19   0   3 -0.9555 0.54716   3
  19   0   3 0.20949 0.47455   1
  20   0   3 4.65049 1.67924   3
  20  -1  -3 3.10246 1.38819   3
  20  -1  -3 2.44733 0.77120   2
  20   1  -3 3.86088 1.55334   2
  19  -1  -3 4.42616 1.34220   3
  19  -1  -3 6.72131 1.48955   2
  19   1  -3 6.84183 1.49214   2
  19   1  -3 4.90894 1.35288   3
  18  -1  -3 184.116 5.47336   3
  18  -1  -3 191.391 5.94678   2
  18   1  -3 192.111 5.74565   2
  18   1  -3 180.672 5.42618   3
  17  -1  -3 150.622 3.99586   1
  17  -1  -3 151.601 4.25538   1
  17  -1  -3 152.109 4.62677   3
  17  -1  -3 155.675 5.03537   2
  17   1  -3 156.205 4.65323   3
  17   1  -3 160.253 4.89066   2
  16  -1  -3 14.0489 1.46556   2
  16  -1  -3 12.0439 1.25258   3
  16  -1  -3 12.2738 1.27616   1
  16   1  -3 13.4662 1.36264   2
  16   1  -3 12.0160 1.25021   3
  15  -1  -3 1.32876 0.40721   1
  15  -1  -3 0.75677 0.37166   3
  15   1  -3 1.96843 0.89516   2
  15   1  -3 2.13218 0.81189   3
  14  -1  -3 7.22927 0.92904   3
  14   1  -3 8.45501 0.93049   3
  14   1  -3 7.90363 0.97735   2
 -13  -1   3 86.1516 3.12674   3
  13  -1  -3 89.1851 2.83414   3
  13  -1  -3 90.8632 2.60224   1
 -13   1   3 83.1691 3.03111   3
  13   1  -3 85.1209 2.78567   3
  13   1  -3 88.4205 2.95292   2
  12  -1  -3 107.325 3.21479   3
 -12  -1   3 104.607 3.31025   3
  12  -1  -3 109.023 2.96575   1
  12   1  -3 107.084 3.33094   2
  12   1  -3 105.906 3.16257   3
 -12   1   3 107.046 3.33539   3
  11  -1  -3 1307.32 29.6987   3
  11  -1  -3 1358.51 29.4727   1
 -11  -1   3 1298.88 29.8043   3
  11   1  -3 1303.80 29.6840   3
  11   1  -3 1346.51 29.9069   2
 -11   1   3 1334.17 29.8552   3
  10  -1  -3 433.553 10.3752   3
  10  -1  -3 458.839 10.2199   1
 -10  -1   3 440.150 10.4919   3
  10   1  -3 453.158 10.5694   2
  10   1  -3 426.594 10.3569   3
 -10   1   3 445.853 10.5161   3
  -9  -1   3 114.394 3.20164   3
   9  -1  -3 118.436 3.01291   1
   9  -1  -3 112.700 3.10573   3
  -9   1   3 114.395 3.21919   3
   9   1  -3 111.981 3.09827   3
   9   1  -3 112.085 3.22351   2
  -8  -1   3 88.3165 2.59336   3
   8  -1  -3 94.2381 2.44382   1
   8  -1  -3 88.0583 2.48306   3
   8   1  -3 85.0490 2.48892   3
  -8   1   3 89.3814 2.57817   3
   8   1  -3 90.9327 2.62183   2
   7  -1  -3 5.84256 0.52673   3
   7  -1  -3 5.27463 0.48569   1
  -7  -1   3 5.22027 0.54386   3
   7   1  -3 3.84274 0.49460   3
   7   1  -3 4.87368 0.48035   2
  -7   1   3 4.92202 0.40007   1
  -7   1   3 4.93395 0.52450   3
   6  -1  -3 627.843 13.6305   1
  -6  -1   3 617.153 13.7019   3
   6  -1  -3 580.300 13.6168   3
  -6  -1   3 605.855 13.7868   2
   6   1  -3 611.219 13.7946   2
   6   1  -3 583.387 13.6105   3
  -6   1   3 606.127 13.7023   3
  -6   1   3 617.003 13.5647   1
   5  -1  -3 297.918 6.50776   1
   5  -1  -3 273.992 6.44514   3
  -5  -1   3 279.816 6.50119   3
  -5   1   3 277.885 6.48283   1
   5   1  -3 265.238 6.43751   3
  -5   1   3 287.434 6.52240   3
  -4  -1   3 1513.16 33.9519   1
   4  -1  -3 1560.37 34.4029   1
  -4  -1   3 1503.84 34.5246   2
  -4  -1   3 1554.21 34.4064   3
   4  -1  -3 1568.84 34.4655   3
   4  -1  -3 1481.81 34.1304   3
  -4   1   3 1517.95 34.5109   1
  -4   1   3 1524.64 34.3901   3
   4   1  -3 1486.28 34.6071   2
   4   1  -3 1584.56 34.1020   1
   4   1  -3 1503.57 34.3939   3
  -3  -1   3 2456.59 54.9688   2
   3  -1  -3 2449.43 54.6589   1
   3  -1  -3 2405.45 54.0682   3
  -3  -1   3 2539.52 54.2542   1
  -3  -1   3 2429.08 54.2482   3
   3  -1  -3 2387.58 53.9648   3
   3   1  -3 2364.31 54.1039   3
  -3   1   3 2429.40 54.2394   3
  -3   1   3 2424.19 54.5555   1
   3   1  -3 2490.28 54.0660   1
   3   1  -3 2357.62 54.6418   2
  -2  -1   3 678.630 15.3526   2
   2  -1  -3 684.021 15.6346   2
   2  -1  -3 689.961 15.3782   3
  -2  -1   3 713.143 15.6053   1
   2  -1  -3 703.906 15.4250   1
  -2  -1   3 677.310 15.5440   3
   2  -1  -3 677.169 15.3185   3
   2   1  -3 664.851 15.6120   2
  -2   1   3 696.079 15.4646   3
   2   1  -3 698.251 15.4369   1
  -2   1   3 689.291 15.6209   1
  -2   1   3 677.477 15.5773   3
   1  -1  -3 69.8494 1.83072   1
   1  -1  -3 70.8723 1.65550   3
  -1  -1   3 67.0820 1.83978   2
  -1  -1   3 71.0328 1.77857   1
   1  -1  -3 70.3698 1.72975   2
   1  -1  -3 68.0504 1.67132   3
   1   1  -3 68.0999 1.82846   2
  -1   1   3 69.7261 1.83852   1
  -1   1   3 69.5936 1.69346   3
  -1   1   3 69.4510 1.70460   3
   0  -1  -3 65.3900 1.56982   3
   0  -1  -3 65.0419 1.55362   2
   0  -1  -3 61.9838 1.58429   3
   0  -1  -3 63.7582 1.73126   1
   0  -1   3 61.0168 1.60253   3
   0  -1   3 65.3461 1.69850   1
   0   1   3 65.2370 1.59758   3
   0   1  -3 63.8830 1.57400   3
   0   1   3 65.8130 1.54644   2
   0   1   3 65.1896 1.74676   1
   0   1   3 64.1530 1.60445   3
  -1  -1  -3 1215.52 28.4214   3
  -1  -1  -3 1340.14 28.4997   3
   1  -1   3 1204.67 28.5198   3
  -1  -1  -3 1276.52 29.2065   1
   1   1   3 1262.10 29.1609   1
   1   1   3 1286.65 28.4601   3
   1   1   3 1262.19 27.9490   2
  -1   1  -3 1243.68 28.4541   3
  -2  -1  -3 185.932 4.38978   1
  -2  -1  -3 183.290 4.26625   3
   2  -1   3 177.119 4.31262   3
   2   1   3 183.076 4.39033   1
   2   1   3 183.433 4.27883   3
  -2   1  -3 180.011 4.29720   3
   3  -1   3 893.806 20.6927   3
  -3  -1  -3 957.389 21.4789   1
  -3  -1  -3 958.996 21.3572   3
   3   1   3 919.394 21.2704   3
  -3   1  -3 937.810 20.6980   3
   3   1   3 915.930 21.4888   1
  -4  -1  -3 2732.59 61.4657   1
   4   1   3 2689.49 61.3757   3
   4   1   3 2718.22 61.4997   1
  -5  -1  -3 715.677 15.8975   3
   5  -1   3 709.460 15.9559   3
  -5   1  -3 738.607 15.9460   3
   5   1   3 718.708 15.9136   3
   5   1   3 639.081 16.0765   1
   6  -1   3 13.4170 0.77189   3
  -6  -1  -3 12.8755 0.76908   3
   6   1   3 13.5088 0.70871   1
  -6   1  -3 13.2883 0.77476   3
   7  -1   3 8.16570 0.63105   3
  -7  -1  -3 6.42859 0.64999   3
   7   1   3 7.36062 0.56030   1
  -7   1  -3 6.30005 0.66016   3
   7   1   3 6.54577 0.59944   3
  -8  -1  -3 206.899 5.32150   3
   8  -1   3 207.737 5.34941   3
   8   1   3 205.498 5.21681   1
  -8   1  -3 211.446 5.35886   3
   9  -1   3 4.90847 0.65745   3
   9   1   3 5.04609 0.58059   1
  -9   1  -3 4.62032 0.77050   3
   9   1   3 3.71240 0.69995   3
 -10  -1  -3 318.160 7.95817   3
  10  -1   3 316.952 8.00795   3
  10   1   3 318.352 7.97461   3
 -10   1  -3 327.915 8.02577   3
  10   1   3 324.388 7.81900   1
  11  -1   3 1138.32 25.7504   3
  11   1   3 1118.60 25.4785   1
  11   1   3 1128.91 25.7054   3
  12  -1   3 40.9361 1.84880   3
  12   1   3 41.9138 1.84506   3
  12   1   3 40.7187 1.66013   1
  13  -1   3 7.77732 0.99108   3
  13   1   3 6.26828 0.94694   3
  13   1   3 6.93553 0.78943   1
  14  -1   3 7.90769 1.13078   3
  14  -1   3 9.47629 1.27940   1
  14   1   3 9.79287 1.10824   3
  14   1   3 9.15997 0.91406   1
  15  -1   3 193.633 5.29133   1
  15  -1   3 186.055 5.54784   3
  15   1   3 185.420 5.15805   1
  15   1   3 185.678 5.47030   3
  16  -1   3 41.8521 2.29178   1
  16  -1   3 36.9825 2.09069   3
  16   1   3 36.7729 1.85807   1
  16   1   3 37.6356 2.08672   3
  17  -1   3 81.3913 3.27552   1
  17  -1   3 80.0854 3.23092   3
  17   1   3 80.0369 2.88753   1
  17   1   3 78.4314 3.20910   3
  18  -1   3 99.5690 3.86313   3
  18  -1   3 101.769 3.50333   1
  18   1   3 102.532 3.85023   3
  18   1   3 101.105 3.41396   1
  18   1   3 108.642 3.65514   2
  19  -1   3 55.9363 2.87100   3
  19  -1   3 55.1908 2.48958   1
  19   1   3 53.1913 2.77089   3
  19   1   3 56.9762 2.49582   1
  19   1   3 59.5009 2.67472   2
  20  -1   3 0.71703 0.52275   1
  20  -1   3 -1.0067 0.68367   3
  20   1   3 0.20132 0.71539   3
  20   1   3 -0.5385 0.51751   1
  20   1   3 -0.3684 0.61445   2
  20  -2  -3 18.8088 2.06295   2
  20  -2  -3 11.8962 1.71760   3
  20   2  -3 12.8033 1.73465   3
  20   2  -3 14.7911 1.75770   2
  19  -2  -3 13.8045 1.62038   3
  19   2  -3 17.1425 1.66081   2
  19   2  -3 12.6604 1.65988   3
  18  -2  -3 1.02835 0.53711   3
  18   2  -3 0.89472 0.63555   2
  18   2  -3 0.47968 0.52178   3
  17  -2  -3 47.8725 2.29029   3
  17  -2  -3 48.3461 2.40205   1
  17   2  -3 50.1724 2.27554   3
  17   2  -3 48.7271 2.36703   2
  16  -2  -3 3.62115 1.12082   3
  16  -2  -3 5.83188 1.44714   1
  16   2  -3 4.86292 1.14385   2
  16   2  -3 5.69429 1.07113   3
  15  -2  -3 774.326 18.3237   3
  15  -2  -3 783.764 18.1521   1
  15   2  -3 782.018 18.3234   3
  15   2  -3 794.231 18.4509   2
  14  -2  -3 482.532 11.4844   1
  14  -2  -3 472.545 11.6230   3
  14   2  -3 488.838 11.7131   2
  14   2  -3 476.109 11.5886   3
  13  -2  -3 193.264 5.26073   3
  13  -2  -3 193.779 5.17852   1
  13   2  -3 188.104 5.21232   3
  13   2  -3 197.275 5.31737   2
  12  -2  -3 37.8769 1.66922   3
 -12  -2   3 33.7184 1.80674   3
  12  -2  -3 40.2853 1.74433   1
 -12   2   3 37.4502 1.84512   3
  12   2  -3 40.6271 1.72676   2
  12   2  -3 36.5199 1.68006   3
  11  -2  -3 107.888 3.16739   1
  11  -2  -3 101.362 3.12215   3
 -11  -2   3 105.825 3.28353   3
  11   2  -3 104.129 2.79155   1
 -11   2   3 104.524 3.27627   3
  11   2  -3 100.690 3.07685   3
  11   2  -3 104.399 3.15919   2
  10  -2  -3 164.074 4.30481   1
  10  -2  -3 152.888 4.24690   3
 -10  -2   3 155.597 4.34967   3
  10   2  -3 160.112 3.95514   1
 -10   2   3 159.127 4.40379   3
  10   2  -3 158.536 4.28991   2
  10   2  -3 154.865 4.21766   3
  -9  -2   3 0.18417 0.28154   3
   9  -2  -3 0.12704 0.20567   3
  -9  -2   3 -0.0068 0.14240   1
   9  -2  -3 0.29441 0.26469   1
   9   2  -3 0.39800 0.20574   1
   9   2  -3 0.07672 0.16308   3
  -9   2   3 0.23313 0.14668   1
   9   2  -3 0.09502 0.17857   2
  -9   2   3 0.28867 0.28735   3
   8  -2  -3 560.028 12.8452   1
  -8  -2   3 557.599 12.4630   1
  -8  -2   3 562.205 12.8136   2
  -8  -2   3 555.753 12.8520   3
   8  -2  -3 544.987 12.7590   3
   8   2  -3 532.610 12.7194   3
   8   2  -3 556.355 12.8156   2
  -8   2   3 549.724 12.7194   1
  -8   2   3 557.349 12.8624   3
   8   2  -3 562.494 12.5993   1
  -7  -2   3 2631.88 57.7085   2
   7  -2  -3 2605.12 58.1869   3
  -7  -2   3 2610.69 58.2581   3
  -7  -2   3 2620.88 57.5120   1
   7   2  -3 2579.76 58.1753   2
   7   2  -3 2501.79 58.3179   3
   7   2  -3 2525.76 57.6839   1
  -7   2   3 2598.60 57.7577   3
   6  -2  -3 931.319 20.6414   3
  -6  -2   3 950.988 20.6916   3
  -6  -2   3 925.057 20.4669   1
  -6  -2   3 920.655 20.6612   2
  -6   2   3 870.290 20.7598   1
   6   2  -3 903.215 20.6487   2
  -6   2   3 943.479 20.7035   3
   6   2  -3 916.234 20.5633   1
   5  -2  -3 341.940 7.97386   3
   5  -2  -3 339.419 8.10301   1
  -5  -2   3 341.096 8.00654   2
  -5  -2   3 344.892 8.00663   3
   5  -2  -3 342.225 7.98170   3
  -5  -2   3 346.764 7.89677   1
   5   2  -3 332.248 7.94405   3
   5   2  -3 338.221 7.96204   1
   5   2  -3 339.893 7.99238   2
  -5   2   3 350.323 8.04273   3
  -5   2   3 343.845 8.13892   1
  -4  -2   3 10.6009 0.63567   3
   4  -2  -3 10.6340 0.63696   3
   4  -2  -3 11.2681 0.71841   1
   4  -2  -3 10.1793 0.61140   3
  -4  -2   3 10.6302 0.62546   1
  -4   2   3 10.8551 0.64139   3
   4   2  -3 10.7759 0.63715   1
  -4   2   3 11.1727 0.72045   1
   4   2  -3 9.71553 0.71408   2
   4   2  -3 10.4277 0.60402   3
  -3  -2   3 192.793 5.35342   3
   3  -2  -3 217.699 5.06795   3
   3  -2  -3 211.505 5.06929   3
  -3  -2   3 213.622 5.12889   2
   3  -2  -3 223.658 5.25736   1
  -3  -2   3 219.909 5.19068   1
  -3   2   3 214.749 5.26530   1
   3   2  -3 209.117 5.08669   2
   3   2  -3 208.683 5.07522   3
  -3   2   3 211.962 5.13552   3
   3   2  -3 217.752 5.15275   1
  -3   2   3 207.547 5.12871   3
   2  -2  -3 399.155 9.00662   1
  -2  -2   3 401.082 8.96520   1
  -2  -2   3 375.564 8.76227   3
  -2  -2   3 383.007 8.87202   2
   2  -2  -3 375.182 8.80432   3
  -2  -2   3 380.335 8.85464   3
   2  -2  -3 394.239 8.80555   3
  -2   2   3 378.391 8.99357   1
  -2   2   3 383.135 8.85978   3
   2   2  -3 378.728 8.84561   3
   2   2  -3 391.963 8.93034   1
  -2   2   3 381.888 8.82590   3
  -1  -2   3 594.538 13.3880   3
  -1  -2   3 606.433 13.5579   1
  -1  -2   3 597.650 13.4543   2
   1  -2  -3 567.352 13.3860   3
   1  -2  -3 612.198 13.5939   1
   1  -2  -3 593.842 13.3688   3
  -1  -2   3 599.265 13.4579   3
   1   2  -3 611.209 13.5459   1
  -1   2   3 583.835 13.4127   3
  -1   2   3 586.655 13.5749   1
  -1   2   3 602.683 13.4198   3
   0  -2  -3 7397.35 168.257   3
   0  -2   3 7562.30 169.198   1
   0  -2   3 7536.28 168.653   3
   0  -2  -3 7761.04 168.171   3
   0  -2   3 7815.49 168.699   3
   0  -2  -3 7563.26 169.646   1
   0   2   3 7735.45 168.399   3
   0   2  -3 7764.29 168.167   3
   0   2  -3 7477.46 169.250   1
   0   2   3 7437.73 169.663   1
   1  -2   3 497.125 11.6904   3
  -1  -2  -3 519.713 11.6471   3
  -1  -2  -3 532.994 11.6411   3
  -1   2  -3 501.005 11.8160   1
  -1   2  -3 516.937 11.6477   3
   1   2   3 523.995 11.6662   3
   1   2   3 509.555 11.6577   3
  -2  -2  -3 122.064 3.11535   1
  -2  -2  -3 115.538 2.93537   3
   2  -2   3 117.938 3.10378   1
  -2   2  -3 113.501 3.06740   1
   2   2   3 114.012 3.18663   1
  -2   2  -3 109.355 3.16226   3
   2   2   3 115.416 2.98178   3
  -3  -2  -3 13.9341 0.67874   3
   3  -2   3 13.1768 0.84945   3
  -3  -2  -3 15.3197 0.74282   3
  -3  -2  -3 15.2007 0.78148   1
   3  -2   3 15.6197 0.81040   1
  -3   2  -3 14.1236 0.75157   3
   3   2   3 14.1252 0.74343   1
   4  -2   3 387.877 9.15733   3
  -4  -2  -3 391.287 9.05340   3
  -4  -2  -3 396.940 9.13827   1
   4  -2   3 395.125 9.16167   1
   4   2   3 378.479 9.05201   3
  -4   2  -3 397.159 9.12562   3
   4   2   3 379.323 9.13768   1
   5  -2   3 1413.55 32.4661   1
   5  -2   3 1432.80 33.1943   3
  -5  -2  -3 1497.23 32.2535   1
  -5  -2  -3 1464.13 32.8419   3
   5   2   3 1410.31 33.0622   1
   5   2   3 1452.68 32.0965   2
   5   2   3 1422.13 33.0800   3
  -5   2  -3 1488.86 32.5283   3
   6  -2   3 1165.99 26.5680   3
  -6  -2  -3 1195.77 26.4816   3
  -6  -2  -3 1223.80 26.4980   1
   6  -2   3 1177.26 26.4988   1
  -6   2  -3 1209.61 26.5566   3
   6   2   3 1137.29 26.4685   3
   6   2   3 1148.37 26.4785   1
   6   2   3 1196.90 26.3514   2
   7  -2   3 920.731 21.6240   3
  -7  -2  -3 1002.24 21.5566   1
  -7  -2  -3 941.630 21.5459   3
   7  -2   3 969.053 21.5641   1
  -7   2  -3 966.467 21.6235   3
   7   2   3 925.458 21.5192   1
   7   2   3 930.163 21.5574   3
   7   2   3 965.673 21.1534   2
  -8  -2  -3 2051.83 45.7518   3
   8  -2   3 2073.46 45.9624   1
  -8  -2  -3 2134.89 46.1652   1
   8  -2   3 2025.20 46.2027   3
   8   2   3 2093.82 46.2733   2
  -8   2  -3 2064.30 45.8238   3
   8   2   3 2016.35 46.0739   3
   8   2   3 2010.06 46.8156   1
   9  -2   3 80.1656 2.72691   3
  -9  -2  -3 81.6475 2.69057   3
   9  -2   3 84.5490 2.65857   1
  -9   2  -3 82.3270 2.75673   3
   9   2   3 82.4178 2.65445   3
   9   2   3 84.0908 2.32278   2
   9   2   3 81.5803 2.58184   1
 -10  -2  -3 64.8122 2.41154   3
  10  -2   3 67.7797 2.35269   1
  10  -2   3 66.0050 2.43845   3
  10   2   3 64.6558 2.24702   1
  10   2   3 64.4730 2.32756   3
  10   2   3 67.0620 2.03560   2
 -10   2  -3 67.1178 2.50591   3
  11  -2   3 216.282 5.63242   1
  11  -2   3 211.656 5.77165   3
 -11  -2  -3 204.880 5.77634   3
  11   2   3 216.053 5.33130   2
  11   2   3 210.176 5.69782   3
 -11   2  -3 201.343 5.83017   3
  11   2   3 215.497 5.56766   1
  12  -2   3 79.0900 2.75236   1
  12  -2   3 77.7848 2.82243   3
  12   2   3 75.3263 2.78588   3
  12   2   3 81.1868 2.48278   2
  12   2   3 76.2906 2.60844   1
  13  -2   3 0.05171 0.34311   3
  13  -2   3 0.35110 0.42237   1
  13   2   3 -0.1824 0.30474   3
  13   2   3 0.27394 0.28641   2
  13   2   3 0.41793 0.28947   1
  14  -2   3 303.209 8.09154   3
  14  -2   3 311.843 7.95324   1
  14   2   3 311.847 7.66134   2
  14   2   3 295.609 7.97929   3
  14   2   3 296.155 7.70881   1
  15  -2   3 654.918 15.9586   3
  15  -2   3 644.775 15.6541   1
  15   2   3 682.033 15.4950   2
  15   2   3 641.297 15.4902   1
  15   2   3 662.459 15.8885   3
  16  -2   3 33.6868 2.64934   3
  16   2   3 37.2900 3.04691   3
  16   2   3 39.8311 1.85486   2
  16   2   3 38.7497 1.91415   1
  17  -2   3 1.53553 0.63864   3
  17   2   3 0.62176 0.45307   2
  17   2   3 0.03862 0.52771   3
  17   2   3 0.94139 0.44633   1
  18  -2   3 17.6313 1.82924   3
  18   2   3 18.6119 1.46052   2
  18   2   3 12.5822 1.51882   1
  18   2   3 19.0722 1.77833   3
  19  -2   3 68.9704 3.27912   3
  19   2   3 74.5287 3.23017   3
  19   2   3 74.9733 2.96410   2
  19   2   3 63.1805 2.81864   1
  20  -2   3 34.6027 2.58447   3
  20   2   3 37.5066 2.54092   3
  19  -3  -3 19.7075 2.02253   3
  19   3  -3 26.7655 2.24830   2
  19   3  -3 26.9541 2.03831   3
  18  -3  -3 116.202 3.93618   3
  18   3  -3 105.336 5.30879   2
  18   3  -3 111.471 3.92750   3
  17  -3  -3 75.7053 3.14139   3
  17   3  -3 79.0060 3.09418   3
  17   3  -3 83.8695 3.10981   2
  16  -3  -3 19.9646 1.96889   1
  16  -3  -3 21.1392 1.65844   3
  16   3  -3 19.3397 1.54836   2
  16   3  -3 21.7273 1.61569   3
  15  -3  -3 2.58332 1.09828   3
  15  -3  -3 3.54264 1.51221   1
  15   3  -3 4.16666 1.01717   2
  14  -3  -3 8.02920 1.44748   1
  14   3  -3 8.59671 0.99351   2
  14   3  -3 6.28912 1.03451   3
  14   3  -3 8.18030 0.92962   1
  13  -3  -3 9.65428 1.16149   3
  13  -3  -3 11.5023 1.43651   1
  13   3  -3 10.9165 0.95824   1
  13   3  -3 10.5734 0.98533   2
  13   3  -3 9.98748 1.06531   3
  12  -3  -3 66.1676 2.49589   3
 -12  -3   3 64.7938 2.08018   1
  12  -3  -3 65.6611 2.58317   1
  12   3  -3 65.9287 2.22992   1
  12   3  -3 67.0539 2.42349   3
  12   3  -3 68.1201 2.40213   2
 -11  -3   3 784.338 17.2714   1
  11  -3  -3 763.729 17.7105   3
 -11  -3   3 730.834 17.9456   3
  11  -3  -3 764.516 17.7892   1
  11   3  -3 757.669 17.6613   3
 -11   3   3 759.243 17.5570   1
 -11   3   3 739.211 17.8455   3
  11   3  -3 783.230 17.5089   1
  11   3  -3 784.908 17.6415   2
  10  -3  -3 112.889 3.48589   1
 -10  -3   3 111.659 3.03344   1
 -10  -3   3 105.546 3.55803   3
  10  -3  -3 110.775 3.35811   3
 -10   3   3 110.022 3.51002   3
 -10   3   3 112.271 3.30039   1
  10   3  -3 111.784 3.20542   1
  10   3  -3 109.046 3.28790   3
  10   3  -3 109.278 3.23081   2
  -9  -3   3 36.8359 1.40358   1
   9  -3  -3 38.3341 1.77594   1
  -9  -3   3 40.9753 1.63415   2
  -9  -3   3 36.9589 1.72800   3
   9  -3  -3 35.5258 1.63153   3
   9  -3  -3 35.0357 1.56323   3
  -9   3   3 35.8438 1.73878   3
   9   3  -3 35.9090 1.49677   2
  -9   3   3 38.5352 1.59114   1
   9   3  -3 38.6061 1.52282   1
   9   3  -3 36.5258 1.54705   3
  -8  -3   3 0.05415 0.29920   3
  -8  -3   3 0.38403 0.21952   1
   8  -3  -3 -0.0455 0.30952   1
   8  -3  -3 0.15760 0.30806   3
  -8  -3   3 0.30393 0.27697   2
   8  -3  -3 0.49700 0.23351   3
  -8   3   3 -0.0229 0.19978   1
   8   3  -3 1.11134 0.49255   2
   8   3  -3 0.15201 0.18728   1
  -8   3   3 0.25975 0.30973   3
   8   3  -3 0.14660 0.21057   3
  -7  -3   3 9.05029 0.80432   2
   7  -3  -3 10.4878 0.88941   3
   7  -3  -3 7.47771 0.94324   1
   7  -3  -3 8.40007 0.72212   3
  -7  -3   3 9.27100 0.91484   3
  -7  -3   3 9.02470 0.73759   1
  -7   3   3 8.48271 0.84755   3
   7   3  -3 7.99804 0.63703   2
  -7   3   3 7.14325 0.75293   1
   7   3  -3 6.63598 0.67624   3
   7   3  -3 8.89553 0.73950   1
   6  -3  -3 78.2081 2.38428   3
  -6  -3   3 72.4154 2.24750   2
  -6  -3   3 74.1510 2.27383   1
   6  -3  -3 73.2401 2.31435   3
  -6  -3   3 73.4387 2.35640   3
   6  -3  -3 75.9592 2.53005   1
  -6   3   3 71.1851 2.45180   1
   6   3  -3 71.4693 2.20264   2
   6   3  -3 75.5119 2.35302   1
   6   3  -3 71.4748 2.25779   3
  -6   3   3 74.0637 2.39330   3
   5  -3  -3 484.576 11.5247   1
  -5  -3   3 494.428 11.3102   1
  -5  -3   3 489.208 11.3261   3
  -5  -3   3 484.814 11.2128   2
   5  -3  -3 471.557 11.2794   3
   5  -3  -3 493.297 11.2852   3
   5   3  -3 488.489 11.3956   1
  -5   3   3 481.762 11.5364   1
  -5   3   3 493.055 11.3345   3
   5   3  -3 471.139 11.2518   3
   5   3  -3 475.629 11.1551   2
  -4  -3   3 601.847 13.9171   1
  -4  -3   3 609.941 13.8006   2
  -4  -3   3 596.082 13.7519   3
   4  -3  -3 610.397 13.8352   3
  -4  -3   3 617.215 13.9035   3
   4  -3  -3 596.424 13.8522   3
   4  -3  -3 618.279 14.1151   1
  -4   3   3 620.241 13.8849   3
   4   3  -3 585.388 13.9772   1
   4   3  -3 592.788 13.8405   3
  -4   3   3 588.466 14.1181   1
   3  -3  -3 745.944 16.7322   1
  -3  -3   3 742.164 16.5250   3
  -3  -3   3 703.726 16.3824   3
   3  -3  -3 710.262 16.4701   3
   3  -3  -3 725.416 16.4421   3
  -3  -3   3 736.523 16.6113   1
  -3  -3   3 726.716 16.4168   2
   3   3  -3 708.034 16.4842   3
  -3   3   3 740.305 16.5065   3
  -3   3   3 722.196 16.5567   3
   3   3  -3 710.613 16.6243   1
  -2  -3   3 472.975 10.8214   1
  -2  -3   3 455.488 10.5267   2
  -2  -3   3 464.558 10.6260   3
  -2  -3   3 445.604 10.5134   3
   2  -3  -3 451.476 10.5942   3
   2  -3  -3 464.352 10.5679   3
  -2   3   3 451.803 10.6486   3
   2   3  -3 444.868 10.7481   1
  -2   3   3 465.991 10.6046   3
   2   3  -3 443.525 10.6091   3
  -2   3   3 448.961 10.8277   1
   1  -3  -3 10.8846 0.87174   1
   1  -3  -3 11.0358 0.76140   3
   1  -3  -3 8.77806 0.66367   3
  -1  -3   3 10.7636 0.76399   3
  -1  -3   3 10.0649 0.66064   3
  -1  -3   3 11.0957 0.86853   1
  -1   3   3 10.6920 0.78349   1
   1   3  -3 11.2403 0.68011   3
  -1   3   3 10.1401 0.70353   3
  -1   3   3 10.0203 0.72773   3
   1   3  -3 11.2556 0.79484   1
   0  -3  -3 5.00216 0.57957   3
   0  -3  -3 4.54395 0.49294   3
   0  -3   3 6.54963 0.69602   1
   0  -3   3 5.24859 0.53352   3
   0  -3   3 5.50906 0.63758   3
   0   3   3 7.13027 0.62977   1
   0   3  -3 5.77293 0.62119   1
   0   3   3 4.89049 0.53606   3
   0   3   3 5.42342 0.51156   3
   0   3  -3 4.70244 0.54168   3
   1  -3   3 284.267 7.01252   1
   1  -3   3 284.026 6.83982   3
  -1  -3  -3 286.209 6.97212   1
  -1  -3  -3 279.975 6.76825   3
  -1  -3  -3 278.170 6.74649   3
   1  -3   3 272.570 6.82881   3
   1   3   3 279.836 6.79209   3
   1   3   3 276.338 6.97551   1
   1   3   3 289.548 6.75799   3
  -1   3  -3 292.026 6.78756   3
  -1   3  -3 274.921 6.96146   1
   2  -3   3 30.6874 1.29426   3
  -2  -3  -3 32.6099 1.38868   1
   2  -3   3 31.2524 1.30704   3
  -2  -3  -3 31.3564 1.23035   3
  -2  -3  -3 33.0440 1.28680   3
  -2   3  -3 31.3980 1.36910   1
  -2   3  -3 32.0875 1.30546   3
   2   3   3 32.1799 1.25709   3
   2   3   3 30.5177 1.32700   1
   3  -3   3 301.955 7.62412   3
   3  -3   3 319.839 7.74518   1
  -3  -3  -3 302.250 7.45152   3
  -3  -3  -3 318.864 7.52156   3
  -3  -3  -3 326.163 7.70943   1
   3   3   3 306.259 7.52546   3
   3   3   3 315.140 7.70444   1
  -3   3  -3 310.394 7.70911   1
  -3   3  -3 323.531 7.58516   3
   4  -3   3 915.765 20.7989   1
  -4  -3  -3 912.101 20.6078   3
  -4  -3  -3 962.765 20.7893   1
  -4  -3  -3 890.805 20.5176   3
   4  -3   3 898.207 20.7471   3
  -4   3  -3 936.182 20.6932   3
  -4   3  -3 882.171 20.7485   1
   4   3   3 897.214 20.7770   1
  -5  -3  -3 219.134 5.50747   1
   5  -3   3 209.744 5.54885   3
  -5  -3  -3 218.131 5.44951   3
   5  -3   3 210.251 5.56286   1
  -5   3  -3 217.230 5.49750   3
   5   3   3 207.414 5.51430   1
   5   3   3 210.629 5.42673   3
   6  -3   3 -0.1625 0.24131   3
  -6  -3  -3 0.12582 0.25468   3
   6  -3   3 0.10562 0.27366   1
  -6  -3  -3 0.23003 0.25343   1
  -6   3  -3 -0.0767 0.29048   3
   6   3   3 0.18808 0.17586   1
   6   3   3 0.02997 0.19956   3
   7  -3   3 17.8998 1.19904   1
   7  -3   3 16.7777 1.11850   3
  -7  -3  -3 17.5704 1.14434   3
  -7  -3  -3 17.3634 1.11721   1
  -7   3  -3 19.0811 1.22102   3
   7   3   3 16.7863 1.03885   1
   7   3   3 17.2448 0.69173   2
   7   3   3 17.9345 1.04104   3
  -8  -3  -3 57.3386 2.15853   3
   8  -3   3 54.2153 2.13668   3
   8  -3   3 55.1435 2.17378   1
  -8  -3  -3 57.2675 2.08783   1
   8   3   3 55.1120 1.61252   2
   8   3   3 56.0914 2.06499   3
   8   3   3 55.5527 2.04849   1
  -8   3  -3 56.6341 2.20282   3
  -9  -3  -3 35.7543 1.64005   1
   9  -3   3 33.8407 1.73709   1
   9  -3   3 33.3092 1.68357   3
   9   3   3 33.1682 1.58340   3
   9   3   3 34.6551 1.23929   2
   9   3   3 35.5619 1.59646   1
  10  -3   3 145.118 4.36589   3
 -10  -3  -3 148.165 4.18228   1
  10  -3   3 143.504 4.32598   1
  10   3   3 145.547 4.25277   3
  10   3   3 143.584 4.19459   1
  10   3   3 146.383 3.71770   2
  11  -3   3 813.114 19.3053   1
  11  -3   3 833.310 19.4686   3
  11   3   3 852.810 18.7178   2
  11   3   3 822.723 19.3052   3
  11   3   3 819.704 19.2064   1
  12  -3   3 87.9576 3.22693   3
  12   3   3 93.1487 2.66184   2
  12   3   3 89.6411 3.01471   1
  12   3   3 90.6564 3.16089   3
  13  -3   3 3.48141 1.08426   3
  13  -3   3 4.42522 1.40270   1
  13   3   3 4.22530 0.67279   2
  13   3   3 2.97869 0.95963   3
  13   3   3 4.46849 0.91710   1
  14   3   3 5.14291 0.78522   2
  14   3   3 4.54510 1.04578   1
  14   3   3 4.46946 1.09541   3
  15  -3   3 50.3250 2.65022   3
  15   3   3 51.2785 2.29816   1
  15   3   3 52.9686 2.78181   3
  15   3   3 53.6223 2.04860   2
  16  -3   3 18.5812 1.70121   3
  16   3   3 12.1917 1.35309   1
  16   3   3 14.0706 1.51695   3
  16   3   3 14.2538 1.18959   2
  17  -3   3 40.6822 2.35941   3
  17   3   3 39.7233 2.05916   1
  17   3   3 45.0600 1.98485   2
  17   3   3 41.2762 2.35068   3
  18  -3   3 30.8861 2.23803   3
  18   3   3 31.2337 1.78219   2
  18   3   3 26.5997 2.13243   3
  18   3   3 27.6434 1.88343   1
  19  -3   3 49.7343 2.95193   3
  19   3   3 51.8703 2.35488   2
  19   3   3 48.6979 2.46577   1
  19   3   3 49.1034 2.78968   3
  18  -4  -3 -0.4369 0.66745   3
  18   4  -3 -1.0830 1.11503   2
  18   4  -3 1.27942 0.66610   3
  17  -4  -3 4.66210 1.53090   3
  17   4  -3 4.67657 1.42804   2
  17   4  -3 3.85121 1.62285   3
  16  -4  -3 11.5503 1.52758   3
  16   4  -3 13.4923 1.43009   2
  16   4  -3 13.9669 1.57477   3
  16   4  -3 11.6627 1.32403   1
  15  -4  -3 15.7939 2.16096   1
  15  -4  -3 17.5863 1.64098   3
  15   4  -3 18.1910 1.44249   2
  15   4  -3 17.6928 1.58968   3
  15   4  -3 18.1761 1.43580   1
  14  -4  -3 14.0008 1.48652   3
  14  -4  -3 8.77271 2.16664   1
 -14  -4   3 11.6172 1.21934   1
  14   4  -3 10.9425 1.35827   3
  14   4  -3 12.2188 1.23031   1
  14   4  -3 12.6574 1.12972   2
  13  -4  -3 5.54035 1.16253   3
 -13  -4   3 4.97854 1.09446   1
  13   4  -3 3.42488 1.03611   3
  13   4  -3 5.42433 0.90783   2
  13   4  -3 4.66676 1.03705   1
 -12  -4   3 12.4271 1.15574   1
  12  -4  -3 13.1750 1.28724   3
  12  -4  -3 11.6103 1.73567   1
  12   4  -3 11.1299 1.16810   3
  12   4  -3 11.4672 1.20782   1
  12   4  -3 12.2294 1.10237   2
 -12   4   3 11.8553 1.15996   1
 -11  -4   3 9.38018 1.08172   1
  11  -4  -3 9.39401 1.12592   3
  11  -4  -3 9.49391 1.52489   1
  11  -4  -3 8.52674 1.43997   3
  11   4  -3 8.28026 0.90175   2
  11   4  -3 9.34803 1.09191   1
  11   4  -3 7.80315 0.98271   3
 -11   4   3 8.62340 1.03948   1
  10  -4  -3 0.69903 0.48713   1
 -10  -4   3 0.64125 0.37518   1
 -10  -4   3 0.94929 0.47578   2
  10  -4  -3 0.95937 0.38731   3
  10   4  -3 0.77096 0.35205   3
 -10   4   3 0.93250 0.36656   1
  10   4  -3 0.38387 0.32895   1
  10   4  -3 0.86706 0.30365   2
  -9  -4   3 44.0330 1.80251   2
   9  -4  -3 38.6613 1.90023   3
  -9  -4   3 43.5373 1.81577   1
   9  -4  -3 40.4731 2.08864   1
   9  -4  -3 37.4908 1.86090   3
   9   4  -3 40.8667 1.63011   2
  -9   4   3 41.3205 2.31739   3
  -9   4   3 39.0400 1.87087   1
   9   4  -3 40.6612 1.76070   3
   9   4  -3 42.0862 1.84621   1
  -8  -4   3 4.51181 0.90830   1
   8  -4  -3 3.42330 0.83317   3
   8  -4  -3 5.34491 1.04420   3
  -8  -4   3 5.08426 0.89447   2
  -8  -4   3 3.73757 1.23446   3
   8  -4  -3 2.53979 1.08851   1
  -8   4   3 3.87467 0.92387   1
   8   4  -3 4.00450 0.84085   1
   8   4  -3 5.25933 0.67132   2
   8   4  -3 4.29757 0.72717   3
   7  -4  -3 13.7542 1.62655   1
  -7  -4   3 14.9783 1.29302   3
   7  -4  -3 15.1667 1.23335   3
  -7  -4   3 14.7212 1.16116   1
   7  -4  -3 14.6924 1.08173   3
  -7  -4   3 15.8181 1.11994   2
   7   4  -3 15.6611 1.03459   3
  -7   4   3 12.7576 1.19638   1
  -7   4   3 16.3107 1.29767   3
   7   4  -3 16.5323 0.93196   2
   7   4  -3 15.2784 1.13568   1
  -6  -4   3 0.43658 0.35568   3
  -6  -4   3 2.56146 0.80744   2
   6  -4  -3 0.48435 0.32541   3
  -6  -4   3 0.49483 0.33566   1
   6   4  -3 -0.0105 0.23392   3
  -6   4   3 0.20016 0.31717   3
   6   4  -3 0.05500 0.24496   1
  -6   4   3 -0.1150 0.26061   1
   5  -4  -3 71.3425 2.41759   3
   5  -4  -3 70.8123 2.42708   3
  -5  -4   3 72.9006 2.33408   2
  -5  -4   3 70.1642 2.48914   3
  -5  -4   3 71.4284 2.49585   1
  -5  -4   3 70.6184 2.30179   3
   5  -4  -3 72.2825 2.70057   1
  -5   4   3 69.3185 2.63165   1
   5   4  -3 72.9984 2.59057   1
   5   4  -3 70.5058 2.39096   3
  -5   4   3 76.1331 2.51064   3
  -4  -4   3 130.131 3.82637   1
  -4  -4   3 129.956 3.56970   2
   4  -4  -3 132.824 3.70814   3
   4  -4  -3 124.834 3.65744   3
  -4  -4   3 129.722 3.75368   3
  -4  -4   3 125.399 3.58099   3
  -4   4   3 133.792 3.74969   3
   4   4  -3 131.481 3.89565   1
   4   4  -3 129.283 3.69408   3
  -4   4   3 125.181 3.92481   1
  -3  -4   3 80.5774 2.68741   1
  -3  -4   3 75.6741 2.44155   3
  -3  -4   3 77.5258 2.41672   2
   3  -4  -3 81.0254 2.53039   3
  -3  -4   3 74.3266 2.53172   3
   3  -4  -3 75.1124 2.48415   3
  -3   4   3 78.2138 2.53376   3
   3   4  -3 74.9204 2.50376   3
  -3   4   3 77.2921 2.74673   1
   3   4  -3 76.9479 2.67054   1
  -3   4   3 76.0678 2.57155   3
  -2  -4   3 137.462 3.88468   3
   2  -4  -3 139.604 3.82588   3
  -2  -4   3 136.372 3.81953   3
  -2  -4   3 142.698 4.08147   1
  -2  -4   3 137.313 3.72431   2
   2  -4  -3 131.251 3.81296   3
  -2   4   3 139.938 3.84083   3
   2   4  -3 139.282 4.06421   1
   2   4  -3 136.503 3.87081   3
  -2   4   3 136.934 3.91015   3
  -2   4   3 131.125 4.11171   1
  -1  -4   3 14.1505 1.32941   1
  -1  -4   3 16.9322 1.08897   3
  -1  -4   3 14.1874 1.13130   3
   1  -4  -3 15.0639 1.11245   3
   1  -4  -3 14.4282 1.01085   3
   1  -4  -3 13.1910 1.28343   1
   1   4  -3 11.7204 1.18825   1
  -1   4   3 16.7695 1.22558   1
  -1   4   3 14.6718 1.09229   3
   1   4  -3 15.7705 1.03236   3
  -1   4   3 15.3375 1.06106   3
   0  -4  -3 23.9594 1.30400   3
   0  -4  -3 23.9264 1.31391   3
   0  -4   3 27.2943 1.36881   3
   0  -4  -3 27.2289 1.52104   1
   0  -4   3 23.3339 1.53711   1
   0   4  -3 22.5735 1.44272   1
   0   4   3 24.7746 1.42502   1
   0   4   3 25.5124 1.30482   3
   0   4   3 24.2965 1.28692   3
   0   4  -3 27.4917 1.27399   3
  -1  -4  -3 52.7583 2.09142   1
   1  -4   3 51.1493 1.93779   3
   1  -4   3 50.1187 1.90248   3
  -1  -4  -3 49.3966 1.89207   3
   1  -4   3 49.7435 2.11105   1
  -1  -4  -3 46.4883 1.82843   3
  -1   4  -3 52.3390 1.85750   3
   1   4   3 46.8657 1.97564   1
   1   4   3 46.5819 1.83433   3
   1   4   3 51.6777 1.84320   3
  -2  -4  -3 13.5383 1.05686   3
   2  -4   3 14.1103 0.98081   3
   2  -4   3 13.6241 1.06113   3
   2  -4   3 13.0347 1.15629   1
  -2  -4  -3 14.3717 0.93108   3
  -2   4  -3 15.0845 1.05419   3
  -2   4  -3 13.4624 1.01428   1
   2   4   3 12.6362 0.99229   1
  -3  -4  -3 37.5575 1.54574   3
  -3  -4  -3 41.4773 1.82731   1
   3  -4   3 36.5254 1.64173   3
  -3  -4  -3 39.8086 1.67554   3
   3  -4   3 39.5483 1.73293   3
   3   4   3 37.6605 1.57673   3
   3   4   3 37.0761 1.71534   1
  -3   4  -3 36.9704 1.71102   1
  -3   4  -3 41.2840 1.69786   3
   4  -4   3 0.68147 0.26913   3
  -4  -4  -3 0.77438 0.36252   3
  -4  -4  -3 2.28470 0.89048   1
  -4  -4  -3 1.81906 0.52650   3
   4  -4   3 1.89639 0.77903   3
   4  -4   3 0.70642 0.39722   1
   4   4   3 0.22214 0.27367   1
  -4   4  -3 1.58686 0.57819   1
   4   4   3 0.64220 0.25962   3
  -4   4  -3 0.39786 0.33027   3
  -5  -4  -3 1.85916 0.55420   3
   5  -4   3 0.37178 0.33784   1
  -5  -4  -3 0.29819 0.35318   3
   5   4   3 0.35764 0.23109   3
  -5   4  -3 0.42520 0.25924   1
  -5   4  -3 1.90036 0.86383   3
  -6  -4  -3 19.1351 1.32127   1
  -6  -4  -3 18.9748 1.11689   3
  -6  -4  -3 19.5452 1.33478   3
   6  -4   3 20.1254 1.53689   1
   6  -4   3 21.4550 1.30188   3
   6   4   3 18.3109 1.15878   3
  -6   4  -3 15.9602 1.25486   1
   6   4   3 18.9872 1.23587   1
  -6   4  -3 18.1466 1.36173   3
   7  -4   3 27.3541 1.53678   3
   7  -4   3 24.9163 1.70844   1
  -7  -4  -3 24.3930 1.80632   3
  -7  -4  -3 29.4151 1.60478   1
  -7  -4  -3 26.4440 1.36441   3
  -7   4  -3 28.1716 1.63345   3
   7   4   3 28.6990 1.51703   1
   7   4   3 26.6719 1.44364   3
  -8  -4  -3 22.9480 1.92132   3
   8  -4   3 21.3717 1.92102   1
  -8  -4  -3 23.0386 1.50650   1
   8  -4   3 20.8428 1.38494   3
   8   4   3 22.3226 1.39557   1
   8   4   3 21.5958 1.31547   3
  -9  -4  -3 59.9975 2.39371   1
   9  -4   3 56.6882 2.41925   3
   9  -4   3 54.8345 2.51511   1
   9   4   3 60.1504 1.72576   2
   9   4   3 59.5494 2.33317   3
   9   4   3 58.6395 2.35984   1
  10  -4   3 0.20589 0.36975   3
  10  -4   3 0.74617 0.82797   1
 -10  -4  -3 0.05922 0.41816   1
  10   4   3 0.34679 0.32304   1
  10   4   3 0.58516 0.34284   3
  10   4   3 1.50189 0.59092   2
 -11  -4  -3 0.44944 0.45683   1
  11  -4   3 0.11523 0.37746   3
  11   4   3 0.28200 0.33643   1
  11   4   3 0.48748 0.20781   2
  11   4   3 0.44230 0.36079   3
 -12  -4  -3 15.1678 1.56092   1
  12  -4   3 16.3103 1.49578   3
  12   4   3 16.5337 0.94408   2
  12   4   3 15.1219 1.36329   1
  12   4   3 15.8339 1.43344   3
  13  -4   3 0.62419 0.52299   3
  13   4   3 3.27337 1.06227   1
  13   4   3 1.47184 0.65145   2
  13   4   3 0.80233 0.47137   3
  14  -4   3 0.53039 0.82883   3
  14   4   3 0.00417 0.33223   2
  14   4   3 0.44457 0.43762   1
  14   4   3 -0.2187 0.50431   3
  15  -4   3 0.70629 0.56798   3
  15   4   3 0.88669 0.53701   3
  15   4   3 0.39081 0.36807   2
  15   4   3 3.79881 1.31946   1
  16  -4   3 7.56504 1.68218   3
  16   4   3 10.9203 1.61021   1
  16   4   3 10.9829 1.12526   2
  16   4   3 12.8995 1.66333   3
  17  -4   3 15.6001 1.99551   3
  17   4   3 10.5683 1.75794   1
  17   4   3 16.5589 1.27140   2
  17   4   3 12.6543 1.76249   3
  18  -4   3 4.42914 1.79953   3
  18   4   3 4.74654 1.69464   1
  17  -5  -3 13.5540 1.98094   3
  17   5  -3 18.2294 1.57529   2
  16  -5  -3 8.34089 1.83477   3
  16   5  -3 10.0292 1.57556   1
  16   5  -3 9.94367 1.35361   2
  15  -5  -3 32.4263 2.15007   3
  15   5  -3 25.7831 1.91978   1
  15   5  -3 32.8891 1.83311   2
  15   5  -3 28.3126 2.06835   3
  14  -5  -3 1.73990 0.61904   3
 -14  -5   3 1.08003 0.58853   1
  14   5  -3 1.14118 0.54230   3
  14   5  -3 1.02685 0.51178   1
  14   5  -3 0.66219 0.44429   2
 -13  -5   3 59.0019 2.53448   1
  13  -5  -3 59.4750 2.70271   3
  13   5  -3 60.2695 2.60743   1
  13   5  -3 61.9546 2.61438   3
  13   5  -3 60.6203 2.33263   2
 -13   5   3 61.8881 2.65676   1
  12  -5  -3 20.0811 1.69367   3
 -12  -5   3 17.1159 1.65498   1
  12   5  -3 19.1190 1.55722   3
  12   5  -3 18.9638 1.63432   1
  12   5  -3 21.0084 1.30787   2
 -12   5   3 18.5476 1.60632   1
 -11  -5   3 186.016 5.24947   1
 -11  -5   3 178.924 5.16635   2
  11  -5  -3 187.005 5.46602   3
  11   5  -3 193.378 5.04888   2
  11   5  -3 184.028 5.41394   1
 -11   5   3 185.604 5.51943   1
  11   5  -3 186.159 5.38249   3
  10  -5  -3 132.745 4.23943   3
 -10  -5   3 133.555 4.10723   1
 -10  -5   3 130.875 3.97805   2
  10   5  -3 135.665 3.82490   2
  10   5  -3 132.398 4.25273   1
  10   5  -3 136.956 4.16360   3
 -10   5   3 129.174 4.33989   1
   9  -5  -3 37.9759 1.99171   3
  -9  -5   3 38.7206 1.88439   2
  -9  -5   3 39.2800 2.05412   1
  -9  -5   3 39.3177 1.82968   3
  -9   5   3 37.2926 2.04727   1
   9   5  -3 38.9479 1.89400   3
   9   5  -3 36.9315 1.94776   1
  -8  -5   3 76.7329 2.64404   2
  -8  -5   3 76.6693 2.84873   1
   8  -5  -3 73.5264 2.79401   3
  -8  -5   3 75.4346 2.65449   3
   8  -5  -3 71.2721 3.12783   1
   8   5  -3 74.3110 2.73122   3
  -8   5   3 73.3479 2.96551   1
   8   5  -3 75.3420 2.87045   1
   7  -5  -3 1.31397 0.51130   3
  -7  -5   3 2.41580 1.03475   2
  -7  -5   3 1.66875 0.75879   3
   7  -5  -3 3.08403 0.93124   3
  -7  -5   3 1.30630 0.48012   1
   7  -5  -3 3.16239 1.29643   1
   7   5  -3 2.80189 0.97481   1
   7   5  -3 1.95334 0.82311   3
  -7   5   3 1.17197 0.42776   1
   6  -5  -3 134.522 4.49760   1
  -6  -5   3 139.378 4.28271   1
   6  -5  -3 135.571 4.15681   3
  -6  -5   3 139.278 3.95143   2
  -6  -5   3 139.156 4.04154   3
   6   5  -3 139.040 4.14395   3
   6   5  -3 141.081 4.40355   1
  -6   5   3 137.577 4.45351   1
  -5  -5   3 0.35537 0.40754   2
   5  -5  -3 0.29086 0.31049   3
   5  -5  -3 0.51194 0.49516   1
   5  -5  -3 0.69157 0.45773   3
  -5  -5   3 0.31588 0.79208   3
  -5  -5   3 -0.6837 0.38715   1
  -5  -5   3 0.16733 0.29558   3
  -5   5   3 0.25874 0.50778   3
  -5   5   3 0.45700 0.39254   1
   5   5  -3 0.19044 0.34728   3
  -4  -5   3 337.103 8.95645   3
  -4  -5   3 357.537 8.86441   3
   4  -5  -3 354.858 8.89334   3
  -4  -5   3 361.972 9.15233   1
  -4  -5   3 366.728 8.74420   2
   4  -5  -3 360.094 8.99952   3
   4   5  -3 354.767 8.97287   3
  -4   5   3 361.596 9.36895   1
  -4   5   3 354.296 8.97729   3
   4   5  -3 371.536 9.29891   1
  -3  -5   3 200.877 5.71298   3
  -3  -5   3 211.660 5.63698   3
  -3  -5   3 214.677 5.51573   2
  -3  -5   3 212.238 5.91167   1
   3  -5  -3 211.213 5.66902   3
   3  -5  -3 202.919 5.69630   3
   3  -5  -3 210.229 6.15940   1
  -3   5   3 208.798 6.04131   1
   3   5  -3 205.492 5.70492   3
   3   5  -3 215.276 5.99811   1
  -3   5   3 207.295 5.72063   3
  -3   5   3 213.679 5.80114   3
  -2  -5   3 2.50510 0.75454   3
   2  -5  -3 1.03235 0.49690   3
   2  -5  -3 1.47359 0.41865   3
  -2  -5   3 3.21327 1.16290   1
  -2  -5   3 1.29770 0.53518   3
  -2  -5   3 1.35154 0.44385   2
   2  -5  -3 2.87626 1.13730   1
  -2   5   3 2.20514 0.91839   1
   2   5  -3 1.28292 0.40376   3
   2   5  -3 2.24733 0.85281   1
  -2   5   3 2.05709 0.79243   3
   1  -5  -3 82.2489 2.81203   3
   1  -5  -3 83.4705 3.16792   1
  -1  -5   3 82.1659 2.82661   3
   1  -5  -3 82.9552 2.87305   3
   1   5  -3 83.1651 3.06728   1
  -1   5   3 82.1525 3.09657   1
   1   5  -3 85.1168 2.76663   3
  -1   5   3 84.9759 2.90209   3
   0  -5  -3 5.78376 0.86498   3
   0  -5  -3 8.07693 1.25047   1
   0  -5  -3 7.20703 1.09356   3
   0  -5   3 4.16064 1.74964   3
   0  -5   3 7.23646 0.94951   3
   0  -5   3 6.66742 1.22116   1
   0   5  -3 7.26112 1.06477   1
   0   5   3 6.80250 0.91091   3
   0   5  -3 8.13477 0.98762   3
   0   5   3 6.95619 1.05356   1
   1  -5   3 116.402 3.60019   3
   1  -5   3 111.267 3.80269   1
  -1  -5  -3 114.458 3.52734   3
  -1  -5  -3 115.543 3.80185   1
  -1  -5  -3 112.978 3.47531   3
   1  -5   3 102.875 3.79173   3
  -1   5  -3 111.150 3.75185   1
   1   5   3 114.822 3.55334   3
   1   5   3 116.065 3.81160   1
  -1   5  -3 117.016 3.47452   3
   1   5   3 107.521 3.87108   3
   2  -5   3 24.3485 1.57820   3
  -2  -5  -3 25.9763 1.40999   3
   2  -5   3 23.9065 1.47909   3
   2  -5   3 27.1950 2.18052   1
  -2  -5  -3 26.5574 1.75882   1
  -2  -5  -3 24.6048 1.04363   2
  -2  -5  -3 23.7632 1.55580   3
  -2   5  -3 27.1813 1.85574   3
   2   5   3 27.2126 1.64889   1
   2   5   3 25.9406 1.45886   3
  -3  -5  -3 146.310 4.15298   3
   3  -5   3 128.415 4.45942   1
   3  -5   3 131.768 4.21289   3
  -3  -5  -3 143.233 3.48884   2
  -3  -5  -3 136.017 4.56009   3
  -3  -5  -3 150.127 5.00976   1
   3  -5   3 142.042 4.29621   3
  -3   5  -3 154.314 4.55184   1
  -3   5  -3 143.686 4.26676   3
   3   5   3 142.129 4.47458   1
   4  -5   3 328.143 9.16455   1
   4  -5   3 365.303 9.07942   3
  -4  -5  -3 367.216 8.85726   3
  -4  -5  -3 342.626 8.86060   3
  -4   5  -3 351.352 8.87919   3
   4   5   3 358.015 9.17828   1
   4   5   3 357.889 8.91449   3
  -4   5  -3 359.259 9.20570   1
  -5  -5  -3 101.391 3.21617   3
   5  -5   3 100.412 3.44675   3
  -5  -5  -3 102.842 3.64394   1
   5   5   3 98.2826 3.47383   1
  -5   5  -3 97.4818 3.49818   1
   5   5   3 100.666 3.32224   3
   6  -5   3 87.2310 3.14393   3
  -6  -5  -3 87.1701 2.92785   3
  -6  -5  -3 86.0502 3.17294   1
  -6   5  -3 84.5481 3.18825   1
   6   5   3 84.8216 3.01233   3
   6   5   3 86.5573 3.16029   1
   7  -5   3 0.37592 0.37398   3
  -7  -5  -3 0.15944 0.46084   1
  -7  -5  -3 0.70423 0.33978   3
  -7   5  -3 0.01610 0.31239   1
   7   5   3 0.31125 0.33499   3
   7   5   3 -0.0077 0.35561   1
  -8  -5  -3 182.226 5.12195   3
   8  -5   3 180.718 5.40669   3
   8   5   3 182.831 5.30089   3
   8   5   3 185.636 5.45963   1
  -9  -5  -3 18.8954 1.37725   3
   9  -5   3 18.7015 1.57608   3
   9   5   3 19.7117 1.54199   1
   9   5   3 17.2147 1.41187   3
 -10  -5  -3 57.6625 2.40482   3
  10  -5   3 58.1016 2.66024   3
  10   5   3 57.1409 2.50889   3
  10   5   3 56.1255 2.56745   1
  11  -5   3 197.182 5.95398   3
  11   5   3 195.239 5.84031   1
  11   5   3 193.508 5.75957   3
  12   5   3 4.65350 1.28059   1
  12   5   3 3.37732 0.62392   2
  13  -5   3 7.03707 1.44382   3
  13   5   3 4.62481 1.38393   1
  13   5   3 9.16296 0.77408   2
  13   5   3 9.09771 1.42905   3
  14  -5   3 1.11799 0.65115   3
  14   5   3 1.69958 0.75539   2
  14   5   3 0.34275 0.58629   1
  14   5   3 5.00659 1.35180   3
  15  -5   3 62.3420 3.14156   3
  15   5   3 56.1005 2.84501   1
  15   5   3 60.9887 2.07632   2
  15   5   3 59.7699 2.90133   3
  16  -5   3 22.7232 2.24435   3
  16   5   3 18.1729 1.97400   1
  16   5   3 24.6895 2.17891   3
  17  -5   3 10.1113 2.06730   3
  17   5   3 10.6065 1.97329   1
  17   5   3 10.9369 2.04213   3
  15  -6  -3 83.4007 3.63350   3
  15   6  -3 89.0803 3.07706   2
  15   6  -3 83.8220 3.44597   1
  15   6  -3 85.7010 3.55447   3
  14  -6  -3 58.9991 2.90290   3
  14   6  -3 54.1151 2.87908   1
  14   6  -3 58.1300 2.77758   3
 -13  -6   3 6.77978 1.45409   3
  13  -6  -3 4.32686 1.45087   3
 -13   6   3 5.94940 1.78062   1
  13   6  -3 6.10285 1.53939   3
 -12  -6   3 18.7353 1.68742   3
  12  -6  -3 17.3451 1.76188   3
  12   6  -3 13.9060 1.61446   3
 -12   6   3 13.5651 1.80269   1
  12   6  -3 10.6534 1.67578   1
  11  -6  -3 24.4524 1.86314   3
 -11  -6   3 20.3209 1.94306   2
 -11  -6   3 20.8192 1.68338   3
  11   6  -3 19.9117 1.74032   3
  11   6  -3 23.1310 1.94357   1
 -11   6   3 22.4258 1.86371   1
 -10  -6   3 15.7916 1.67940   2
 -10  -6   3 17.3733 1.46849   3
  10  -6  -3 14.6843 1.66893   3
 -10   6   3 15.4329 1.67067   1
  10   6  -3 14.3817 1.60015   1
  10   6  -3 17.4710 1.55746   3
  -9  -6   3 0.79902 0.42251   3
   9  -6  -3 0.42816 0.54568   3
  -9  -6   3 0.58913 0.63799   2
  -9   6   3 0.73848 0.49336   1
   9   6  -3 1.01010 0.46576   3
  -8  -6   3 22.5659 1.74880   2
   8  -6  -3 26.3837 1.79814   3
  -8  -6   3 25.5469 1.66398   3
   8   6  -3 27.4041 1.90398   1
   8   6  -3 26.3416 1.78896   3
  -8   6   3 22.8158 1.99601   1
   7  -6  -3 286.210 7.82286   3
  -7  -6   3 290.275 7.44929   2
  -7  -6   3 288.882 7.63603   3
   7   6  -3 290.756 7.79699   3
   7   6  -3 290.621 8.06609   1
  -7   6   3 290.671 8.15236   1
   6  -6  -3 126.799 4.17801   3
  -6  -6   3 123.306 3.89220   2
  -6  -6   3 126.844 4.02878   3
   6   6  -3 129.851 4.41952   1
  -6   6   3 128.470 4.49757   1
   6   6  -3 131.043 4.16310   3
   5  -6  -3 63.4549 2.66437   3
  -5  -6   3 64.4040 2.57047   3
  -5  -6   3 62.0880 2.48310   2
  -5   6   3 62.1328 2.85310   1
   5   6  -3 63.3403 2.86434   1
   5   6  -3 64.0401 2.63317   3
  -4  -6   3 10.4976 1.18490   3
   4  -6  -3 10.5552 1.23701   3
  -4  -6   3 12.2187 1.46585   2
   4   6  -3 11.5030 1.46252   1
  -4   6   3 10.6326 1.41591   1
   4   6  -3 9.86981 1.22057   3
  -3  -6   3 38.5197 1.96274   2
   3  -6  -3 39.1436 2.00607   3
  -3  -6   3 36.3736 1.97651   3
   3   6  -3 36.2420 1.96750   3
  -3   6   3 36.6127 2.22595   1
   3   6  -3 38.3680 2.17102   1
  -2  -6   3 18.3362 1.56759   2
  -2  -6   3 13.4772 1.40675   3
   2  -6  -3 16.2978 1.43820   3
  -2   6   3 15.8111 1.45736   3
  -2   6   3 15.7426 1.59123   1
   2   6  -3 16.4035 1.59524   1
   1  -6  -3 235.886 6.43971   3
  -1  -6   3 227.532 6.13547   2
  -1  -6   3 231.747 6.44720   3
  -1   6   3 228.595 6.82932   1
   1   6  -3 233.926 6.74272   1
  -1   6   3 232.507 6.51256   3
   0  -6   3 437.925 10.8589   3
   0  -6  -3 447.495 10.8186   3
   0   6   3 417.012 11.2066   1
   0   6  -3 425.968 11.1771   1
   0   6   3 424.220 10.8524   3
   1  -6   3 42.4996 2.04110   3
  -1  -6  -3 37.5538 2.04656   3
   1   6   3 42.0717 2.28843   1
  -1   6  -3 36.4073 2.19623   1
   1   6   3 36.0619 2.06882   3
   2  -6   3 0.26796 0.40404   3
  -2  -6  -3 -0.3121 0.34972   3
  -2  -6  -3 0.43234 0.35239   2
  -2   6  -3 -0.6502 0.30862   1
   2   6   3 -0.0660 0.35692   3
   2   6   3 0.14440 0.38491   1
  -3  -6  -3 0.51430 0.32910   2
  -3  -6  -3 0.24436 0.35410   3
   3  -6   3 0.32808 0.50309   3
   3   6   3 0.34715 0.37862   3
  -3   6  -3 2.39956 1.03025   1
   3   6   3 0.30218 0.46772   1
   4  -6   3 67.6395 2.86132   3
  -4  -6  -3 68.4453 2.62848   3
   4   6   3 69.0111 2.74453   3
  -4   6  -3 63.0303 2.87301   1
   4   6   3 66.8657 2.97438   1
   5  -6   3 177.931 5.47827   3
  -5  -6  -3 184.305 5.25988   3
  -5   6  -3 176.031 5.56650   1
   5   6   3 182.028 5.66343   1
   5   6   3 180.234 5.35049   3
   6  -6   3 43.3112 2.30890   3
  -6  -6  -3 40.3604 2.03512   3
   6   6   3 43.9585 2.44923   1
   6   6   3 41.2525 2.10494   3
  -6   6  -3 44.3212 2.40874   1
   7  -6   3 200.141 6.03114   3
  -7  -6  -3 202.051 5.72082   3
   7   6   3 203.996 6.17963   1
  -7   6  -3 195.177 6.10155   1
   7   6   3 205.271 5.89584   3
  -8  -6  -3 148.840 4.55646   3
   8  -6   3 147.416 4.92707   3
   8   6   3 145.522 4.97048   1
  -8   6  -3 146.559 4.91056   1
   8   6   3 151.134 4.76230   3
  -9  -6  -3 11.1893 1.41049   3
   9   6   3 9.27493 1.62306   1
 -10  -6  -3 7.04974 1.24049   3
  10  -6   3 6.64824 1.58344   3
  10   6   3 7.73545 1.38213   3
  10   6   3 9.48316 1.58584   1
 -11  -6  -3 15.4087 1.52289   3
  11  -6   3 13.4809 1.74680   3
  11   6   3 16.7369 1.68642   3
  11   6   3 19.6988 1.84998   1
  12  -6   3 20.5942 1.95769   3
 -12  -6  -3 18.6490 1.65573   3
  12   6   3 18.0621 1.94532   1
  12   6   3 20.3775 1.79291   3
 -13  -6  -3 0.15493 0.54487   3
  13  -6   3 1.23680 0.64827   3
  13   6   3 -0.2192 0.57596   3
  14  -6   3 11.7143 1.94253   3
  14   6   3 12.5767 1.89556   3
  14   6   3 12.4506 1.96576   1
 -15  -6  -3 138.324 4.68495   3
  15  -6   3 130.302 5.11301   3
  15   6   3 130.277 4.85467   3
  15   6   3 133.309 4.86007   1
  13  -7  -3 0.38138 0.81024   3
 -13  -7   3 -0.3470 0.63495   3
  13   7  -3 0.31117 0.69084   3
 -13   7   3 5.64861 1.84585   1
  13   7  -3 1.27973 0.70220   1
 -12  -7   3 37.8479 2.32796   3
  12  -7  -3 31.5409 2.43339   3
  12   7  -3 33.4099 2.50990   1
 -12   7   3 32.6892 2.60414   1
  12   7  -3 32.2245 2.32860   3
 -11  -7   3 54.9996 2.71856   3
  11  -7  -3 53.9624 2.89703   3
  11   7  -3 55.4102 2.82374   3
  11   7  -3 53.6823 2.95408   1
 -11   7   3 51.7592 2.95409   1
  10  -7  -3 7.80062 1.77067   3
 -10  -7   3 9.48279 1.53061   3
  10   7  -3 9.83589 1.60514   3
  10   7  -3 10.7084 1.82319   1
 -10   7   3 4.61489 1.75127   1
   9  -7  -3 2.09575 1.35941   3
  -9  -7   3 3.09290 1.34742   3
   9   7  -3 3.25552 1.50001   3
   9   7  -3 1.21032 0.59793   1
  -9   7   3 5.11235 1.51175   1
  -8  -7   3 2.16630 0.79847   2
   8  -7  -3 1.81507 0.72713   3
   8   7  -3 1.13850 0.63125   1
  -8   7   3 3.78111 1.46954   1
   8   7  -3 6.18441 1.94467   3
   7  -7  -3 1.25059 0.63223   3
  -7  -7   3 0.92004 0.54980   3
  -7  -7   3 1.03263 0.74935   2
   7   7  -3 0.98921 0.59595   3
   7   7  -3 0.84447 0.58260   1
  -7   7   3 1.54736 0.61401   1
  -6  -7   3 0.21932 0.70689   2
  -6  -7   3 0.65290 0.53924   3
   6  -7  -3 0.94454 0.59207   3
  -6   7   3 0.38448 0.54976   1
   6   7  -3 -0.1847 0.51697   1
   6   7  -3 0.83772 0.52908   3
  -5  -7   3 49.3422 2.39489   3
   5  -7  -3 49.4887 2.54715   3
  -5  -7   3 44.2168 2.47006   2
   5   7  -3 45.6335 2.42392   3
  -5   7   3 46.5228 2.70964   1
   5   7  -3 47.3018 2.68519   1
   4  -7  -3 84.2415 3.31330   3
  -4  -7   3 74.8336 3.09438   2
   4   7  -3 78.4118 3.53666   1
  -4   7   3 81.9421 3.61750   1
   4   7  -3 82.4652 3.28136   3
   3  -7  -3 12.1888 1.56525   3
  -3  -7   3 14.6743 1.61625   3
  -3  -7   3 13.9804 1.79517   2
   3   7  -3 13.6130 1.76812   1
  -3   7   3 13.5824 2.02618   1
   2  -7  -3 39.6564 2.28348   3
  -2  -7   3 37.9014 2.14915   3
  -2   7   3 36.4627 3.65474   1
  -2   7   3 36.5993 2.21641   3
   2   7  -3 42.1012 2.52605   1
   1  -7  -3 -0.1331 0.48284   3
  -1  -7   3 0.25208 0.49268   3
  -1  -7   3 -0.5587 0.66992   2
   1   7  -3 -0.2254 0.47514   1
  -1   7   3 0.00061 0.46419   3
   0  -7  -3 1.51844 0.57532   3
   0  -7   3 1.31771 0.54429   3
   0   7  -3 1.87593 0.64114   1
   0   7   3 1.49228 0.54730   3
  -1  -7  -3 0.25303 0.48067   3
   1  -7   3 -0.2050 0.48067   3
  -1   7  -3 -0.1287 0.52961   1
   1   7   3 0.22312 0.47325   3
  -2  -7  -3 0.76587 0.51171   2
   2  -7   3 1.30997 0.64634   3
  -2  -7  -3 1.05978 0.54898   3
   2   7   3 1.53756 0.62085   3
  -3  -7  -3 11.3556 1.47551   3
   3  -7   3 12.8924 2.39052   3
  -3  -7  -3 10.3479 1.15109   2
   3   7   3 13.1256 3.16432   1
   3   7   3 10.9786 2.53680   3
  -3   7  -3 10.8676 1.59830   1
   4  -7   3 76.9547 3.94269   3
  -4  -7  -3 87.6263 3.30371   3
  -4   7  -3 81.2678 3.57540   1
   4   7   3 73.6470 4.04783   1
   4   7   3 88.0644 3.65580   3
   5  -7   3 83.0702 3.46067   3
   5   7   3 84.5785 3.41796   3
  -5   7  -3 82.3303 3.55001   1
   5   7   3 80.1527 3.74338   1
  -6  -7  -3 0.51770 0.48743   3
   6   7   3 0.92451 0.59958   1
   6   7   3 0.39242 0.56014   3
  -6   7  -3 1.17718 0.67232   1
   7  -7   3 9.12671 1.64706   3
  -7  -7  -3 6.18366 1.35219   3
   7   7   3 7.39313 1.49764   3
   7   7   3 4.02726 1.73334   1
  -7   7  -3 6.86644 1.66080   1
   8  -7   3 7.46209 1.84100   3
  -8  -7  -3 9.88475 1.45472   3
  -8   7  -3 9.64800 1.66200   1
   8   7   3 7.91795 1.54161   3
   8   7   3 6.73349 1.87537   1
  -9  -7  -3 4.27573 1.29255   3
   9  -7   3 4.86396 1.68466   3
   9   7   3 3.71197 1.55896   3
   9   7   3 6.67637 1.89965   1
 -10  -7  -3 9.88387 1.60096   3
  10  -7   3 11.5714 1.91815   3
  10   7   3 11.0185 2.09170   1
  10   7   3 8.02211 1.63668   3
  11  -7   3 71.2518 3.47186   3
 -11  -7  -3 66.1034 2.99790   3
  11   7   3 72.7855 3.27865   3
  11   7   3 63.6276 3.44076   1
 -12  -7  -3 10.9224 1.69012   3
  12  -7   3 9.69039 2.14071   3
  12   7   3 9.58742 2.21185   1
  12   7   3 6.11480 1.78486   3
   9  -8  -3 26.4448 2.39422   3
  -9  -8   3 23.5351 2.18971   3
   9   8  -3 24.8849 2.27702   3
   9   8  -3 25.6790 2.59603   1
  -9   8   3 28.0057 2.39692   1
  -8  -8   3 -1.1615 0.63169   3
   8  -8  -3 0.20572 0.76581   3
  -8   8   3 0.54846 0.65014   1
   8   8  -3 0.46215 0.71038   3
   8   8  -3 -0.6656 0.67193   1
   7  -8  -3 0.44666 0.78489   3
  -7  -8   3 5.12796 1.67500   3
   7   8  -3 0.18930 0.71733   1
   7   8  -3 0.80754 0.65631   3
  -7   8   3 0.67421 0.67813   1
  -6  -8   3 0.63851 0.68280   3
   6  -8  -3 0.02689 0.65943   3
   6   8  -3 -0.1736 0.64069   3
   6   8  -3 1.25120 0.74938   1
  -6   8   3 1.23164 0.71245   1
  -5  -8   3 2.18437 0.77231   3
   5   8  -3 1.31968 0.66939   1
  -5   8   3 4.26864 1.90311   1
   5   8  -3 3.82348 1.60422   3
  -4  -8   3 13.6960 1.81050   3
   4  -8  -3 11.0415 1.94311   3
   4   8  -3 18.5463 2.26194   1
  -4   8   3 19.6986 2.17941   1
   3  -8  -3 7.91337 1.76364   3
  -3   8   3 7.29329 1.83060   1
   3   8  -3 5.18089 1.92732   1
  -2  -8   3 17.3942 2.08740   3
   2  -8  -3 20.1980 2.06361   3
   2   8  -3 18.7675 2.14176   1
  -2   8   3 18.4798 2.20062   1
   1  -8  -3 4.83383 1.75396   3
  -1  -8   3 7.34932 1.77983   3
  -1   8   3 4.51423 1.57328   3
   0  -8   3 0.04399 0.59959   3
   0  -8  -3 0.06575 0.72329   3
   0   8   3 0.45417 0.65755   3
   0   8   3 -0.5389 0.62912   1
   0   8  -3 -0.7299 0.54945   1
   1  -8   3 1.21716 0.72707   3
  -1  -8  -3 1.22080 0.67236   3
  -1   8  -3 0.40161 0.58322   1
   1   8   3 1.11054 0.66332   3
   1   8   3 1.62405 0.71094   1
  -2  -8  -3 23.5929 2.23525   3
   2  -8   3 29.6391 2.30017   3
   2   8   3 27.2105 2.48184   1
   2   8   3 26.5748 2.11325   3
  -2   8  -3 24.6206 2.29118   1
  -3  -8  -3 17.9349 1.93316   3
   3  -8   3 16.8901 2.05157   3
  -3   8  -3 16.1688 2.05574   1
   3   8   3 18.9796 2.24614   1
   3   8   3 19.9226 1.95275   3
  -4  -8  -3 0.96584 0.61999   3
   4  -8   3 1.60341 0.77481   3
   4   8   3 0.13578 0.68312   3
   4   8   3 0.51699 0.61999   1
  -4   8  -3 0.90464 0.66501   1
  -5  -8  -3 5.14944 1.53122   3
  -5   8  -3 3.78923 1.71420   1
   5   8   3 3.83922 1.69693   3
  -6  -8  -3 0.70431 0.63197   3
   6  -8   3 5.33495 1.93140   3
   6   8   3 0.22946 0.75909   1
   6   8   3 0.81860 0.71641   3
  -6   8  -3 0.91570 0.68397   1
  -7  -8  -3 -0.2397 0.67599   3
   7  -8   3 -0.4894 0.69944   3
   7   8   3 0.28842 0.79308   1
   7   8   3 -0.3210 0.65865   3
  -7   8  -3 0.29508 0.64105   1
  -8  -8  -3 0.78906 0.67683   3
   8  -8   3 -1.0070 0.78634   3
   8   8   3 -0.1037 0.72141   3
   8   8   3 -1.2542 0.76534   1
  -8   8  -3 -0.0542 0.67336   1
   9  -8   3 24.1798 2.48779   3
  -9  -8  -3 19.8257 2.15998   3
   9   8   3 18.7319 2.67655   1
   9   8   3 22.4391 2.36587   3
  -1   9   3 6.17190 2.26964   1
   0   9  -3 4.49626 1.92281   1
  20   0  -4 36.0077 2.39579   2
  20   0  -4 34.3426 2.04566   3
  19   0  -4 -0.5120 0.51248   3
  19   0  -4 0.18720 0.55828   2
  18   0  -4 4.70114 1.29704   2
  17   0  -4 51.6288 3.05521   2
  17   0  -4 54.3971 2.29335   3
  16   0  -4 276.874 7.31370   3
  16   0  -4 289.763 7.76047   2
  15   0  -4 112.031 3.46573   3
  15   0  -4 114.335 3.84578   2
  14   0  -4 600.174 14.3602   2
  14   0  -4 587.764 13.9214   3
  13   0  -4 680.836 15.6312   3
  13   0  -4 700.137 16.0537   2
 -13   0   4 644.597 15.7829   3
  12   0  -4 394.904 9.43018   3
 -12   0   4 388.767 9.57348   3
  12   0  -4 401.448 9.79365   2
  11   0  -4 22.6098 1.08701   3
 -11   0   4 21.0787 1.25267   3
  11   0  -4 22.9450 1.28037   2
 -10   0   4 207.502 5.32750   3
  10   0  -4 209.773 5.20467   3
  10   0  -4 212.371 5.52397   2
   9   0  -4 574.822 14.0677   3
  -9   0   4 636.629 14.0077   3
   9   0  -4 619.580 14.2136   2
   8   0  -4 248.037 5.90700   3
   8   0  -4 249.612 6.21711   2
  -8   0   4 251.786 6.03055   3
  -7   0   4 53.6977 1.62317   3
   7   0  -4 53.3618 1.53303   3
   7   0  -4 53.1226 1.77287   2
  -6   0   4 3096.07 68.1035   3
   6   0  -4 2955.49 67.6004   3
   6   0  -4 3081.99 69.1958   2
   5   0  -4 300.415 7.12928   2
  -5   0   4 305.114 6.88555   3
  -5   0   4 301.371 7.11226   2
  -4   0   4 4.86372 0.28571   3
   4   0  -4 4.72346 0.42493   2
  -3   0   4 346.168 7.91657   2
  -3   0   4 345.478 7.68980   1
   3   0  -4 341.907 7.92429   2
  -2   0   4 3570.17 79.9589   1
  -2   0   4 3654.94 80.7666   2
   2   0  -4 3593.86 80.8074   2
   1   0  -4 2328.76 52.7456   2
  -1   0   4 2353.55 52.6827   2
   0   0  -4 2259.33 51.1100   2
   0   0   4 2279.16 51.0774   2
   1   0   4 3511.21 77.6030   3
   2   0   4 1551.22 35.0466   3
  -2   0  -4 1554.65 34.8977   3
  -3   0  -4 26.8991 0.89350   3
   3   0   4 24.5259 0.87918   3
   4   0   4 13.2821 0.68179   3
  -4   0  -4 18.8220 0.74677   3
  -5   0  -4 4106.19 90.3150   3
   5   0   4 3935.96 91.0047   3
  -6   0  -4 745.550 16.6367   3
   6   0   4 722.741 16.6375   3
   7   0   4 0.78713 0.32433   3
  -7   0  -4 1.32923 0.49522   3
  -8   0  -4 904.937 20.5378   3
   9   0   4 732.976 17.2915   3
  -9   0  -4 769.901 17.3135   3
 -10   0  -4 1.01859 0.38410   3
  10   0   4 0.53551 0.28495   3
  11   0   4 22.9613 1.35839   3
  12   0   4 465.795 11.4237   3
  12   0   4 470.711 11.2360   1
  13   0   4 362.581 8.88929   1
  13   0   4 353.784 9.07505   3
  14   0   4 31.5393 1.72713   3
  14   0   4 27.2579 1.51496   1
  15   0   4 41.4923 1.93042   1
  15   0   4 36.5447 2.06621   3
  16   0   4 211.342 5.88824   1
  16   0   4 215.490 6.28060   3
  17   0   4 10.0524 1.28878   1
  17   0   4 9.84700 1.42200   3
  18   0   4 8.28397 1.32148   1
  18   0   4 9.78791 1.49585   3
  19   0   4 11.2199 1.54321   1
  19   0   4 11.6625 1.62813   3
  20   0   4 206.845 6.47869   3
  20   0   4 202.211 5.96666   1
  20  -1  -4 14.4822 1.92030   2
  20  -1  -4 16.1486 1.71309   3
  20   1  -4 19.1672 1.90185   2
  20   1  -4 19.9840 1.78766   3
  19  -1  -4 7.35245 1.58846   2
  19   1  -4 5.25216 1.37349   3
  19   1  -4 4.17549 1.48118   2
  18  -1  -4 38.8595 2.09608   3
  18  -1  -4 41.8578 2.43344   2
  18   1  -4 40.1965 2.06355   3
  18   1  -4 39.1984 2.25997   2
  17  -1  -4 241.605 6.67053   3
  17  -1  -4 251.083 7.23700   2
  17   1  -4 245.402 6.66722   3
  17   1  -4 255.668 7.07703   2
  16  -1  -4 96.3838 3.22826   3
  16  -1  -4 101.355 3.67364   2
  16   1  -4 96.3283 3.46754   2
  16   1  -4 90.7134 3.15112   3
  15  -1  -4 5.78420 1.17171   2
  15  -1  -4 6.23645 0.94690   3
  15   1  -4 7.37453 0.96085   3
  15   1  -4 5.54782 1.04446   2
  14  -1  -4 9.15850 0.99409   3
  14  -1  -4 13.9278 1.25168   2
  14   1  -4 10.6878 1.08839   2
  14   1  -4 10.6741 0.95068   3
  13  -1  -4 164.781 4.13438   1
  13  -1  -4 164.886 4.80773   2
  13  -1  -4 163.467 4.44876   3
 -13  -1   4 154.679 4.62155   3
 -13   1   4 154.145 4.64768   3
  13   1  -4 168.118 4.71446   2
  13   1  -4 165.768 4.44478   3
 -12  -1   4 242.506 6.37262   3
  12  -1  -4 247.624 6.21422   3
  12   1  -4 250.952 6.47983   2
  12   1  -4 246.412 6.19945   3
 -12   1   4 244.080 6.39634   3
 -11  -1   4 342.943 8.46669   3
  11  -1  -4 344.143 8.31642   3
  11   1  -4 351.345 8.60004   2
 -11   1   4 349.908 8.50361   3
  11   1  -4 346.044 8.31518   3
 -10  -1   4 314.913 7.81417   3
  10  -1  -4 321.553 7.70981   3
  10  -1  -4 332.685 7.52914   1
  10   1  -4 325.537 7.97622   2
 -10   1   4 330.053 7.88654   3
  10   1  -4 311.487 7.67450   3
  -9  -1   4 262.350 6.45343   3
   9  -1  -4 271.060 6.20234   1
   9  -1  -4 260.819 6.32894   3
  -9   1   4 266.350 6.47573   3
   9   1  -4 265.919 6.58808   2
   9   1  -4 255.038 6.31052   3
   8  -1  -4 0.02218 0.15716   3
   8  -1  -4 0.05944 0.12757   1
   8   1  -4 0.23865 0.18027   3
   8   1  -4 0.10079 0.16440   2
  -8   1   4 -0.1018 0.18370   3
  -8   1   4 -0.0204 0.12560   1
   7  -1  -4 0.76851 0.33510   1
   7  -1  -4 1.19302 0.34588   3
  -7   1   4 0.56569 0.20010   3
   7   1  -4 1.68705 0.37538   2
   7   1  -4 1.17649 0.37773   3
  -7   1   4 1.22247 0.34814   1
  -6  -1   4 1471.88 31.2711   2
   6  -1  -4 1385.96 30.8823   3
   6  -1  -4 1439.99 31.1752   1
   6   1  -4 1366.99 31.0865   3
   6   1  -4 1386.80 31.7629   2
  -6   1   4 1414.25 30.9818   1
  -6   1   4 1222.81 31.1303   3
  -5  -1   4 310.992 7.08904   3
   5  -1  -4 298.869 7.26736   2
   5  -1  -4 298.504 6.97520   3
  -5  -1   4 305.165 7.26946   2
   5  -1  -4 313.727 7.06889   1
   5  -1  -4 320.001 7.03049   3
   5   1  -4 302.503 7.00147   3
  -5   1   4 309.783 7.12722   1
   5   1  -4 308.177 7.27913   2
  -5   1   4 313.600 7.09310   3
   4  -1  -4 2.66539 0.30549   1
  -4  -1   4 3.07218 0.28726   1
  -4  -1   4 2.88869 0.30195   3
   4  -1  -4 2.08485 0.34694   2
   4  -1  -4 2.21290 0.24790   3
  -4   1   4 2.88804 0.35204   1
   4   1  -4 2.42876 0.26087   3
  -4   1   4 1.92618 0.26519   3
   3  -1  -4 1304.08 29.2110   1
   3  -1  -4 1260.31 29.2932   2
  -3  -1   4 1360.55 29.0269   1
  -3  -1   4 1281.85 29.4109   2
  -3  -1   4 1299.43 28.8879   3
  -3   1   4 1278.32 29.2343   1
  -3   1   4 1262.21 28.7009   3
  -3   1   4 1273.21 28.9777   3
   3   1  -4 1262.40 29.1835   2
   2  -1  -4 714.020 16.0026   1
  -2  -1   4 723.811 15.9851   1
  -2  -1   4 685.351 15.7572   2
   2  -1  -4 706.401 15.6684   2
  -2  -1   4 716.151 15.8309   3
  -2   1   4 719.288 15.7688   3
  -2   1   4 697.766 15.6915   3
   2   1  -4 673.929 15.7491   2
  -2   1   4 693.124 16.1765   1
   1  -1  -4 1358.25 31.1951   2
  -1  -1   4 1362.96 31.4098   2
   1  -1  -4 1413.95 31.4864   1
  -1   1   4 1426.04 30.8529   3
  -1   1   4 1362.98 31.5010   1
  -1   1   4 1349.52 30.8150   3
   1   1  -4 1326.97 31.5955   2
  -1   1   4 1452.01 31.2791   2
   0  -1  -4 129.356 2.88850   3
   0  -1  -4 131.355 3.16695   1
   0  -1   4 119.659 2.95080   3
   0  -1  -4 122.872 2.95396   2
   0   1   4 123.548 2.94577   3
   0   1  -4 123.646 2.88198   3
   0   1   4 126.160 2.94456   2
   0   1   4 129.166 2.95032   3
   0   1   4 125.030 3.15140   1
  -1  -1  -4 1625.89 36.2479   1
  -1  -1  -4 1574.94 35.5600   3
   1  -1   4 1506.68 35.7054   3
  -1  -1  -4 1658.01 35.6415   3
  -1   1  -4 1546.27 35.4341   3
   1   1   4 1588.94 36.2136   1
   1   1   4 1631.43 35.8202   3
   1   1   4 1569.75 35.3968   2
  -2  -1  -4 2392.77 53.8207   1
  -2  -1  -4 2398.64 53.1133   3
   2  -1   4 2325.92 53.2931   3
  -2   1  -4 2359.64 53.0499   3
   2   1   4 2375.51 53.2394   3
   3  -1   4 217.155 5.19579   3
  -3  -1  -4 224.552 5.13733   3
  -3  -1  -4 201.225 5.47044   1
   3   1   4 219.116 5.28455   1
   3   1   4 224.192 5.16852   3
  -3   1  -4 219.419 5.16754   3
  -4  -1  -4 129.228 3.30320   3
   4  -1   4 129.205 3.34898   3
   4   1   4 129.710 3.31207   3
  -4   1  -4 131.164 3.32643   3
   4   1   4 129.075 3.38971   1
   5  -1   4 848.626 19.3824   3
  -5  -1  -4 864.823 19.3164   3
  -5   1  -4 877.414 19.3627   3
   5   1   4 859.596 19.3442   3
   5   1   4 853.036 19.3944   1
  -6  -1  -4 226.754 5.55448   3
   6  -1   4 226.318 5.62082   3
  -6   1  -4 227.913 5.59491   3
   6   1   4 226.944 5.58778   3
   6   1   4 222.453 5.58855   1
   7  -1   4 5.40222 0.56116   3
  -7  -1  -4 5.83204 0.66625   3
   7   1   4 4.51571 0.52880   3
  -7   1  -4 5.57910 0.64988   3
   7   1   4 5.57726 0.53873   1
   8  -1   4 65.2441 2.17918   3
  -8  -1  -4 65.8080 2.15200   3
  -8   1  -4 62.9802 2.16114   3
   8   1   4 63.8559 2.09356   1
   8   1   4 62.6338 2.12070   3
   9  -1   4 416.439 10.1405   3
  -9  -1  -4 424.153 10.0961   3
   9   1   4 416.246 10.0220   1
  -9   1  -4 429.280 10.1551   3
   9   1   4 420.427 10.1121   3
  10  -1   4 480.635 11.6217   3
 -10  -1  -4 481.071 11.5618   3
  10   1   4 491.011 11.5999   3
 -10   1  -4 491.451 11.6296   3
  10   1   4 478.002 11.4625   1
 -11  -1  -4 348.114 9.05512   3
  11  -1   4 376.110 9.15420   3
  11   1   4 374.018 9.12827   3
 -11   1  -4 358.195 9.12199   3
  11   1   4 374.901 8.96862   1
  12  -1   4 146.518 4.34910   3
  12   1   4 145.404 4.31284   3
  12   1   4 145.789 4.15444   1
  13  -1   4 10.7174 1.10692   3
  13   1   4 12.5032 1.09606   3
  13   1   4 12.2524 1.02545   1
  14  -1   4 7.37506 1.10346   3
  14   1   4 6.73382 1.02697   3
  14   1   4 7.79309 0.96263   1
  15  -1   4 88.3488 3.34703   3
  15   1   4 90.8505 3.06900   1
  15   1   4 87.9577 3.27927   3
  16  -1   4 126.147 4.46894   1
  16  -1   4 106.336 4.49286   3
  16   1   4 113.709 4.45371   3
  16   1   4 114.616 3.68711   1
  17  -1   4 38.0292 2.20136   3
  17   1   4 36.7238 1.98949   1
  17   1   4 37.6010 2.20244   3
  18  -1   4 0.49431 0.42269   1
  18  -1   4 0.42074 0.55121   3
  18   1   4 0.49095 0.52497   3
  18   1   4 0.14661 0.41967   1
  19  -1   4 27.1480 2.19932   3
  19  -1   4 27.8794 1.91473   1
  19   1   4 27.8923 2.07862   3
  19   1   4 27.7829 1.88387   1
  20  -1   4 19.8711 2.20689   3
  20  -1   4 23.0859 1.92881   1
  20   1   4 17.8440 2.07471   3
  20   1   4 22.2452 1.86797   1
  20   1   4 22.9337 2.00429   2
  20  -2  -4 6.64161 1.59865   3
  20  -2  -4 2.47298 0.86390   2
  20   2  -4 1.41102 0.66358   3
  20   2  -4 2.25188 0.75973   2
  19  -2  -4 -0.1258 0.52661   3
  19  -2  -4 0.53574 0.67217   2
  19   2  -4 0.06764 0.51106   3
  19   2  -4 0.47993 0.60377   2
  18  -2  -4 0.39970 0.49532   3
  18  -2  -4 3.72458 1.40344   2
  18   2  -4 0.14465 0.50631   3
  18   2  -4 0.96633 0.50804   2
  17  -2  -4 1.34981 0.55082   3
  17   2  -4 2.54371 1.12574   3
  16   2  -4 2.54788 0.97620   3
  16   2  -4 3.84862 1.12587   2
  15  -2  -4 20.0459 1.56113   1
  15  -2  -4 16.2157 1.33922   3
  15   2  -4 19.0712 1.45373   2
  15   2  -4 19.2814 1.32932   3
  14  -2  -4 2.92768 0.84735   3
  14  -2  -4 3.56269 1.07183   1
  14   2  -4 2.90779 0.90341   2
  13  -2  -4 1.61495 0.73575   3
  13   2  -4 2.43275 0.81552   2
  12  -2  -4 5.41583 0.81327   3
  12  -2  -4 3.54016 0.94199   1
  12   2  -4 4.24837 0.83426   2
  12   2  -4 5.34128 0.76664   3
 -12   2   4 5.29672 1.10045   3
  11  -2  -4 26.0958 1.32793   3
  11  -2  -4 30.7496 1.43914   1
 -11  -2   4 26.7289 1.52586   3
  11   2  -4 30.2665 1.46895   2
  11   2  -4 27.9944 1.33243   3
 -11   2   4 29.7508 1.57607   3
  10  -2  -4 71.8000 2.29470   1
  10  -2  -4 68.6492 2.24475   3
 -10  -2   4 70.7113 2.38680   3
  10   2  -4 71.6001 2.38567   2
  10   2  -4 70.9242 2.23872   3
 -10   2   4 70.7617 2.41707   3
 -10   2   4 71.8564 2.10893   1
  -9  -2   4 0.08854 0.29172   2
  -9  -2   4 0.23418 0.25372   3
   9  -2  -4 -0.0002 0.21029   3
   9  -2  -4 0.18082 0.23269   1
   9   2  -4 0.14941 0.19097   2
  -9   2   4 1.01576 0.46439   1
   9   2  -4 0.40359 0.19651   1
  -9   2   4 0.10255 0.26443   3
   9   2  -4 1.16771 0.44667   3
  -8  -2   4 0.50280 0.29379   2
   8  -2  -4 1.43813 0.57911   3
  -8  -2   4 0.51572 0.15923   1
  -8  -2   4 0.43214 0.26795   3
   8  -2  -4 -0.0267 0.17394   3
   8  -2  -4 0.08780 0.23169   1
   8   2  -4 0.37628 0.17281   1
   8   2  -4 0.26850 0.20706   3
  -8   2   4 0.36066 0.26477   3
  -8   2   4 0.34981 0.24395   1
   8   2  -4 0.24070 0.20724   2
   7  -2  -4 15.6818 0.88500   3
  -7  -2   4 14.3997 0.90598   3
  -7  -2   4 14.2307 0.69011   1
  -7  -2   4 15.3098 0.94807   2
   7   2  -4 14.1388 0.84790   2
  -7   2   4 15.8577 0.90844   3
   7   2  -4 13.3568 0.73083   1
  -6  -2   4 2.88855 0.42878   1
   6  -2  -4 2.58467 0.50532   3
  -6  -2   4 2.25789 0.53830   3
  -6  -2   4 1.91694 0.54282   2
   6  -2  -4 3.36633 0.51282   3
   6   2  -4 3.09470 0.47484   3
  -6   2   4 2.45936 0.64042   1
   6   2  -4 2.62470 0.49037   2
  -6   2   4 3.55625 0.59209   3
   6   2  -4 3.31267 0.45974   1
  -5  -2   4 5.17903 0.48696   1
   5  -2  -4 5.75760 0.50794   3
   5  -2  -4 5.29307 0.69876   1
  -5  -2   4 5.20212 0.60383   2
   5  -2  -4 5.89228 0.53537   3
  -5  -2   4 5.69479 0.55557   3
  -5   2   4 5.67177 0.62638   1
   5   2  -4 5.84379 0.52492   1
  -5   2   4 6.12992 0.57065   3
   5   2  -4 5.82406 0.50789   3
   5   2  -4 5.34474 0.51250   2
  -4  -2   4 107.413 2.92265   2
   4  -2  -4 105.970 2.75050   3
   4  -2  -4 110.234 2.77332   3
  -4  -2   4 110.345 2.84581   3
  -4  -2   4 113.030 2.88170   1
   4  -2  -4 104.850 3.15701   1
  -4   2   4 104.923 2.85807   3
  -4   2   4 107.699 2.98468   1
   4   2  -4 107.660 2.79604   3
   4   2  -4 105.178 2.87982   2
   4   2  -4 113.821 2.82944   1
  -4   2   4 99.1527 2.99410   3
   3  -2  -4 8.55746 0.74675   1
  -3  -2   4 8.93083 0.60098   1
  -3  -2   4 8.66473 0.56845   3
   3  -2  -4 8.76800 0.51765   3
   3  -2  -4 8.14173 0.48894   3
  -3  -2   4 8.46233 0.59477   2
  -3   2   4 7.62767 0.64309   1
  -3   2   4 8.21021 0.54932   3
   3   2  -4 8.56257 0.52670   3
   3   2  -4 8.03428 0.52628   2
  -3   2   4 8.63213 0.57753   3
   3   2  -4 8.55825 0.56529   1
  -2  -2   4 42.3148 1.41621   2
  -2  -2   4 42.4348 1.34958   3
  -2  -2   4 39.6465 1.24542   3
   2  -2  -4 42.4765 1.24649   3
  -2  -2   4 44.5071 1.41875   1
   2  -2  -4 40.4288 1.26187   3
  -2   2   4 42.1785 1.30448   3
  -2   2   4 42.4543 1.32401   3
   2   2  -4 42.0887 1.36096   1
  -2   2   4 38.6663 1.61496   1
  -1  -2   4 14.9128 0.74157   3
  -1  -2   4 14.7468 0.76701   1
  -1  -2   4 14.5866 0.68762   3
   1  -2  -4 13.8047 0.91534   1
   1  -2  -4 14.6383 0.66848   3
  -1  -2   4 14.4005 0.78886   2
   1  -2  -4 14.9462 0.64340   3
   1   2  -4 15.7588 0.76628   1
  -1   2   4 14.8706 0.69130   3
  -1   2   4 14.6894 0.68287   3
   0  -2  -4 176.751 4.36062   1
   0  -2  -4 172.559 3.95355   2
   0  -2   4 168.665 4.19260   3
   0  -2  -4 174.303 4.11360   3
   0  -2  -4 169.005 4.15269   3
   0   2  -4 158.870 4.44647   1
   0   2   4 173.996 4.37483   1
   0   2   4 177.243 4.16855   3
   0   2  -4 174.272 4.11838   3
   0   2   4 173.559 4.17038   3
  -1  -2  -4 100.224 2.70892   1
  -1  -2  -4 98.9341 2.49415   3
   1  -2   4 97.1172 2.64741   1
   1  -2   4 92.5596 2.55796   3
  -1  -2  -4 90.8613 2.48311   3
   1   2   4 96.5129 2.67996   1
   1   2   4 93.2611 2.50886   3
  -1   2  -4 96.9720 2.50601   3
  -2  -2  -4 26.7644 1.07527   1
  -2  -2  -4 24.2219 0.92454   3
   2  -2   4 23.3939 0.99299   3
   2   2   4 23.8443 1.02920   1
  -2   2  -4 24.4340 0.98689   3
   2   2   4 25.3160 0.97244   3
  -3  -2  -4 53.7427 1.63528   3
  -3  -2  -4 56.3629 1.80483   1
  -3  -2  -4 55.7984 1.68509   3
   3  -2   4 55.4493 1.78592   1
   3  -2   4 55.0393 1.75662   3
   3   2   4 56.4776 1.82200   1
   3   2   4 54.9201 1.68039   3
  -3   2  -4 53.7645 1.70732   3
   4  -2   4 74.0715 2.23905   1
  -4  -2  -4 72.1233 2.21127   1
  -4  -2  -4 74.6821 2.13311   3
   4  -2   4 70.6173 2.18654   3
   4   2   4 69.4743 2.19345   1
  -4   2  -4 72.5357 2.17003   3
   4   2   4 70.1153 2.10253   3
   5  -2   4 22.7365 1.11630   1
  -5  -2  -4 23.8686 1.05907   3
   5  -2   4 23.7060 1.11091   3
  -5  -2  -4 24.3325 1.11844   1
   5   2   4 22.4764 1.02475   3
  -5   2  -4 24.9591 1.14701   3
   5   2   4 22.9240 1.07933   1
  -6  -2  -4 1.67817 0.55691   1
  -6  -2  -4 2.19677 0.60407   3
   6  -2   4 1.72600 0.59193   1
   6   2   4 1.27449 0.42329   3
   6   2   4 1.42207 0.42895   1
   7  -2   4 1.66198 0.63781   1
  -7  -2  -4 0.16437 0.28537   3
  -7  -2  -4 0.26382 0.23941   1
   7  -2   4 1.11959 0.47850   3
   7   2   4 -0.0771 0.18150   3
  -7   2  -4 0.34658 0.27952   3
   7   2   4 0.39321 0.18047   1
  -8  -2  -4 12.2223 1.00461   3
   8  -2   4 12.4577 1.00667   1
   8  -2   4 11.0913 0.92080   3
  -8   2  -4 11.6548 1.04397   3
   8   2   4 11.6891 0.85779   1
   8   2   4 12.5257 0.86024   3
   9  -2   4 20.8654 1.29223   3
   9  -2   4 24.0279 1.35693   1
  -9  -2  -4 23.6977 1.35383   3
   9   2   4 23.5140 1.23339   3
   9   2   4 22.7963 1.18006   1
  -9   2  -4 23.1509 1.40393   3
 -10  -2  -4 1.02369 0.69373   3
  10  -2   4 0.73297 0.51650   1
  10  -2   4 1.65506 0.73635   3
  10   2   4 2.85285 0.69668   3
  10   2   4 1.87124 0.60592   1
  11  -2   4 4.46690 0.80222   3
  11  -2   4 3.35350 0.98082   1
  11   2   4 3.40911 0.75169   3
  11   2   4 5.01423 0.76267   1
  12  -2   4 6.34959 0.93611   3
  12  -2   4 8.28456 1.28421   1
  12   2   4 5.83481 0.83988   1
  12   2   4 6.17798 0.85293   3
  13  -2   4 7.56339 1.51144   1
  13  -2   4 6.67917 1.04334   3
  13   2   4 8.73293 0.96441   1
  13   2   4 5.51447 0.92955   3
  14  -2   4 27.5557 1.89743   1
  14  -2   4 29.2642 1.78794   3
  14   2   4 27.1128 1.39369   2
  14   2   4 24.7778 1.52507   1
  14   2   4 25.4432 1.63670   3
  15  -2   4 31.1702 1.98035   3
  15   2   4 28.9248 1.55361   2
  15   2   4 31.4754 1.91682   3
  15   2   4 27.0514 1.65696   1
  16  -2   4 -0.0915 0.49340   3
  16   2   4 1.17201 0.46334   1
  16   2   4 1.04660 0.44477   2
  16   2   4 0.38034 0.49602   3
  17  -2   4 4.52393 1.37160   3
  17   2   4 6.85534 1.35886   3
  17   2   4 6.60508 1.11660   2
  17   2   4 8.60346 1.26476   1
  18  -2   4 -0.7298 0.54657   3
  18   2   4 -0.7984 0.42572   2
  18   2   4 -0.3671 0.46662   1
  18   2   4 -0.2337 0.51671   3
  19  -2   4 4.29701 1.71589   3
  19   2   4 6.23543 1.64295   3
  19   2   4 6.06234 1.30084   2
  19  -3  -4 31.5336 2.12434   3
  19   3  -4 32.7267 2.20702   3
  19   3  -4 30.4129 2.08617   2
  18  -3  -4 5.28829 1.43780   3
  18   3  -4 7.88301 1.47372   3
  18   3  -4 5.82246 1.33906   2
  17  -3  -4 172.382 5.24488   3
  17   3  -4 180.259 5.30113   3
  17   3  -4 182.689 5.37989   2
  16  -3  -4 30.1201 2.14780   1
  16  -3  -4 31.5729 1.89120   3
  16   3  -4 32.0899 1.87676   2
  16   3  -4 31.9800 1.86785   3
  15  -3  -4 3.67658 1.49190   1
  15  -3  -4 4.70060 1.09969   3
  15   3  -4 4.45979 1.10859   3
  15   3  -4 4.12314 1.06989   2
  14  -3  -4 11.9894 1.52539   1
  14  -3  -4 10.8005 1.16322   3
  14   3  -4 11.1478 1.12519   3
  14   3  -4 11.1340 1.17527   2
  13  -3  -4 57.5329 2.41996   1
  13  -3  -4 57.8893 2.25887   3
  13   3  -4 56.8074 2.02387   1
  13   3  -4 58.3479 2.24233   3
  13   3  -4 60.8414 2.30507   2
  12  -3  -4 99.0406 3.23752   3
  12  -3  -4 103.571 3.32693   1
  12  -3  -4 100.166 3.15446   3
  12   3  -4 98.9482 3.13734   3
  12   3  -4 87.6006 3.07223   1
  12   3  -4 104.762 3.22421   2
  11  -3  -4 30.0698 1.63711   3
  11  -3  -4 32.1720 1.73782   1
  11  -3  -4 33.0923 1.56909   3
 -11  -3   4 28.4201 1.74166   3
 -11   3   4 31.2497 1.79046   3
  11   3  -4 32.6023 1.56333   2
  11   3  -4 31.3064 1.52508   3
 -11   3   4 30.7868 1.46058   1
 -10  -3   4 736.980 16.9541   2
 -10  -3   4 729.561 17.0457   3
  10  -3  -4 733.570 16.9099   3
 -10  -3   4 663.775 17.0371   1
  10  -3  -4 745.923 16.9184   3
  10  -3  -4 748.595 17.0784   1
 -10   3   4 747.218 17.1059   3
 -10   3   4 737.688 16.9231   1
  10   3  -4 732.929 16.8835   3
  10   3  -4 748.909 16.9702   2
  -9  -3   4 20.0958 1.25058   3
  -9  -3   4 20.7626 1.25911   2
  -9  -3   4 20.9649 1.02750   1
   9  -3  -4 20.1197 1.33778   1
   9  -3  -4 20.7776 1.27368   3
   9  -3  -4 21.1515 1.16039   3
   9   3  -4 21.2809 1.11217   2
  -9   3   4 21.1609 1.17243   1
   9   3  -4 18.6178 1.07236   3
  -9   3   4 19.2648 1.27384   3
   9   3  -4 19.1980 1.53106   1
  -8  -3   4 11.4165 0.77844   1
  -8  -3   4 10.1129 0.93600   2
   8  -3  -4 9.33054 0.96754   1
  -8  -3   4 9.83235 0.95802   3
   8  -3  -4 10.0232 0.94740   3
   8  -3  -4 9.44588 0.80824   3
   8   3  -4 9.59197 0.74943   3
   8   3  -4 9.99368 0.78803   2
   8   3  -4 10.8370 0.79333   1
  -8   3   4 10.0557 0.84688   1
  -8   3   4 10.1042 0.91690   3
   7  -3  -4 26.4206 1.42865   1
   7  -3  -4 25.4713 1.18503   3
  -7  -3   4 26.7087 1.29212   2
  -7  -3   4 26.4189 1.33618   3
  -7  -3   4 27.1380 1.19164   1
   7  -3  -4 26.5136 1.26397   3
  -7   3   4 24.6927 1.29552   1
   7   3  -4 24.8354 1.16247   3
  -7   3   4 26.9375 1.30142   3
   7   3  -4 26.4320 1.20260   1
   7   3  -4 26.7324 1.18020   2
  -6  -3   4 478.654 11.1555   2
  -6  -3   4 479.575 11.1895   3
   6  -3  -4 490.012 11.3756   1
  -6  -3   4 479.825 11.0930   1
   6  -3  -4 470.556 11.1003   3
   6  -3  -4 487.018 11.1182   3
  -6   3   4 463.533 11.3641   1
   6   3  -4 456.898 11.0810   3
  -6   3   4 480.915 11.2084   3
   6   3  -4 472.253 11.1091   2
   6   3  -4 481.443 11.1736   1
   5  -3  -4 394.619 9.24811   1
   5  -3  -4 375.302 8.96279   3
   5  -3  -4 378.805 8.94962   3
  -5  -3   4 371.908 9.00466   1
  -5  -3   4 385.554 9.03230   2
  -5  -3   4 384.784 9.03950   3
  -5   3   4 387.288 9.04361   3
   5   3  -4 373.651 8.96751   3
  -5   3   4 377.672 9.27369   1
   5   3  -4 373.620 8.94459   2
   5   3  -4 375.545 9.05154   1
  -4  -3   4 8.51122 0.82076   1
  -4  -3   4 9.49600 0.81370   2
   4  -3  -4 8.33106 0.86646   1
  -4  -3   4 9.96104 0.83404   3
   4  -3  -4 10.1575 0.75571   3
  -4  -3   4 10.6353 0.67913   3
   4  -3  -4 8.81153 0.70405   3
   4   3  -4 7.98489 0.71321   1
  -4   3   4 7.85748 0.77029   1
  -4   3   4 9.22498 0.74868   3
   4   3  -4 9.20367 0.70154   3
  -3  -3   4 376.449 8.97177   3
  -3  -3   4 382.227 8.98216   2
   3  -3  -4 377.710 8.89025   3
  -3  -3   4 370.810 8.86506   3
   3  -3  -4 394.224 9.21833   1
  -3  -3   4 389.349 9.14912   1
   3  -3  -4 376.956 8.91210   3
  -3   3   4 379.784 9.01659   3
   3   3  -4 373.059 8.94307   3
  -3   3   4 375.604 9.19894   1
  -3   3   4 385.279 8.97615   3
   3   3  -4 377.711 9.07531   1
  -2  -3   4 790.539 18.2508   3
   2  -3  -4 828.168 18.2641   3
   2  -3  -4 777.554 18.3294   3
  -2  -3   4 809.260 18.3457   3
   2  -3  -4 852.489 18.5978   1
  -2  -3   4 826.594 18.5297   1
  -2  -3   4 816.576 18.3480   2
   2   3  -4 805.050 18.4803   1
  -2   3   4 819.729 18.3197   3
  -2   3   4 805.279 18.3587   3
  -2   3   4 778.940 18.5355   1
   1  -3  -4 2.16543 0.61479   1
  -1  -3   4 2.25221 0.60958   1
  -1  -3   4 2.89187 0.58339   3
  -1  -3   4 2.11686 0.40230   3
   1  -3  -4 1.16913 0.53807   3
   1  -3  -4 1.36126 0.46527   3
  -1   3   4 2.08707 0.47339   1
  -1   3   4 1.39540 0.52693   3
   0  -3  -4 60.5283 1.90312   3
   0  -3  -4 62.2245 2.10202   1
   0  -3   4 59.1569 1.91960   3
   0  -3   4 60.8843 1.97250   3
   0  -3  -4 61.0554 1.88061   3
   0   3  -4 61.4252 1.85930   3
   0   3  -4 61.3727 2.03711   1
   0   3   4 60.5153 1.88412   3
   0   3   4 57.5364 2.03675   1
   0   3   4 58.3352 1.89078   3
  -1  -3  -4 166.983 4.29530   3
  -1  -3  -4 176.988 4.54997   1
   1  -3   4 167.894 4.49482   1
   1  -3   4 161.571 4.35622   3
   1  -3   4 169.320 4.36264   3
  -1  -3  -4 171.362 4.27771   3
  -1   3  -4 162.723 4.45411   1
   1   3   4 168.597 4.33095   3
  -1   3  -4 170.511 4.27629   3
   1   3   4 171.992 4.29060   3
   1   3   4 164.708 4.49681   1
  -2  -3  -4 494.829 11.1291   1
   2  -3   4 453.471 10.9725   3
  -2  -3  -4 469.108 10.8662   3
   2  -3   4 471.529 11.0973   1
  -2  -3  -4 478.233 10.8630   3
   2   3   4 452.171 11.0764   1
   2   3   4 457.872 10.8907   3
  -2   3  -4 483.663 10.9080   3
  -2   3  -4 457.495 11.0647   1
   3  -3   4 57.3828 2.05829   1
  -3  -3  -4 60.8875 2.07766   1
  -3  -3  -4 58.9477 1.86334   3
  -3  -3  -4 59.1788 1.91357   3
  -3   3  -4 58.3304 1.94457   3
  -3   3  -4 57.2783 2.02253   1
   3   3   4 57.1514 1.90464   3
   3   3   4 55.4849 2.02294   1
  -4  -3  -4 332.680 8.08037   3
   4  -3   4 330.314 8.28810   3
  -4  -3  -4 345.766 8.31633   1
  -4  -3  -4 351.886 8.18134   3
   4   3   4 339.756 8.18587   3
  -4   3  -4 349.942 8.24587   3
   4   3   4 332.840 8.33492   1
   5  -3   4 1413.77 31.5895   3
  -5  -3  -4 1376.62 31.5682   3
  -5  -3  -4 1380.01 31.3794   3
  -5  -3  -4 1460.30 31.5766   1
   5  -3   4 1392.84 31.5648   1
   5   3   4 1398.89 31.4370   3
  -5   3  -4 1424.18 31.4675   3
   5   3   4 1383.15 31.5660   1
   6  -3   4 12.2100 0.93052   3
  -6  -3  -4 11.1084 0.97301   3
   6  -3   4 13.3016 1.11110   1
  -6  -3  -4 13.1775 1.04517   1
   6   3   4 11.0620 0.86000   3
  -6   3  -4 12.7425 1.05162   3
   6   3   4 13.1606 0.91008   1
  -7  -3  -4 1.14915 0.34220   1
  -7  -3  -4 2.30017 0.79964   3
   7  -3   4 2.86241 0.88481   1
   7  -3   4 2.41422 0.61299   3
   7   3   4 1.89427 0.55126   3
  -7   3  -4 1.37234 0.40591   3
   7   3   4 0.85436 0.26965   1
   8  -3   4 93.8569 3.07904   1
   8  -3   4 89.2750 2.99413   3
  -8  -3  -4 93.7024 2.96422   1
  -8  -3  -4 90.4776 2.94014   3
   8   3   4 92.1371 2.33375   2
   8   3   4 90.4631 2.92547   1
   8   3   4 88.2117 2.88919   3
  -8   3  -4 89.4568 3.01076   3
  -9  -3  -4 299.004 7.31995   1
  -9  -3  -4 278.562 7.35507   3
   9  -3   4 289.419 7.42674   1
   9  -3   4 280.038 7.40290   3
   9   3   4 291.874 6.65470   2
   9   3   4 284.276 7.29584   1
   9   3   4 286.213 7.30872   3
  -9   3  -4 270.449 7.35895   3
  10  -3   4 200.805 5.51036   1
  10  -3   4 199.931 5.51438   3
 -10  -3  -4 200.170 5.34888   1
  10   3   4 189.502 5.30271   1
  10   3   4 194.085 5.37177   3
  10   3   4 178.111 5.04371   2
  11  -3   4 49.5857 2.76098   1
  11  -3   4 54.5628 2.35212   3
  11   3   4 54.2793 2.25021   3
  11   3   4 54.9602 1.74185   2
  11   3   4 52.9870 2.18378   1
  12  -3   4 84.8747 3.15105   3
  12  -3   4 85.5722 3.31924   1
  12   3   4 88.0719 3.09213   3
  12   3   4 89.9117 2.56472   2
  12   3   4 88.0800 3.01196   1
  13  -3   4 19.6737 1.53796   3
  13   3   4 18.2268 1.34482   1
  13   3   4 19.4853 1.05905   2
  13   3   4 18.9498 1.40782   3
  14  -3   4 18.3397 1.63377   3
  14   3   4 19.0088 1.13215   2
  14   3   4 16.8942 1.42048   1
  14   3   4 19.1952 1.52291   3
  15  -3   4 27.8881 2.10599   3
  15   3   4 26.5085 1.40148   2
  15   3   4 27.1623 1.74340   1
  15   3   4 27.1324 1.87562   3
  16  -3   4 146.818 4.94541   3
  16   3   4 143.269 4.56315   1
  16   3   4 144.038 4.78467   3
  16   3   4 151.599 4.24168   2
  17  -3   4 22.2294 1.89310   3
  17   3   4 20.3487 1.40975   2
  17   3   4 19.5947 1.71179   1
  17   3   4 19.6527 1.82343   3
  18  -3   4 6.06280 1.63115   3
  18   3   4 6.14122 1.56822   3
  18   3   4 8.58961 1.40720   2
  18   3   4 5.71565 1.45628   1
  19  -3   4 9.03790 1.96062   3
  19   3   4 10.7639 1.42572   2
  19   3   4 12.6799 1.66506   1
  19   3   4 8.17963 1.78030   3
  18  -4  -4 0.31753 0.67396   3
  18   4  -4 0.22263 0.62185   2
  17  -4  -4 25.5326 2.05516   3
  17   4  -4 28.1229 1.94767   3
  17   4  -4 33.0370 2.01370   2
  16  -4  -4 174.881 5.40476   3
  16   4  -4 178.111 5.35969   3
  16   4  -4 193.377 5.42903   2
  16   4  -4 177.965 4.87904   1
  15  -4  -4 20.7021 1.59961   3
  15   4  -4 20.5836 1.47579   2
  15   4  -4 18.9052 1.33360   1
  15   4  -4 17.9008 1.55953   3
 -14  -4   4 185.869 4.83164   1
  14  -4  -4 184.942 5.36195   3
  14  -4  -4 174.630 5.61450   1
  14   4  -4 190.666 5.26144   2
  14   4  -4 187.095 5.05179   1
  14   4  -4 183.140 5.29700   3
  13  -4  -4 97.0648 3.31272   3
 -13  -4   4 96.4778 2.90084   1
  13  -4  -4 94.5191 3.57736   1
  13   4  -4 96.2465 3.17354   2
  13   4  -4 94.9390 3.24973   3
  13   4  -4 93.0185 3.05443   1
  12  -4  -4 95.6318 3.20805   3
 -12  -4   4 96.2355 2.91526   1
  12  -4  -4 90.5850 3.40380   1
  12   4  -4 91.9021 3.04397   1
  12   4  -4 94.7882 3.17030   3
  12   4  -4 94.7116 3.08456   2
 -12   4   4 95.3826 3.18663   1
  11  -4  -4 18.8653 1.59943   3
  11  -4  -4 23.4080 1.49391   3
  11  -4  -4 22.4020 1.78630   1
 -11  -4   4 22.7879 1.63278   2
 -11  -4   4 25.6463 1.37788   1
 -11   4   4 23.0758 1.43371   1
  11   4  -4 23.1063 1.38516   1
  11   4  -4 23.4136 1.40318   3
  11   4  -4 23.2610 1.32152   2
 -10  -4   4 33.8677 1.74653   2
  10  -4  -4 32.5148 1.82594   3
  10  -4  -4 32.9896 1.69160   3
  10  -4  -4 33.0194 1.98819   1
 -10  -4   4 31.9712 1.53869   1
  10   4  -4 34.0852 1.64100   1
 -10   4   4 33.0283 1.70617   1
  10   4  -4 32.4447 1.52782   2
  10   4  -4 34.8102 1.63576   3
  -9  -4   4 253.886 6.28197   1
  -9  -4   4 237.078 6.68533   3
   9  -4  -4 247.160 6.44422   3
  -9  -4   4 254.789 6.41153   2
   9  -4  -4 244.612 6.42638   3
   9  -4  -4 246.925 6.71848   1
  -9   4   4 249.483 6.62633   1
   9   4  -4 250.951 6.30865   2
   9   4  -4 246.925 6.45378   1
   9   4  -4 244.141 6.38662   3
  -9   4   4 234.661 6.52174   3
   8  -4  -4 85.4139 3.09045   1
  -8  -4   4 88.4324 2.81897   2
  -8  -4   4 92.4734 2.80821   1
   8  -4  -4 83.8422 2.79804   3
   8  -4  -4 83.0407 2.81077   3
   8   4  -4 85.2604 2.64971   2
   8   4  -4 84.9160 2.84785   1
   8   4  -4 81.7683 2.73008   3
  -8   4   4 84.0846 2.99103   1
  -7  -4   4 53.5248 2.06355   2
   7  -4  -4 54.1059 2.02573   3
   7  -4  -4 51.4408 2.02185   3
  -7  -4   4 54.9050 2.07111   1
   7  -4  -4 51.2686 2.31252   1
  -7  -4   4 53.9331 2.22533   3
  -7   4   4 51.5954 2.13434   3
  -7   4   4 50.6475 2.21124   1
   7   4  -4 54.5534 2.12215   1
   7   4  -4 50.5159 1.97516   3
   7   4  -4 55.2468 1.91291   2
   6  -4  -4 1156.76 26.4136   3
  -6  -4   4 1164.09 26.4539   1
   6  -4  -4 1173.35 26.7568   1
   6  -4  -4 1169.88 26.3812   3
  -6  -4   4 1205.60 26.3695   2
  -6  -4   4 1159.51 26.3246   3
  -6  -4   4 1192.07 26.5165   3
   6   4  -4 1167.62 26.5873   1
  -6   4   4 1158.19 26.7996   1
  -6   4   4 1159.02 26.4680   3
   6   4  -4 1143.04 26.4010   3
   5  -4  -4 59.9306 2.35852   1
  -5  -4   4 55.8900 2.06664   2
  -5  -4   4 57.9973 2.14603   3
   5  -4  -4 59.6465 2.10547   3
  -5  -4   4 53.8916 1.92808   3
  -5  -4   4 57.3081 2.19819   1
   5  -4  -4 54.0862 2.04223   3
  -5   4   4 53.5881 2.24805   1
   5   4  -4 54.0997 2.02753   3
   5   4  -4 55.5362 2.15544   1
  -5   4   4 55.4020 2.13459   3
  -4  -4   4 21.8514 1.12365   3
  -4  -4   4 22.5748 1.24948   2
   4  -4  -4 22.4434 1.46455   1
  -4  -4   4 22.3338 1.35407   1
  -4  -4   4 22.4602 1.35749   3
   4  -4  -4 22.4614 1.26479   3
   4  -4  -4 23.1910 1.18523   3
  -4   4   4 22.2768 1.27015   3
   4   4  -4 21.1132 1.26939   1
  -4   4   4 22.5678 1.22095   3
  -4   4   4 22.5153 1.35725   1
   4   4  -4 20.7585 1.15537   3
   3  -4  -4 149.586 4.29967   1
   3  -4  -4 141.025 3.95328   3
   3  -4  -4 147.109 3.96448   3
  -3  -4   4 140.317 4.03452   3
  -3  -4   4 142.388 3.94565   2
  -3  -4   4 138.751 3.91615   3
  -3  -4   4 150.514 4.21175   1
   3   4  -4 141.324 4.00419   3
  -3   4   4 135.123 4.25612   1
   3   4  -4 144.418 4.15908   1
  -3   4   4 144.874 4.07027   3
  -3   4   4 145.632 4.01628   3
   2  -4  -4 235.583 5.87775   3
  -2  -4   4 226.456 5.88643   3
   2  -4  -4 237.781 6.23054   1
  -2  -4   4 225.424 5.95668   3
  -2  -4   4 241.751 6.21818   1
  -2  -4   4 224.618 5.84255   2
   2  -4  -4 226.008 5.88708   3
  -2   4   4 238.486 5.92064   3
  -2   4   4 227.540 5.96608   3
  -2   4   4 227.040 6.20394   1
   2   4  -4 229.647 6.12369   1
  -1  -4   4 893.905 20.9407   1
   1  -4  -4 887.699 20.6558   3
  -1  -4   4 904.457 20.7355   3
  -1  -4   4 916.399 20.7356   3
   1  -4  -4 918.506 20.6347   3
   1  -4  -4 943.275 21.0315   1
  -1   4   4 935.221 20.6792   3
  -1   4   4 911.136 20.7556   3
   1   4  -4 925.469 20.5704   3
   1   4  -4 885.087 20.9452   1
  -1   4   4 873.210 20.9881   1
   0  -4   4 603.890 14.2276   1
   0  -4  -4 589.459 13.9187   3
   0  -4  -4 616.269 14.2263   1
   0  -4   4 589.616 13.9626   3
   0  -4   4 602.631 13.9806   3
   0  -4  -4 599.454 13.8728   3
   0   4   4 583.577 14.2035   1
   0   4  -4 613.851 13.8378   3
   0   4   4 598.708 13.8826   3
   0   4   4 594.664 13.9676   3
   0   4  -4 587.232 14.1816   1
  -1  -4  -4 504.120 11.9747   3
   1  -4   4 497.462 12.0340   3
   1  -4   4 500.562 12.2364   1
   1  -4   4 502.850 12.0687   3
  -1  -4  -4 516.468 11.9580   3
  -1  -4  -4 540.195 12.3068   1
  -1   4  -4 520.935 11.9256   3
  -1   4  -4 508.207 12.2772   1
   1   4   4 516.137 11.9410   3
   1   4   4 498.324 12.0049   3
   1   4   4 497.892 12.2655   1
   2  -4   4 323.087 8.16392   3
  -2  -4  -4 349.242 8.42074   1
  -2  -4  -4 323.356 8.07976   3
  -2  -4  -4 334.752 8.10617   3
   2  -4   4 328.937 8.39688   1
   2  -4   4 325.083 8.22283   3
  -2   4  -4 323.649 8.35460   1
   2   4   4 331.763 8.41324   1
  -2   4  -4 346.981 8.13834   3
   2   4   4 335.098 8.17736   3
  -3  -4  -4 49.5946 2.05824   1
  -3  -4  -4 46.1691 1.85310   3
  -3  -4  -4 47.9536 1.80341   3
   3  -4   4 49.5321 1.97020   3
   3  -4   4 46.5906 1.91667   3
   3   4   4 46.6945 1.97173   1
  -3   4  -4 48.4149 2.00728   1
  -3   4  -4 49.2175 1.90055   3
   3   4   4 47.8400 1.84910   3
  -4  -4  -4 73.3417 2.49002   3
  -4  -4  -4 75.8576 2.65950   1
  -4  -4  -4 74.6799 2.39346   3
   4  -4   4 69.2689 2.53316   3
   4  -4   4 74.7834 2.55364   3
   4   4   4 73.2351 2.46599   3
  -4   4  -4 72.1663 2.59594   1
  -4   4  -4 74.0151 2.53368   3
   4   4   4 72.4359 2.59800   1
   5  -4   4 1422.35 32.5129   3
  -5  -4  -4 1404.42 32.2226   3
  -5  -4  -4 1477.64 32.5354   1
   5  -4   4 1417.14 32.5988   1
  -5  -4  -4 1469.90 32.3481   3
  -5   4  -4 1481.83 32.4079   3
   5   4   4 1434.32 32.3674   3
   5   4   4 1422.32 32.5612   1
  -5   4  -4 1407.77 32.5440   1
  -6  -4  -4 355.096 8.83116   1
   6  -4   4 354.262 8.89176   3
  -6  -4  -4 349.143 8.70663   3
   6  -4   4 338.397 8.91070   1
  -6  -4  -4 349.959 8.56979   3
   6   4   4 352.611 8.72768   3
   6   4   4 353.874 8.88716   1
  -6   4  -4 356.020 8.78230   3
   7  -4   4 4.44942 0.87398   3
  -7  -4  -4 3.83612 0.68878   3
  -7  -4  -4 4.80172 1.02645   1
  -7  -4  -4 2.31249 0.98610   3
  -7   4  -4 4.74878 1.05059   3
   7   4   4 3.97768 0.83064   1
   7   4   4 3.32796 0.72281   3
  -8  -4  -4 314.808 7.93928   1
   8  -4   4 287.321 7.99523   1
   8  -4   4 307.733 8.02989   3
   8   4   4 311.213 7.99692   1
   8   4   4 313.580 7.90564   3
  -9  -4  -4 167.720 4.85564   1
   9  -4   4 162.299 4.94071   3
   9   4   4 167.118 4.82885   3
   9   4   4 166.016 4.89061   1
  10  -4   4 3.86943 1.02773   3
  10   4   4 4.57993 0.96830   1
  10   4   4 2.56036 0.85787   3
  11  -4   4 34.1512 1.97342   3
 -11  -4  -4 34.7683 2.02475   1
  11   4   4 32.2024 1.80436   3
  11   4   4 34.4954 1.84824   1
  11   4   4 28.6806 1.45548   2
  12  -4   4 155.440 4.96766   3
  12   4   4 159.015 3.98467   2
  12   4   4 156.003 4.79658   3
  12   4   4 154.830 4.77309   1
  13  -4   4 68.6598 3.06479   3
  13   4   4 69.5135 2.82573   1
  13   4   4 71.5675 2.93505   3
  13   4   4 70.6047 2.16744   2
  14  -4   4 137.295 4.80731   3
  14   4   4 142.038 4.68193   3
  14   4   4 147.221 4.62508   1
  14   4   4 143.747 3.84262   2
  15  -4   4 109.521 4.18111   3
  15   4   4 116.723 4.03986   1
  15   4   4 114.706 3.28675   2
  15   4   4 112.679 4.08980   3
  16  -4   4 97.2233 3.92616   3
  16   4   4 99.8709 3.03083   2
  16   4   4 96.2595 3.69936   1
  16   4   4 99.2009 3.77180   3
  17  -4   4 4.86561 1.79088   3
  17   4   4 0.44242 0.61046   3
  17   4   4 0.35498 0.44031   2
  18  -4   4 7.35138 1.89893   3
  18   4   4 3.65282 1.40164   2
  18   4   4 2.25874 0.76278   3
  17  -5  -4 46.3947 2.66868   3
  17   5  -4 50.6576 2.62059   3
  17   5  -4 53.3318 2.79709   2
  16  -5  -4 5.72271 1.65620   3
  15  -5  -4 4.31262 1.56204   3
  15   5  -4 0.11079 0.55701   3
  15   5  -4 -0.1483 0.48774   1
  15   5  -4 0.15502 0.47169   2
  14  -5  -4 32.9626 2.11287   3
  14   5  -4 32.1054 1.91380   1
  14   5  -4 33.0420 1.80012   2
  14   5  -4 31.6540 1.96484   3
  13  -5  -4 38.5809 2.14541   3
 -13  -5   4 40.5619 2.04990   1
  13   5  -4 41.0341 1.94372   2
 -13   5   4 38.4837 2.12014   1
  13   5  -4 41.3093 2.15436   3
  13   5  -4 41.9972 2.08626   1
 -12  -5   4 14.3354 1.50107   1
  12  -5  -4 14.1891 1.45513   3
 -12   5   4 15.5310 1.55245   1
  12   5  -4 16.1265 1.23056   2
  12   5  -4 18.5007 1.45229   3
  12   5  -4 15.1464 1.46249   1
  11  -5  -4 30.8981 1.83799   3
 -11  -5   4 29.7857 1.87853   1
 -11  -5   4 28.4951 2.02118   2
  11   5  -4 30.1936 1.55470   2
 -11   5   4 28.1323 1.81349   1
  11   5  -4 29.7053 1.84865   1
  11   5  -4 29.5511 1.73187   3
 -10  -5   4 193.893 5.40009   1
 -10  -5   4 190.144 5.35822   2
  10  -5  -4 193.263 5.49369   3
 -10   5   4 188.485 5.67895   1
  10   5  -4 190.956 5.42220   3
  10   5  -4 192.821 5.17612   2
  10   5  -4 191.106 5.54471   1
  -9  -5   4 4.59497 0.92732   3
  -9  -5   4 3.36949 1.23179   1
  -9  -5   4 4.63483 1.31185   2
   9  -5  -4 4.47979 1.01920   3
   9   5  -4 2.24933 1.02308   1
   9   5  -4 4.85690 0.96406   3
  -8  -5   4 15.3346 1.43577   1
  -8  -5   4 14.6365 1.41470   2
   8  -5  -4 13.4839 1.43531   3
   8  -5  -4 14.7642 1.31566   3
  -8  -5   4 16.1923 1.14868   3
   8  -5  -4 15.7311 1.70147   1
   8   5  -4 13.8954 1.28525   1
  -8   5   4 12.0879 1.35323   1
   8   5  -4 14.9453 1.18748   3
  -7  -5   4 23.4014 1.67794   1
   7  -5  -4 24.2564 1.46089   3
  -7  -5   4 21.3783 1.30470   3
  -7  -5   4 23.0447 1.55628   2
   7  -5  -4 19.8293 1.78638   1
  -7   5   4 22.3574 1.60386   1
   7   5  -4 21.5040 1.39536   3
   7   5  -4 23.7508 1.55447   1
  -6  -5   4 205.045 5.54911   3
  -6  -5   4 207.152 5.76792   1
   6  -5  -4 206.758 5.60510   3
   6  -5  -4 205.675 5.67106   3
   6  -5  -4 203.482 5.97404   1
  -6  -5   4 209.195 5.54284   2
   6   5  -4 209.321 5.68740   3
  -6   5   4 197.667 5.97327   1
   6   5  -4 212.269 5.90436   1
  -5  -5   4 57.7649 2.25923   2
  -5  -5   4 60.2179 2.50990   1
  -5  -5   4 59.9883 2.22115   3
   5  -5  -4 58.2426 2.32729   3
   5  -5  -4 57.8796 2.31825   3
   5  -5  -4 56.4893 2.71246   1
   5   5  -4 57.6493 2.46172   1
   5   5  -4 57.3121 2.28809   3
  -5   5   4 58.7314 2.58597   1
  -5   5   4 60.9867 2.71864   3
  -4  -5   4 19.4660 1.58120   3
  -4  -5   4 22.1417 1.28857   3
   4  -5  -4 18.8524 2.05955   1
  -4  -5   4 20.7953 1.44606   2
   4  -5  -4 21.2605 1.45508   3
   4  -5  -4 20.8039 1.34115   3
  -4  -5   4 20.0346 1.65925   1
  -4   5   4 20.9838 1.56558   1
  -4   5   4 21.3276 1.53333   3
   4   5  -4 21.8105 1.36287   3
  -4   5   4 21.4774 1.40380   3
   4   5  -4 18.4593 1.49367   1
  -3  -5   4 9.51311 1.01083   3
  -3  -5   4 9.34762 1.32050   1
   3  -5  -4 10.7133 1.25078   3
  -3  -5   4 10.1083 1.14125   2
  -3  -5   4 10.1686 1.30617   3
   3  -5  -4 9.81426 1.03371   3
  -3   5   4 10.5670 1.24524   1
   3   5  -4 9.21377 1.18358   1
  -3   5   4 11.6739 1.23713   3
  -3   5   4 11.2543 1.05003   3
   3   5  -4 11.6011 1.02863   3
  -2  -5   4 176.819 5.22302   3
  -2  -5   4 191.458 5.42271   1
   2  -5  -4 189.235 5.14915   3
  -2  -5   4 185.066 5.13262   3
   2  -5  -4 190.060 5.12927   3
  -2  -5   4 181.275 5.00666   2
  -2   5   4 183.775 5.74857   3
   2   5  -4 188.401 5.43522   1
  -2   5   4 187.516 5.24701   3
  -2   5   4 180.854 5.50460   1
  -1  -5   4 44.0051 2.32326   3
  -1  -5   4 48.1719 1.97551   3
   1  -5  -4 47.7008 2.00270   3
   1  -5  -4 44.2594 1.97800   3
  -1  -5   4 47.8673 2.26581   1
  -1   5   4 47.6244 2.22531   1
  -1   5   4 37.6305 2.74627   3
   1   5  -4 47.2959 2.15428   1
  -1   5   4 47.5364 2.03347   3
   0  -5  -4 11.9191 1.11647   3
   0  -5   4 11.1492 1.30361   3
   0  -5   4 14.1435 1.50899   1
   0  -5  -4 11.2299 1.21369   3
   0  -5   4 11.7778 1.09913   3
   0   5  -4 13.0426 1.15465   3
   0   5  -4 11.9329 1.18649   1
   0   5   4 10.7971 1.05143   3
   0   5   4 11.7841 1.20124   1
   0   5   4 10.4860 1.37915   3
  -1  -5  -4 159.040 4.53330   3
   1  -5   4 163.579 4.62546   3
   1  -5   4 151.584 5.20114   1
  -1  -5  -4 160.470 4.51854   3
   1  -5   4 152.656 4.55183   3
   1   5   4 158.186 4.54961   3
  -1   5  -4 159.833 4.45253   3
  -1   5  -4 155.954 4.77394   1
   1   5   4 158.076 4.81590   1
   1   5   4 156.151 4.49365   3
   2  -5   4 108.396 3.92990   1
  -2  -5  -4 117.415 3.62773   3
  -2  -5  -4 117.082 3.54901   3
   2  -5   4 108.821 3.62647   3
  -2  -5  -4 114.795 3.93484   1
  -2  -5  -4 111.859 2.85799   2
   2  -5   4 115.222 3.66590   3
   2   5   4 116.575 3.84226   1
   2   5   4 114.209 3.57723   3
  -2   5  -4 117.339 3.84117   1
  -2   5  -4 120.983 3.65342   3
   3  -5   4 49.5681 2.51378   3
   3  -5   4 46.9681 2.10656   3
   3  -5   4 45.0732 2.34891   1
  -3  -5  -4 48.0607 1.97431   3
  -3  -5  -4 49.9288 2.39052   1
  -3   5  -4 48.3515 2.13718   3
   3   5   4 47.9930 2.21557   1
   3   5   4 46.7813 2.01359   3
  -3   5  -4 46.1303 2.16430   1
   4  -5   4 9.28594 1.07235   3
  -4  -5  -4 6.57017 1.40229   1
   4  -5   4 6.79796 1.62464   1
  -4  -5  -4 6.73471 1.24311   3
  -4  -5  -4 8.35921 0.92437   3
  -4   5  -4 6.67582 1.20921   3
   4   5   4 7.70877 0.97378   3
   4   5   4 9.23673 1.16476   1
  -4   5  -4 6.28391 1.09943   1
  -5  -5  -4 347.997 8.68999   3
  -5  -5  -4 339.787 9.00972   1
   5  -5   4 352.808 9.02568   3
   5   5   4 355.817 8.86846   3
   5   5   4 347.956 9.10737   1
  -5   5  -4 346.577 9.09489   1
  -6  -5  -4 38.2446 1.74351   3
   6  -5   4 38.3481 1.97246   3
  -6   5  -4 36.6808 2.01746   1
   6   5   4 40.1671 2.05265   1
   6   5   4 37.6010 1.87515   3
  -7  -5  -4 124.724 3.81676   3
   7  -5   4 122.421 4.12333   3
   7   5   4 127.373 3.99656   3
   7   5   4 129.667 4.20967   1
   8  -5   4 101.104 3.63716   3
  -8  -5  -4 102.105 3.33678   3
   8   5   4 104.025 3.53213   3
   8   5   4 103.634 3.64784   1
   9  -5   4 148.096 4.77803   3
  -9  -5  -4 148.047 4.40665   3
   9   5   4 152.569 4.65398   3
   9   5   4 148.854 4.76715   1
  10  -5   4 92.5200 3.52328   3
 -10  -5  -4 93.8353 3.21299   3
  10   5   4 93.9098 3.51226   1
  10   5   4 93.5196 3.37921   3
  11  -5   4 43.4864 2.43566   3
 -11  -5  -4 44.3955 2.14501   3
  11   5   4 45.3058 2.35240   1
  11   5   4 46.2299 2.30082   3
  12  -5   4 23.0897 2.01739   3
  12   5   4 24.1985 1.81774   1
  12   5   4 22.8760 1.77764   3
  13  -5   4 31.9437 2.29394   3
  13   5   4 35.7464 2.14497   3
  13   5   4 32.7279 2.10829   1
  14  -5   4 0.00320 0.58772   3
  14   5   4 -0.6484 0.51379   1
  14   5   4 -0.0674 0.50025   3
  15  -5   4 7.96183 1.79906   3
  15   5   4 8.50426 1.59293   3
  15   5   4 8.35037 1.77530   1
  16  -5   4 68.3503 3.41549   3
  16   5   4 68.3913 3.24135   3
  16   5   4 63.8130 3.75396   1
  15  -6  -4 14.2542 2.04720   3
  15   6  -4 15.7569 2.00466   1
  15   6  -4 20.0582 1.62188   2
  15   6  -4 15.5868 1.96143   3
 -14   6   4 3.87027 1.53166   1
  14   6  -4 0.32823 0.63599   3
  14   6  -4 0.68285 0.68786   1
  13  -6  -4 6.66146 1.65787   3
 -13  -6   4 9.57170 1.56747   3
  13   6  -4 9.57609 1.67144   1
  13   6  -4 9.69396 1.56089   3
 -12  -6   4 15.0453 1.53840   3
  12  -6  -4 11.5402 1.62679   3
  12   6  -4 11.5908 1.56944   3
  12   6  -4 12.4298 1.67439   1
 -12   6   4 9.21653 1.52761   1
 -11  -6   4 11.3670 1.35001   3
 -11  -6   4 11.6213 1.89038   2
  11  -6  -4 11.4262 1.55790   3
  11   6  -4 12.0680 1.43847   3
 -11   6   4 7.63794 1.50971   1
  11   6  -4 11.0732 1.61553   1
 -10  -6   4 11.4417 2.09515   2
 -10  -6   4 13.5706 1.34596   3
  10  -6  -4 13.2013 1.55632   3
 -10   6   4 12.3121 1.66539   1
  10   6  -4 12.9059 1.45613   3
  10   6  -4 14.9139 1.57442   1
   9  -6  -4 5.01176 1.29778   3
  -9  -6   4 7.10700 1.20443   3
  -9  -6   4 7.36091 1.61938   2
   9   6  -4 5.77248 1.24071   3
   9   6  -4 6.59311 1.38796   1
  -9   6   4 4.52956 1.33489   1
   8  -6  -4 6.37411 1.26073   3
  -8  -6   4 3.07406 1.42510   2
  -8  -6   4 5.65744 1.14322   3
   8   6  -4 4.55619 1.22722   3
   8   6  -4 7.46076 1.39023   1
  -8   6   4 4.98109 1.42339   1
  -7  -6   4 5.77886 1.03406   3
  -7  -6   4 5.14741 1.46389   2
   7  -6  -4 4.46541 1.19272   3
   7   6  -4 6.62454 1.17728   3
   6  -6  -4 0.83750 0.43134   3
  -6  -6   4 0.73922 0.58856   2
  -6  -6   4 2.29717 0.97179   3
  -6   6   4 -0.0784 0.40931   1
   6   6  -4 1.03097 0.43845   3
  -5  -6   4 1.11354 0.59900   2
   5  -6  -4 0.72810 0.46117   3
  -5  -6   4 0.94490 0.49648   3
  -5   6   4 1.04504 0.45424   1
   5   6  -4 0.67442 0.45340   1
   5   6  -4 0.49035 0.44989   3
   4  -6  -4 72.9129 2.86864   3
  -4  -6   4 72.5360 2.80531   3
  -4  -6   4 70.1276 2.79054   2
  -4   6   4 72.9670 3.14484   1
   4   6  -4 76.2499 2.84734   3
   4   6  -4 71.5679 3.02611   1
  -3  -6   4 26.4973 1.74484   3
  -3  -6   4 27.1894 1.81631   2
   3  -6  -4 26.6653 1.72659   3
  -3   6   4 27.3941 1.92291   1
  -3   6   4 27.8184 1.77369   3
   3   6  -4 26.7423 1.88572   1
  -2  -6   4 36.1581 1.98426   2
  -2  -6   4 31.6103 1.85793   3
   2  -6  -4 33.7622 1.87841   3
  -2   6   4 33.9087 1.92473   3
   2   6  -4 33.7821 2.07949   1
  -2   6   4 34.6681 2.21492   1
   1  -6  -4 4.60967 1.19625   3
  -1  -6   4 3.68730 1.00685   3
  -1   6   4 3.01872 1.34090   1
  -1   6   4 3.64957 1.05612   3
   0  -6   4 7.70882 1.17264   3
   0  -6  -4 7.18861 1.16826   3
   0   6   4 8.30243 1.23196   3
   0   6  -4 5.32748 1.29487   1
   0   6   4 6.99095 1.34339   1
   1  -6   4 10.2024 1.21608   3
  -1  -6  -4 6.18887 1.17409   3
   1   6   4 6.70813 1.18381   3
   1   6   4 7.48247 1.32922   1
  -1   6  -4 7.81102 1.25472   1
  -2  -6  -4 4.45811 0.76385   2
   2  -6   4 3.60382 1.11003   3
  -2  -6  -4 3.79939 1.02393   3
   2   6   4 2.68722 1.09814   1
  -2   6  -4 1.37752 0.45705   1
   2   6   4 2.35775 0.56317   3
   3  -6   4 85.2681 3.27389   3
  -3  -6  -4 87.1039 3.12077   3
  -3   6  -4 84.3269 3.37692   1
   3   6   4 86.2295 3.15808   3
   3   6   4 85.7577 3.45990   1
   4  -6   4 25.9165 1.75610   3
  -4  -6  -4 26.0568 1.65511   3
   4   6   4 24.6314 1.61967   3
   4   6   4 23.8088 1.82309   1
  -4   6  -4 24.9116 1.82084   1
  -5  -6  -4 15.7891 1.33737   3
   5  -6   4 12.6973 1.44324   3
  -5   6  -4 11.8625 1.47843   1
   5   6   4 11.2055 1.52360   1
   5   6   4 11.5920 1.25995   3
  -6  -6  -4 0.88077 0.45030   3
   6   6   4 0.92012 0.41761   3
  -6   6  -4 -0.0872 0.41735   1
   6   6   4 3.34417 1.36833   1
  -7  -6  -4 2.79596 0.95633   3
   7  -6   4 0.34142 0.47437   3
  -7   6  -4 0.70162 0.48075   1
   7   6   4 0.24921 0.45678   1
   7   6   4 0.83648 0.48876   3
  -8  -6  -4 3.99740 1.09795   3
   8  -6   4 4.98389 1.34963   3
   8   6   4 3.16840 1.36434   1
   8   6   4 3.12680 1.10806   3
  -9  -6  -4 4.21278 1.24607   3
   9  -6   4 3.59769 1.28715   3
   9   6   4 2.50314 1.13977   3
   9   6   4 1.97385 0.60619   1
  10  -6   4 13.2449 1.75654   3
 -10  -6  -4 13.5765 1.40968   3
  10   6   4 11.7986 1.72373   1
  10   6   4 12.6148 1.46482   3
  11  -6   4 12.7923 1.78906   3
 -11  -6  -4 10.6655 1.40905   3
  11   6   4 10.9182 1.58834   3
 -12  -6  -4 1.27367 0.55324   3
  12  -6   4 0.61710 0.64078   3
  12   6   4 1.56357 0.77674   1
  12   6   4 0.59689 0.60585   3
  13  -6   4 7.64492 1.79388   3
 -13  -6  -4 8.91959 1.47139   3
  13   6   4 7.79166 1.81534   1
  13   6   4 8.65377 1.67422   3
  14  -6   4 7.98777 2.00655   3
 -14  -6  -4 9.09796 1.68077   3
  14   6   4 11.1290 1.76266   3
 -13  -7   4 23.2459 2.10223   3
  13  -7  -4 19.2798 2.31172   3
  13   7  -4 18.3442 2.26495   1
  13   7  -4 21.1752 2.18471   3
 -13   7   4 19.3009 2.20831   1
  12  -7  -4 46.7717 2.82037   3
 -12  -7   4 51.2883 2.76593   3
  12   7  -4 50.2686 2.92874   1
 -12   7   4 47.1063 2.82185   1
  12   7  -4 49.6513 2.79532   3
  11  -7  -4 13.9222 2.00274   3
 -11  -7   4 20.9506 1.82945   3
  11   7  -4 20.6572 1.93209   3
  11   7  -4 17.7235 2.12015   1
 -11   7   4 15.6099 2.02131   1
 -10  -7   4 45.5696 2.42592   3
  10   7  -4 43.8617 2.73663   1
 -10   7   4 43.3294 2.70947   1
  10   7  -4 48.3261 2.63227   3
  -9  -7   4 4.96440 1.39175   3
  -9   7   4 4.46622 1.53066   1
   9   7  -4 4.33020 1.68375   1
   8  -7  -4 12.5461 1.70603   3
  -8  -7   4 7.35443 1.90631   2
  -8  -7   4 12.3959 1.53016   3
   8   7  -4 10.6162 1.48189   3
  -8   7   4 10.0971 1.84710   1
   8   7  -4 9.84896 1.75558   1
  -7  -7   4 6.98118 1.92240   2
   7   7  -4 4.63703 1.53305   1
  -7   7   4 5.51156 1.61814   1
   7   7  -4 5.76634 1.44720   3
  -6  -7   4 22.5329 2.10450   2
  -6  -7   4 25.2043 1.81867   3
   6  -7  -4 22.7092 1.90373   3
  -6   7   4 23.1694 2.13234   1
   6   7  -4 23.6807 1.91365   3
   6   7  -4 25.1121 2.12646   1
  -5  -7   4 36.1138 2.11175   3
   5  -7  -4 34.2199 2.12158   3
  -5  -7   4 31.6645 2.31525   2
  -5   7   4 34.1094 2.38573   1
   5   7  -4 36.2251 2.13277   3
   5   7  -4 35.7181 2.41908   1
  -4  -7   4 0.24387 0.64716   3
  -4  -7   4 0.71802 0.75424   2
   4  -7  -4 0.61670 0.60683   3
  -4   7   4 0.67744 0.51394   1
   4   7  -4 0.72805 0.58837   1
  -3  -7   4 53.9539 2.72006   2
   3  -7  -4 59.5898 2.71991   3
   3   7  -4 54.4621 2.89331   1
  -3   7   4 54.2326 2.95547   1
  -2  -7   4 16.7943 1.87207   3
   2  -7  -4 22.6376 1.89988   3
  -2   7   4 19.6027 1.88878   3
  -2   7   4 20.6689 2.02330   1
   2   7  -4 20.5309 1.91697   1
  -1  -7   4 1.21145 0.60068   3
   1  -7  -4 -0.8166 0.50154   3
  -1   7   4 -0.0675 0.51020   3
   1   7  -4 0.57129 0.50022   1
  -1   7   4 0.21047 0.51556   1
   0  -7   4 11.2875 1.48039   3
   0  -7  -4 10.6687 1.44978   3
   0   7   4 12.5271 1.58558   3
   0   7  -4 12.8469 1.72699   1
   0   7   4 13.2289 1.89892   1
  -1  -7  -4 7.41761 1.35653   3
   1  -7   4 4.83262 1.61443   3
   1   7   4 7.64901 1.52797   3
   1   7   4 5.99983 1.62566   1
  -2  -7  -4 69.4658 2.27187   2
  -2  -7  -4 70.9606 3.00350   3
   2   7   4 64.4119 4.26383   3
  -2   7  -4 71.2462 3.27862   1
   2   7   4 73.4873 3.43404   1
   3  -7   4 19.7211 2.20719   3
  -3  -7  -4 20.3351 1.65249   3
   3   7   4 19.4617 2.05552   1
  -3   7  -4 20.1416 1.89072   1
   3   7   4 20.0881 2.05631   3
  -4  -7  -4 15.1126 1.57128   3
   4  -7   4 16.6148 1.81319   3
   4   7   4 14.2807 1.84869   1
   4   7   4 20.4773 1.80653   3
  -4   7  -4 15.8242 1.89029   1
  -5  -7  -4 20.8620 2.15180   3
   5  -7   4 25.5313 2.07747   3
   5   7   4 27.2319 2.04252   3
  -5   7  -4 24.1350 2.06984   1
   5   7   4 24.8332 2.14706   1
   6  -7   4 1.22743 0.62212   3
  -6  -7  -4 0.45027 0.47898   3
   6   7   4 -0.0664 0.53197   3
  -6   7  -4 0.82029 0.56210   1
  -7  -7  -4 12.3176 1.52932   3
   7  -7   4 14.7832 1.74979   3
   7   7   4 10.8916 1.88580   1
  -7   7  -4 13.0128 1.78300   1
   7   7   4 13.1820 1.61810   3
  -8  -7  -4 3.33708 1.38267   3
   8  -7   4 8.12763 1.79943   3
   8   7   4 4.86391 1.87544   1
   8   7   4 3.71412 1.36889   3
  -9  -7  -4 32.0948 2.09869   3
   9  -7   4 30.9315 2.49147   3
   9   7   4 28.1194 2.53351   1
   9   7   4 29.8212 2.15893   3
  10  -7   4 20.6983 2.23900   3
 -10  -7  -4 17.0663 1.77799   3
  10   7   4 16.4822 1.98168   3
  10   7   4 17.0917 2.23624   1
 -11  -7  -4 17.1568 1.82118   3
  11  -7   4 15.4864 2.20550   3
  11   7   4 16.7909 2.06335   3
  11   7   4 15.5824 2.24912   1
 -12  -7  -4 32.4044 2.30058   3
  12  -7   4 32.5330 2.67791   3
  12   7   4 32.7915 2.78740   1
  12   7   4 36.9975 2.59242   3
  -9  -8   4 14.0887 2.02331   3
   9  -8  -4 10.3275 2.21063   3
  -9   8   4 12.1954 2.10423   1
   9   8  -4 15.3010 1.92721   3
   9   8  -4 14.9319 2.28909   1
   8  -8  -4 2.52097 0.83756   3
  -8  -8   4 2.14864 0.80027   3
   8   8  -4 6.69859 2.09701   1
   8   8  -4 1.82560 0.83919   3
  -8   8   4 4.87404 1.90462   1
   7  -8  -4 4.75665 1.94344   3
  -7  -8   4 4.28336 1.70371   3
   7   8  -4 6.35272 1.69951   3
  -7   8   4 5.36678 2.10089   1
   6  -8  -4 53.2540 3.00972   3
  -6  -8   4 54.0198 2.94149   3
  -6   8   4 57.7861 3.30475   1
   6   8  -4 54.7596 3.34339   1
   5  -8  -4 4.22417 1.67579   3
  -5   8   4 6.34669 1.95652   1
   5   8  -4 6.54978 1.90721   1
   4  -8  -4 3.98586 1.79213   3
  -4  -8   4 1.53429 0.70663   3
  -4   8   4 2.29684 0.75251   1
   4   8  -4 1.78229 0.74457   1
   3  -8  -4 7.38924 1.74387   3
  -3  -8   4 4.14904 1.59360   3
  -3   8   4 6.36580 1.85747   1
   2  -8  -4 39.1814 2.49610   3
  -2  -8   4 39.4235 2.55582   3
  -2   8   4 35.1851 2.67706   1
   2   8  -4 36.3360 2.63291   1
  -1  -8   4 28.4669 2.27009   3
   1  -8  -4 22.4349 2.18816   3
  -1   8   4 23.6613 2.39954   1
  -1   8   4 23.6996 2.06331   3
   1   8  -4 17.8259 2.17102   1
   0  -8   4 11.2473 1.84270   3
   0  -8  -4 11.1213 1.88281   3
   0   8   4 11.3218 2.07671   1
   0   8  -4 11.2491 1.82401   1
   0   8   4 9.19667 1.70611   3
  -1  -8  -4 21.3965 2.05614   3
   1  -8   4 21.1469 2.28505   3
  -1   8  -4 17.3845 2.19199   1
   1   8   4 26.1972 2.35983   1
   1   8   4 22.1659 2.09214   3
  -2  -8  -4 4.21985 1.70237   3
   2  -8   4 4.66085 1.78147   3
  -2   8  -4 0.92716 0.69230   1
   2   8   4 2.06208 0.76391   3
   2   8   4 1.74305 0.79235   1
   3  -8   4 -0.5722 0.64325   3
  -3  -8  -4 1.00831 0.66840   3
   3   8   4 -0.5464 0.65439   3
  -3   8  -4 4.07918 1.61363   1
   3   8   4 1.37763 0.71744   1
  -4  -8  -4 7.45900 1.62439   3
   4  -8   4 8.98904 1.83299   3
  -4   8  -4 4.04305 1.82158   1
   4   8   4 6.08336 2.18533   1
   4   8   4 4.48672 1.69286   3
   5  -8   4 78.4695 3.65830   3
  -5  -8  -4 74.0589 3.33625   3
   5   8   4 77.7976 3.50048   3
   5   8   4 79.6396 3.98893   1
  -5   8  -4 70.8231 3.63431   1
   6  -8   4 21.5446 2.31220   3
  -6  -8  -4 17.3629 2.02066   3
   6   8   4 23.4176 2.58589   1
  -6   8  -4 21.1693 2.21519   1
   6   8   4 16.6918 2.04372   3
  -7  -8  -4 2.71296 0.82993   3
   7  -8   4 1.49607 0.81717   3
  -7   8  -4 2.33144 0.75618   1
   7   8   4 0.40607 0.81201   1
   8  -8   4 5.84299 2.34998   3
  -8  -8  -4 12.9232 1.85225   3
   8   8   4 12.5288 2.24687   3
   8   8   4 11.9195 2.42522   1
  20   0  -5 -0.2263 0.75133   2
  20   0  -5 -0.6903 0.54813   3
  19   0  -5 0.17674 0.55286   2
  19   0  -5 -0.2867 0.47891   3
  18   0  -5 0.65096 0.52156   2
  18   0  -5 -0.7232 0.41952   3
  17   0  -5 -0.3407 0.39348   3
  17   0  -5 -0.4657 0.44827   2
  16   0  -5 0.42211 0.37855   3
  16   0  -5 -0.1131 0.42814   2
  15   0  -5 0.10420 0.40702   2
  15   0  -5 0.43786 0.31045   3
  14   0  -5 -0.2013 0.33520   2
  14   0  -5 0.33865 0.26036   3
  13   0  -5 -0.0171 0.23727   3
  13   0  -5 -0.0063 0.32329   2
 -12   0   5 -0.2411 0.34454   3
  12   0  -5 0.30901 0.30734   2
  12   0  -5 0.27886 0.22855   3
  11   0  -5 -0.1471 0.23355   2
  11   0  -5 0.01140 0.18282   3
 -11   0   5 0.08929 0.31590   3
 -10   0   5 0.13654 0.25778   3
  10   0  -5 0.07588 0.18050   3
  10   0  -5 0.11442 0.19785   2
   9   0  -5 0.25839 0.17034   2
  -9   0   5 0.37792 0.21114   3
   9   0  -5 0.10047 0.16403   3
   8   0  -5 0.96991 0.43209   2
   8   0  -5 0.28328 0.15985   3
  -8   0   5 0.43043 0.20672   3
   7   0  -5 0.37195 0.16758   2
   7   0  -5 0.25300 0.13193   3
   6   0  -5 0.03732 0.13850   2
  -6   0   5 0.09949 0.12787   3
  -6   0   5 -0.1326 0.14989   2
   5   0  -5 0.03581 0.11538   2
  -5   0   5 0.01701 0.08387   3
  -5   0   5 0.10200 0.14841   2
  -4   0   5 1.05747 0.32175   2
   4   0  -5 0.12645 0.10356   2
  -4   0   5 0.27811 0.08628   1
   3   0  -5 0.05848 0.12043   2
  -3   0   5 0.08539 0.12883   2
  -3   0   5 0.06068 0.07738   1
  -2   0   5 -0.0260 0.10585   2
   2   0  -5 0.16842 0.12243   2
  -2   0   5 -0.0496 0.07286   1
   1   0  -5 0.17309 0.11044   2
  -1   0   5 0.15983 0.11443   2
   0   0   5 0.31182 0.11664   2
   0   0  -5 0.06189 0.10657   2
   1   0   5 0.38230 0.17150   3
   1   0   5 -0.1245 0.08966   2
  -2   0  -5 0.11332 0.09103   3
   2   0   5 0.09531 0.08984   3
   3   0   5 0.00156 0.11282   3
  -3   0  -5 -0.0437 0.10120   3
   4   0   5 -0.0580 0.11958   3
  -4   0  -5 0.08556 0.13004   3
   5   0   5 -0.0633 0.12063   3
  -5   0  -5 -0.0458 0.15478   3
   6   0   5 0.00998 0.13400   3
  -6   0  -5 -0.0504 0.15983   3
  -7   0  -5 1.26680 0.51550   3
  -8   0  -5 0.45355 0.25488   3
   8   0   5 0.94338 0.40983   3
  -9   0  -5 -0.0242 0.28172   3
   9   0   5 0.11490 0.21344   3
 -10   0  -5 0.01206 0.33877   3
  10   0   5 -0.2624 0.25992   3
  11   0   5 0.12108 0.24903   3
 -11   0  -5 -0.1553 0.36231   3
  12   0   5 0.10343 0.31086   3
  12   0   5 0.02665 0.26968   1
  13   0   5 0.07403 0.28418   1
  13   0   5 -0.2283 0.30242   3
  14   0   5 0.30761 0.28973   1
  14   0   5 2.02353 0.86347   3
  15   0   5 0.11876 0.42098   3
  15   0   5 -0.1155 0.35161   1
  16   0   5 0.02695 0.36655   1
  16   0   5 -0.8021 0.51770   3
  17   0   5 -0.1183 0.42624   1
  17   0   5 -0.5454 0.47235   3
  18   0   5 -0.0769 0.49374   3
  18   0   5 0.80121 0.44549   1
  19   0   5 -0.4382 0.56644   3
  19   0   5 -0.7404 0.49526   1
  20   0   5 0.57661 0.70207   3
  20   0   5 -0.3059 0.54505   1
  20  -1  -5 5.97706 1.44655   3
  20  -1  -5 6.69433 1.73878   2
  20   1  -5 4.42713 1.64105   2
  20   1  -5 3.50358 1.42275   3
  19  -1  -5 50.7193 2.36336   3
  19  -1  -5 53.3006 2.80016   2
  19   1  -5 50.8272 2.36967   3
  19   1  -5 53.5911 2.64889   2
  18  -1  -5 73.3114 3.26182   2
  18  -1  -5 68.8848 2.71005   3
  18   1  -5 74.2478 3.13467   2
  18   1  -5 71.4462 2.76854   3
  17  -1  -5 22.5117 1.52226   3
  17  -1  -5 20.1731 1.77151   2
  17   1  -5 18.6423 2.17336   2
  17   1  -5 22.9955 1.56946   3
  16  -1  -5 162.857 4.68635   3
  16   1  -5 168.608 5.09793   2
  16   1  -5 164.557 4.67825   3
  15  -1  -5 16.8884 1.48035   2
  15  -1  -5 16.7828 1.18071   3
  15   1  -5 17.1215 1.20093   3
  15   1  -5 16.7182 1.42000   2
  14  -1  -5 36.9353 1.95996   2
  14  -1  -5 36.0086 1.57129   3
  14   1  -5 34.3114 1.82292   2
  14   1  -5 36.9885 1.57944   3
 -13  -1   5 1.24413 0.47390   3
  13  -1  -5 0.73851 0.40200   2
 -13   1   5 1.19119 0.44008   3
  13   1  -5 1.61071 0.64824   3
  13   1  -5 1.82560 0.79369   2
 -12  -1   5 473.917 11.3661   3
  12  -1  -5 477.102 11.6813   2
  12  -1  -5 465.901 11.1069   3
  12   1  -5 482.468 11.5572   2
 -12   1   5 486.376 11.4182   3
  12   1  -5 468.438 11.1248   3
  11  -1  -5 323.956 7.76040   3
 -11  -1   5 323.990 7.97663   3
  11  -1  -5 318.221 8.24061   2
  11   1  -5 321.660 7.74929   3
 -11   1   5 332.515 8.01694   3
  11   1  -5 329.160 8.15579   2
  10  -1  -5 25.8719 1.07478   3
  10  -1  -5 26.9308 1.37128   2
 -10  -1   5 24.1100 1.26560   3
  10   1  -5 25.9971 1.10050   3
  10   1  -5 26.8860 1.31891   2
 -10   1   5 28.4667 1.31322   3
  -9  -1   5 169.446 4.44658   3
   9  -1  -5 168.631 4.25171   3
   9  -1  -5 177.277 4.13620   1
   9   1  -5 168.215 4.29285   3
   9   1  -5 172.157 4.61837   2
  -9   1   5 177.144 4.46018   3
  -8  -1   5 16.2855 0.95866   3
   8  -1  -5 17.0922 0.99372   2
  -8  -1   5 18.6219 1.06263   2
   8  -1  -5 18.4178 0.78500   3
   8  -1  -5 19.4173 0.74324   1
   8   1  -5 15.2012 0.82687   3
  -8   1   5 18.6061 0.72163   1
  -8   1   5 16.3893 0.89709   3
   7  -1  -5 180.310 4.35150   3
   7  -1  -5 194.174 4.42513   3
   7  -1  -5 174.105 4.74245   2
   7  -1  -5 187.961 4.37835   1
  -7  -1   5 188.547 4.76805   2
  -7  -1   5 185.868 4.52717   3
  -7   1   5 184.529 4.52784   3
   7   1  -5 182.709 4.74989   2
  -7   1   5 185.113 4.41077   1
   7   1  -5 178.990 4.37470   3
   6  -1  -5 130.889 3.54528   2
   6  -1  -5 132.803 3.23155   1
  -6  -1   5 133.006 3.29746   3
   6  -1  -5 135.107 3.17672   3
  -6  -1   5 131.381 3.54044   2
  -6   1   5 133.095 3.30612   1
  -6   1   5 131.509 3.29748   3
   6   1  -5 130.457 3.53622   2
   6   1  -5 130.891 3.16806   3
  -5  -1   5 1120.39 25.2250   2
  -5  -1   5 1132.61 25.1192   3
   5  -1  -5 1126.95 25.4602   2
   5  -1  -5 1119.77 25.2980   1
   5   1  -5 1108.49 25.2269   2
  -5   1   5 1151.69 25.3633   1
  -5   1   5 1138.69 25.0924   3
   4  -1  -5 1446.64 34.9186   2
  -4  -1   5 1558.42 33.7637   3
  -4  -1   5 1568.30 33.8491   1
   4  -1  -5 1507.50 34.0092   1
   4   1  -5 1505.87 33.9924   2
  -4   1   5 1534.26 34.3554   1
  -4   1   5 1487.50 33.9024   3
  -4   1   5 1495.47 33.7047   3
  -3  -1   5 129.645 3.37792   2
  -3  -1   5 133.128 3.13954   1
   3  -1  -5 132.126 3.24368   1
   3  -1  -5 134.666 3.31650   2
  -3  -1   5 133.769 3.08766   3
  -3   1   5 132.736 3.06252   3
  -3   1   5 129.550 3.04489   3
   3   1  -5 123.347 3.38991   2
  -3   1   5 128.837 3.24919   1
   2  -1  -5 80.0064 2.13768   2
   2  -1  -5 82.7767 2.17243   1
  -2   1   5 82.9889 2.13989   2
  -2   1   5 78.3109 2.17332   1
   1  -1  -5 699.163 15.2735   1
   1  -1  -5 670.255 15.4138   2
  -1  -1   5 672.992 15.3048   2
   1   1  -5 651.340 15.2690   2
  -1   1   5 703.233 15.2530   2
  -1   1   5 679.080 15.5181   1
   0  -1  -5 322.888 7.40091   1
   0  -1   5 304.602 7.13942   3
   0  -1  -5 312.314 7.19717   2
   0  -1   5 318.566 7.40159   2
   0   1   5 322.298 7.18909   2
   0   1   5 319.561 7.40610   1
   0   1   5 330.508 7.12958   3
   0   1   5 306.395 7.11764   3
  -1  -1  -5 1.64676 0.21485   3
  -1  -1  -5 1.60164 0.21268   3
   1  -1   5 1.56903 0.27435   3
  -1  -1  -5 1.35274 0.34888   1
   1   1   5 1.71192 0.24789   3
   1   1   5 1.42082 0.24119   2
  -1   1  -5 1.39263 0.22598   3
   1   1   5 1.80450 0.33980   1
  -2  -1  -5 609.048 13.8837   3
   2  -1   5 624.513 14.0236   3
  -2  -1  -5 656.894 13.9352   3
   2   1   5 595.606 14.4536   1
  -2   1  -5 621.574 13.9512   3
   2   1   5 629.230 14.2617   3
   2   1   5 636.909 13.9949   2
  -3  -1  -5 1617.99 35.3697   3
   3  -1   5 1553.68 35.5091   3
  -3  -1  -5 1598.31 35.2074   1
  -3   1  -5 1566.90 35.2024   3
   3   1   5 1549.34 35.5771   3
   3   1   5 1530.74 35.2174   1
  -4  -1  -5 895.448 19.8372   3
   4   1   5 871.449 20.0190   1
  -4   1  -5 897.185 19.8885   3
   5  -1   5 337.672 8.00820   3
  -5  -1  -5 341.308 7.93309   3
   5   1   5 330.994 7.94210   3
   5   1   5 332.749 8.06407   1
  -5   1  -5 345.946 7.99620   3
   6  -1   5 112.848 3.16041   3
  -6  -1  -5 114.957 3.10870   3
   6   1   5 110.706 3.09906   3
  -6   1  -5 115.360 3.14309   3
   6   1   5 111.891 3.16831   1
  -7  -1  -5 28.3028 1.30320   3
   7  -1   5 28.0618 1.24731   3
   7   1   5 28.1631 1.24639   1
   7   1   5 27.3460 1.24789   3
  -7   1  -5 31.5019 1.33206   3
   8  -1   5 77.8874 2.51217   3
  -8  -1  -5 78.7614 2.51331   3
   8   1   5 76.2531 2.46373   1
  -8   1  -5 78.0073 2.53466   3
   9  -1   5 55.4361 2.06503   3
  -9  -1  -5 56.5014 2.09560   3
   9   1   5 58.5599 2.04375   1
   9   1   5 54.4346 2.04207   3
  -9   1  -5 55.0313 2.08450   3
  10  -1   5 1462.88 33.1871   3
 -10  -1  -5 1495.98 33.1282   3
  10   1   5 1456.60 33.0641   1
  10   1   5 1465.84 33.1479   3
 -10   1  -5 1472.57 33.1346   3
 -11  -1  -5 284.161 7.54424   3
  11  -1   5 307.957 7.67916   3
  11   1   5 301.957 7.62114   3
 -11   1  -5 284.111 7.58862   3
  11   1   5 301.558 7.51910   1
  12  -1   5 2.00486 0.74820   3
  12   1   5 1.10021 0.39666   3
  12   1   5 2.25574 0.71150   1
  13  -1   5 40.1208 1.92237   3
  13   1   5 36.6322 1.83872   3
  13   1   5 38.2642 1.77381   1
  14  -1   5 20.2557 1.52141   3
  14   1   5 19.8993 1.38160   1
  14   1   5 20.1871 1.45683   3
  15  -1   5 24.8279 1.73202   3
  15   1   5 24.4205 1.69171   3
  15   1   5 24.9625 1.59319   1
  16  -1   5 13.0926 1.50445   3
  16   1   5 9.60680 1.42657   3
  16   1   5 12.2438 1.26190   1
  17  -1   5 138.596 4.69345   3
  17   1   5 134.631 4.30886   1
  17   1   5 133.708 4.58135   3
  18  -1   5 60.2917 2.71410   1
  18  -1   5 65.7659 2.96733   3
  18   1   5 61.4953 2.92399   3
  18   1   5 63.4970 2.71781   1
  19  -1   5 8.81316 1.70533   3
  19  -1   5 11.0115 1.53327   1
  19   1   5 10.2426 1.58851   1
  19   1   5 9.91694 1.59250   3
  20  -2  -5 40.8414 2.37187   3
  20  -2  -5 47.0193 2.93876   2
  20   2  -5 43.6376 2.74420   2
  20   2  -5 47.3808 2.39408   3
  19  -2  -5 5.29512 1.65488   2
  19  -2  -5 2.14265 0.64778   3
  19   2  -5 6.43918 1.53075   2
  19   2  -5 3.07620 0.67220   3
  18  -2  -5 0.68241 0.64108   2
  18  -2  -5 0.96475 0.49597   3
  18   2  -5 -0.0219 0.46839   3
  18   2  -5 0.66286 0.57090   2
  17  -2  -5 0.03358 0.45996   3
  17  -2  -5 -0.2944 0.53490   2
  17   2  -5 -0.1363 0.44099   3
  16  -2  -5 231.329 6.90044   2
  16  -2  -5 239.695 6.36834   3
  16  -2  -5 243.652 6.10815   1
  16   2  -5 233.954 6.33683   3
  16   2  -5 242.208 6.69435   2
  15  -2  -5 223.824 6.03283   3
  15  -2  -5 234.087 5.87538   1
  15  -2  -5 222.282 6.56583   2
  15   2  -5 234.034 6.39649   2
  15   2  -5 226.367 6.04042   3
  14  -2  -5 14.8057 1.24062   1
  14  -2  -5 13.7734 1.09395   3
  14   2  -5 13.3664 1.31790   2
  14   2  -5 13.6769 1.08008   3
  13  -2  -5 14.7336 1.07983   3
  13  -2  -5 15.0880 1.18546   1
  13   2  -5 15.8824 1.22470   2
  13   2  -5 15.6496 1.12808   3
  12  -2  -5 471.615 11.2344   3
  12  -2  -5 502.059 11.2357   1
 -12  -2   5 431.752 12.7816   3
  12   2  -5 486.220 11.2685   3
  12   2  -5 491.669 11.5925   2
  11  -2  -5 0.89239 0.31077   3
  11  -2  -5 1.74649 0.74208   1
 -11  -2   5 1.28248 0.44053   3
  11   2  -5 0.82248 0.31340   2
 -11   2   5 1.15620 0.41802   3
  11   2  -5 1.31668 0.55136   3
 -10  -2   5 24.5321 1.29737   3
  10  -2  -5 22.3553 1.11638   3
  10  -2  -5 25.0012 1.24796   3
  10  -2  -5 25.4748 1.22900   1
  10   2  -5 23.4870 1.25734   2
  10   2  -5 22.9376 1.09389   3
 -10   2   5 25.0761 1.03512   1
 -10   2   5 23.5904 1.34252   3
  -9  -2   5 340.013 8.36117   2
  -9  -2   5 343.719 8.24288   3
   9  -2  -5 338.615 8.05054   3
   9  -2  -5 350.405 8.11528   3
   9  -2  -5 349.705 8.14776   1
  -9   2   5 329.595 8.13196   1
   9   2  -5 334.092 8.05742   3
   9   2  -5 338.693 8.33601   2
  -9   2   5 341.854 8.25013   3
   8  -2  -5 1117.04 24.9377   1
  -8  -2   5 1105.31 25.0320   2
  -8  -2   5 1113.23 24.9017   3
   8  -2  -5 1137.32 24.7820   3
   8   2  -5 1059.50 24.8268   3
  -8   2   5 1118.18 24.9106   3
   8   2  -5 1112.06 25.0393   2
  -7  -2   5 2362.41 51.3757   3
   7  -2  -5 2262.26 51.4510   3
  -7  -2   5 2332.77 51.9513   2
   7  -2  -5 2390.79 51.5704   3
  -7  -2   5 2308.89 51.1195   1
   7  -2  -5 2172.83 52.4734   1
   7   2  -5 2318.20 51.3555   1
  -7   2   5 2330.94 51.2196   3
   7   2  -5 2295.22 51.7471   3
   7   2  -5 2294.90 52.3670   2
   6  -2  -5 171.700 4.20437   3
  -6  -2   5 171.792 4.31680   3
  -6  -2   5 171.462 4.18210   1
   6  -2  -5 167.939 4.16660   3
  -6  -2   5 173.207 4.48618   2
   6   2  -5 170.742 4.44669   2
  -6   2   5 174.958 4.33678   3
   6   2  -5 167.678 4.20698   3
   6   2  -5 174.558 4.12376   1
  -5  -2   5 878.513 19.4082   2
   5  -2  -5 865.322 19.0686   3
  -5  -2   5 867.363 19.2133   3
   5  -2  -5 847.825 19.0578   3
   5  -2  -5 799.656 19.5249   1
  -5  -2   5 878.464 19.2114   1
  -5   2   5 882.968 19.2264   3
   5   2  -5 836.205 19.1111   3
   5   2  -5 842.184 19.3620   2
   5   2  -5 869.363 19.0865   1
  -4  -2   5 34.6927 1.36594   2
   4  -2  -5 33.8752 1.09643   3
   4  -2  -5 36.3404 1.10798   3
  -4  -2   5 35.6764 1.24022   1
   4  -2  -5 35.7640 1.35571   1
  -4   2   5 34.3922 1.24808   3
   4   2  -5 35.7578 1.17083   1
   4   2  -5 35.1752 1.14912   3
   4   2  -5 33.0784 1.28424   2
   3  -2  -5 0.39129 0.13506   3
  -3  -2   5 0.20186 0.16377   1
   3  -2  -5 0.36272 0.17199   2
  -3  -2   5 0.14310 0.18476   2
  -3  -2   5 0.16441 0.14983   3
   3  -2  -5 0.82604 0.29668   3
   3  -2  -5 0.24770 0.17182   1
  -3   2   5 0.21486 0.13098   1
  -3   2   5 0.31995 0.16432   3
   3   2  -5 0.29750 0.13673   2
   3   2  -5 0.95605 0.32552   1
  -3   2   5 0.35340 0.15658   3
   2  -2  -5 96.6339 2.51465   2
   2  -2  -5 100.613 2.75071   1
  -2  -2   5 91.9020 2.48045   3
  -2  -2   5 95.4187 2.57407   3
   2  -2  -5 94.9487 2.44002   3
  -2  -2   5 100.755 2.65394   1
   2  -2  -5 98.4016 2.41366   3
  -2   2   5 98.2471 2.53447   3
  -2   2   5 97.2363 2.72084   1
  -2   2   5 97.7456 2.53240   3
   1  -2  -5 4559.40 99.5360   3
   1  -2  -5 4353.80 99.5805   3
   1  -2  -5 4479.07 99.6254   2
  -1  -2   5 4447.82 100.542   2
   1  -2  -5 4585.81 100.981   1
  -1  -2   5 4445.45 99.8530   3
  -1   2   5 4551.17 100.138   3
  -1   2   5 4466.52 100.010   3
  -1   2   5 4502.47 101.276   1
   0  -2   5 2109.66 47.6567   1
   0  -2  -5 2157.27 46.5099   3
   0  -2  -5 2039.24 46.2357   2
   0  -2  -5 2099.52 47.5626   1
   0  -2  -5 2020.08 46.5350   3
   0  -2   5 1990.41 46.6296   3
   0   2   5 2055.91 47.5702   1
   0   2   5 2103.79 46.6799   3
   0   2   5 2067.47 46.8179   3
   0   2  -5 2080.70 46.2937   3
   1  -2   5 75.2376 2.18118   3
  -1  -2  -5 75.4172 2.11251   3
  -1  -2  -5 78.9642 2.33382   1
  -1  -2  -5 77.3738 1.87769   2
  -1  -2  -5 81.0171 2.09684   3
   1  -2   5 77.9133 2.26395   1
  -1   2  -5 75.0763 2.08236   3
   1   2   5 80.4504 2.16173   3
   2  -2   5 828.791 18.2908   1
  -2  -2  -5 847.505 18.3537   1
  -2  -2  -5 823.082 18.0723   3
  -2   2  -5 769.200 18.2692   3
   2   2   5 814.669 18.3757   1
   2   2   5 766.222 18.6905   3
   3  -2   5 0.54194 0.20621   1
  -3  -2  -5 1.01728 0.35082   3
   3  -2   5 0.40877 0.16493   3
  -3  -2  -5 0.53960 0.18852   3
   3   2   5 1.14656 0.35325   1
   3   2   5 1.25602 0.31433   3
  -3   2  -5 0.79440 0.22604   3
   4  -2   5 258.931 6.40883   3
  -4  -2  -5 265.871 6.46811   1
  -4  -2  -5 270.360 6.29822   3
   4  -2   5 254.237 6.40660   1
  -4   2  -5 263.510 6.33999   3
   4   2   5 262.458 6.31552   3
   4   2   5 254.251 6.46668   1
  -5  -2  -5 469.269 10.7946   3
   5  -2   5 456.529 10.9091   1
  -5  -2  -5 481.655 10.9674   1
   5  -2   5 450.015 10.8965   3
  -5   2  -5 473.527 10.8787   3
   5   2   5 457.475 10.9640   1
   5   2   5 463.375 10.8298   3
  -6  -2  -5 3016.66 65.2989   1
  -6  -2  -5 2996.40 66.0642   3
   6  -2   5 2831.01 65.8158   3
   6  -2   5 2943.60 66.5455   1
   6   2   5 2872.54 66.1659   1
  -6   2  -5 2942.21 65.1633   3
   6   2   5 2897.24 66.3503   3
  -7  -2  -5 986.490 22.1695   3
  -7  -2  -5 1010.89 22.2699   1
   7  -2   5 957.029 22.2670   3
   7   2   5 958.935 22.2049   3
  -7   2  -5 1002.44 22.2501   3
   7   2   5 955.615 22.2350   1
   8  -2   5 113.184 3.37415   1
  -8  -2  -5 114.315 3.32345   3
   8  -2   5 109.136 3.37792   3
  -8   2  -5 114.087 3.37991   3
   8   2   5 112.090 3.31915   3
   8   2   5 109.951 3.31069   1
  -9  -2  -5 44.0563 1.86291   3
   9  -2   5 46.6836 1.92124   1
   9  -2   5 46.2423 1.97912   3
   9   2   5 44.9096 1.81418   1
  -9   2  -5 45.7505 1.97786   3
   9   2   5 44.3282 1.81488   3
 -10  -2  -5 12.2402 1.40803   3
  10  -2   5 12.9365 1.20430   1
  10  -2   5 11.3999 1.03570   3
  10   2   5 11.5486 0.97281   3
 -10   2  -5 11.9816 1.30595   3
  10   2   5 11.5220 1.00254   1
  11  -2   5 92.4318 3.16679   3
  11  -2   5 92.2669 3.08519   1
  11   2   5 90.0800 3.09483   3
  11   2   5 89.8436 3.00451   1
  12  -2   5 48.8599 2.16269   3
  12   2   5 46.4684 1.98316   1
  12   2   5 43.2363 2.04622   3
  13  -2   5 81.1411 3.09122   1
  13  -2   5 86.1812 3.16627   3
  13   2   5 82.2047 3.03882   3
  13   2   5 84.7203 2.92068   1
  14  -2   5 717.537 17.1190   3
  14   2   5 710.501 17.0215   3
  14   2   5 702.503 16.7946   1
  15  -2   5 239.977 7.60841   3
  15   2   5 255.863 6.81004   1
  15   2   5 248.254 7.52117   3
  16  -2   5 31.7548 2.06136   3
  16   2   5 33.2264 1.70375   2
  16   2   5 31.6552 1.90611   1
  16   2   5 34.7500 2.07271   3
  17  -2   5 0.71646 0.55843   3
  17   2   5 -0.0545 0.53014   3
  17   2   5 0.14545 0.43345   2
  17   2   5 0.23135 0.45519   1
  18  -2   5 1.01861 0.60717   3
  18   2   5 1.23067 0.59854   3
  18   2   5 1.13983 0.56914   1
  19  -2   5 34.8460 2.43585   3
  19   2   5 33.0738 2.19389   1
  19   2   5 36.1765 2.07167   2
  19   2   5 35.7539 2.40894   3
  19  -3  -5 46.1262 2.85965   2
  19  -3  -5 40.8954 2.31786   3
  19   3  -5 42.0716 2.33816   3
  19   3  -5 41.6761 2.42436   2
  18  -3  -5 47.9958 2.84399   2
  18  -3  -5 50.6114 2.41831   3
  18   3  -5 46.2265 2.39570   3
  18   3  -5 53.9041 2.55400   2
  17  -3  -5 3.73950 1.26195   3
  17   3  -5 3.25886 1.28542   3
  16  -3  -5 79.9619 3.14538   1
  16  -3  -5 78.4084 2.89378   3
  16   3  -5 77.7087 3.07497   2
  16   3  -5 82.2015 2.96239   3
  15  -3  -5 4.82861 1.47430   1
  15   3  -5 2.30411 1.03418   3
  15   3  -5 3.41059 1.04673   2
  14  -3  -5 1.86040 0.61491   3
  14  -3  -5 1.74447 0.60713   1
  14  -3  -5 1.74286 0.49277   3
  14   3  -5 0.91791 0.48422   2
  14   3  -5 1.41701 0.40414   3
  13  -3  -5 39.1913 2.04204   3
  13  -3  -5 42.7837 2.09140   1
  13  -3  -5 40.0509 1.79566   3
  13   3  -5 40.1997 1.77431   3
  13   3  -5 42.1506 1.94349   2
  12  -3  -5 314.596 7.90136   3
  12  -3  -5 308.100 7.92162   3
  12  -3  -5 320.016 8.05835   1
  12   3  -5 327.188 8.11024   2
 -12   3   5 315.081 7.80447   1
  12   3  -5 320.423 7.92165   3
 -11  -3   5 172.162 5.02101   3
 -11  -3   5 184.024 4.42232   1
  11  -3  -5 187.729 5.02771   1
  11  -3  -5 180.698 4.79817   3
 -11  -3   5 175.009 4.98483   2
  11  -3  -5 175.979 4.84462   3
  11   3  -5 182.283 4.98622   2
 -11   3   5 173.689 5.03662   3
  11   3  -5 177.449 4.51696   1
  11   3  -5 177.757 4.78892   3
 -11   3   5 178.478 4.79477   1
 -10  -3   5 33.4925 1.29938   1
 -10  -3   5 34.6716 1.73182   2
 -10  -3   5 35.6429 1.75355   3
  10  -3  -5 35.5298 1.54999   3
  10  -3  -5 38.2762 1.78300   1
  10  -3  -5 34.1837 1.62903   3
  10   3  -5 34.1489 1.41836   1
  10   3  -5 35.3087 1.62094   2
 -10   3   5 33.8768 1.54913   1
 -10   3   5 34.5389 1.79736   3
  10   3  -5 35.4024 1.49161   3
   9  -3  -5 55.6488 2.00025   3
  -9  -3   5 54.9030 2.09147   3
  -9  -3   5 50.4910 1.97700   1
  -9  -3   5 55.1928 2.12875   2
   9  -3  -5 56.6232 2.15072   1
   9  -3  -5 53.9941 1.92249   3
  -9   3   5 56.1791 2.11561   3
  -9   3   5 54.9640 2.01454   1
   9   3  -5 55.7871 1.90825   3
   9   3  -5 53.9465 1.88203   1
   9   3  -5 56.1532 2.04058   2
  -8  -3   5 5.90729 0.94922   1
  -8  -3   5 7.22001 0.92145   2
  -8  -3   5 7.30318 0.95729   3
   8  -3  -5 8.48937 0.73762   3
   8  -3  -5 7.46469 0.93345   1
   8  -3  -5 7.39179 0.84689   3
  -8   3   5 7.12123 0.87539   3
   8   3  -5 6.18776 0.68683   2
   8   3  -5 6.79421 0.67221   3
  -8   3   5 6.83135 0.75264   1
   7  -3  -5 3.93730 0.82626   1
  -7  -3   5 4.13503 0.80209   2
  -7  -3   5 4.02085 0.76020   3
   7  -3  -5 3.71361 0.61332   3
   7  -3  -5 4.67443 0.69864   3
  -7  -3   5 3.12442 0.62269   1
   7   3  -5 3.92556 0.59043   3
   7   3  -5 4.22157 0.60809   1
   7   3  -5 4.26168 0.60029   2
  -7   3   5 3.92049 0.72732   1
  -7   3   5 4.36658 0.74702   3
  -6  -3   5 230.320 5.86857   2
   6  -3  -5 228.718 5.67667   3
   6  -3  -5 230.745 5.67718   3
   6  -3  -5 240.760 5.98730   1
  -6  -3   5 228.964 5.73366   1
  -6  -3   5 236.755 5.82543   3
   6   3  -5 223.275 5.69517   3
   6   3  -5 230.508 5.72415   1
  -6   3   5 223.869 5.99031   1
  -6   3   5 230.293 5.81781   3
   6   3  -5 226.997 5.79543   2
   5  -3  -5 975.492 22.0882   3
   5  -3  -5 1040.85 22.4978   1
   5  -3  -5 981.889 22.1184   3
  -5  -3   5 991.507 22.3059   2
  -5  -3   5 1006.28 22.2657   3
  -5  -3   5 990.835 22.2591   1
  -5   3   5 942.101 22.4901   1
  -5   3   5 1009.93 22.2381   3
   5   3  -5 948.649 22.2105   2
   5   3  -5 957.739 22.1461   3
   5   3  -5 996.500 22.2414   1
  -4  -3   5 497.383 11.6288   3
  -4  -3   5 509.748 11.8882   1
   4  -3  -5 515.567 11.6410   3
   4  -3  -5 529.047 12.0116   1
  -4  -3   5 504.356 11.7684   3
  -4  -3   5 506.147 11.8439   2
   4   3  -5 504.271 11.7840   1
   4   3  -5 500.080 11.7109   3
  -4   3   5 506.799 11.7378   3
  -4   3   5 501.295 11.8259   3
  -4   3   5 497.461 11.9932   1
   3  -3  -5 144.663 3.84582   1
  -3  -3   5 134.161 3.68445   2
  -3  -3   5 136.294 3.72626   1
   3  -3  -5 115.697 3.64694   3
  -3  -3   5 133.849 3.61604   3
  -3  -3   5 133.289 3.49842   3
   3  -3  -5 137.310 3.47802   3
   3   3  -5 134.964 3.65566   1
  -3   3   5 138.887 3.60728   3
  -3   3   5 133.421 3.62271   3
  -3   3   5 131.094 3.77406   1
   2  -3  -5 0.34753 0.24903   1
   2  -3  -5 0.21461 0.19600   3
  -2  -3   5 0.25233 0.26151   2
   2  -3  -5 0.33463 0.24287   3
  -2  -3   5 0.70022 0.27353   1
  -2  -3   5 0.72392 0.28130   3
  -2  -3   5 1.02230 0.42244   3
  -2   3   5 0.66145 0.24314   3
  -2   3   5 0.30298 0.17410   1
  -1  -3   5 305.086 7.36605   3
  -1  -3   5 307.578 7.51485   1
   1  -3  -5 305.443 7.21678   3
   1  -3  -5 314.835 7.57736   1
  -1  -3   5 299.872 7.41339   2
  -1  -3   5 299.927 7.30388   3
  -1   3   5 305.426 7.31927   3
   1   3  -5 305.559 7.46848   1
  -1   3   5 299.952 7.56605   1
  -1   3   5 319.294 7.33771   3
   0  -3   5 30.5202 1.23596   3
   0  -3  -5 34.2853 1.48838   1
   0  -3  -5 31.4922 0.97431   2
   0  -3  -5 31.4758 1.23504   3
   0  -3  -5 29.9261 1.23603   3
   0  -3   5 30.9877 1.32239   3
   0  -3   5 32.0142 1.39822   1
   0   3  -5 31.4212 1.32833   1
   0   3  -5 31.6629 1.17763   3
   0   3   5 31.4453 1.23782   3
   0   3   5 31.1720 1.23640   3
   1  -3   5 104.176 3.02150   3
  -1  -3  -5 110.008 2.92791   3
  -1  -3  -5 104.057 2.92345   3
   1  -3   5 110.133 3.16550   1
  -1  -3  -5 110.731 3.20003   1
  -1   3  -5 107.447 2.92340   3
   1   3   5 105.827 2.96311   3
   1   3   5 104.078 3.15477   1
  -1   3  -5 106.660 3.11080   1
   1   3   5 107.868 2.94150   3
  -2  -3  -5 669.954 14.9258   3
  -2  -3  -5 685.030 15.2456   1
   2  -3   5 650.583 15.1629   1
  -2  -3  -5 645.103 14.9215   3
   2  -3   5 637.165 15.0633   3
  -2   3  -5 672.061 14.9559   3
   2   3   5 650.027 14.9787   3
   2   3   5 629.773 15.2031   1
  -3  -3  -5 951.566 21.4696   3
   3  -3   5 941.844 21.7276   1
  -3  -3  -5 970.089 21.4981   3
  -3  -3  -5 971.545 21.7563   1
   3   3   5 957.302 21.5578   3
  -3   3  -5 954.134 21.5468   3
   3   3   5 935.722 21.7717   1
   4  -3   5 881.330 20.4346   1
  -4  -3  -5 900.961 20.1989   3
   4  -3   5 874.997 20.3763   3
  -4  -3  -5 870.910 20.1308   3
  -4  -3  -5 918.233 20.4585   1
   4   3   5 892.006 20.2589   3
   4   3   5 869.756 20.4359   1
  -4   3  -5 932.317 20.3092   3
  -5  -3  -5 112.874 3.18192   3
  -5  -3  -5 121.247 3.49488   1
  -5  -3  -5 115.372 3.29434   3
   5  -3   5 113.155 3.43655   3
   5  -3   5 116.283 3.49153   1
  -5   3  -5 115.263 3.35812   3
   5   3   5 114.383 3.46058   1
   5   3   5 115.949 3.32185   3
   6  -3   5 23.0519 1.27476   3
  -6  -3  -5 23.0035 1.24927   3
  -6  -3  -5 23.5297 1.34760   1
   6  -3   5 20.8109 1.34544   1
   6   3   5 20.8719 1.21126   1
   6   3   5 21.6654 1.15930   3
  -6   3  -5 22.8747 1.32668   3
   7  -3   5 35.9731 1.62665   3
   7  -3   5 32.8421 1.67834   1
  -7  -3  -5 35.4477 1.66094   1
  -7  -3  -5 32.8602 1.54695   3
  -7   3  -5 34.7680 1.67089   3
   7   3   5 33.8586 1.55493   1
   7   3   5 32.7586 1.50009   3
   8  -3   5 6.86306 0.87074   3
  -8  -3  -5 7.26014 1.00675   3
   8  -3   5 7.02916 1.07333   1
  -8  -3  -5 6.85581 0.98426   1
   8   3   5 6.24511 0.47730   2
   8   3   5 7.63869 0.82172   3
   8   3   5 6.75338 0.80335   1
  -8   3  -5 7.47151 1.10761   3
   9  -3   5 49.6901 2.13922   3
   9  -3   5 52.8368 2.26833   1
  -9  -3  -5 47.9662 2.10672   3
  -9  -3  -5 50.7425 2.13197   1
   9   3   5 50.5273 1.50093   2
  -9   3  -5 49.2001 2.21182   3
   9   3   5 49.9488 2.00910   3
   9   3   5 49.3716 2.04498   1
  10  -3   5 709.811 16.9314   3
  10  -3   5 685.288 16.8799   1
 -10  -3  -5 728.362 16.7645   1
  10   3   5 722.519 16.0396   2
  10   3   5 712.698 16.7804   3
  10   3   5 719.242 16.8233   1
  11  -3   5 109.567 3.71850   3
  11  -3   5 112.466 4.18209   1
  11   3   5 107.834 3.55568   1
  11   3   5 106.099 3.54236   3
  11   3   5 111.147 2.94508   2
  12  -3   5 10.5359 1.25645   3
  12   3   5 12.1429 0.78639   2
  12   3   5 9.64265 1.14624   1
  12   3   5 11.5628 1.18517   3
  13   3   5 3.91570 0.97268   3
  13   3   5 4.37137 0.67455   2
  13   3   5 4.36989 1.04194   1
  14  -3   5 6.54725 1.41280   3
  14   3   5 8.04263 1.20377   1
  14   3   5 9.59279 1.20397   3
  14   3   5 8.73562 0.85852   2
  15  -3   5 5.17191 1.54434   3
  15   3   5 4.67826 0.88338   2
  15   3   5 6.65711 1.22606   1
  15   3   5 6.87295 1.23068   3
  16  -3   5 21.7434 1.98899   3
  16   3   5 21.0161 1.70695   1
  16   3   5 18.8367 1.29547   2
  16   3   5 21.3095 1.75687   3
  17  -3   5 97.1779 3.86245   3
  17   3   5 98.2846 3.14942   2
  17   3   5 94.3515 3.73410   3
  17   3   5 93.0497 3.56326   1
  18  -3   5 57.7603 3.09057   3
  18   3   5 59.7170 2.98296   3
  18   3   5 61.5397 2.85063   1
  18   3   5 64.1614 2.46513   2
  18  -4  -5 4.61547 1.55701   3
  18   4  -5 0.30321 0.62746   3
  18   4  -5 0.66102 0.64062   2
  17  -4  -5 6.46603 1.52823   3
  17   4  -5 7.57504 1.72762   2
  17   4  -5 3.80297 1.43901   3
  16  -4  -5 7.88041 1.48067   3
  16   4  -5 10.7339 1.38321   2
  16   4  -5 8.80656 1.47610   3
  15  -4  -5 1.91630 0.81896   1
  15  -4  -5 1.71961 0.55715   3
  15   4  -5 3.02095 1.19554   3
  14  -4  -5 5.31951 1.78791   1
 -14  -4   5 5.00816 0.98997   1
  14  -4  -5 5.51410 1.11890   3
  14   4  -5 3.00403 1.06265   2
  14   4  -5 3.92710 0.88563   1
  14   4  -5 4.67597 1.08987   3
  13  -4  -5 7.45156 1.66089   1
 -13  -4   5 6.47628 1.00114   1
  13  -4  -5 10.4601 1.24292   3
 -13   4   5 7.65376 1.03057   1
  13   4  -5 6.53053 0.92079   1
  13   4  -5 7.28882 1.09259   3
  13   4  -5 5.38712 1.06040   2
  12  -4  -5 0.09715 0.53931   1
 -12  -4   5 0.36359 0.32055   1
  12  -4  -5 0.83059 0.59318   3
  12  -4  -5 0.50492 0.38567   3
 -12   4   5 0.00589 0.28370   1
  12   4  -5 0.52757 0.36292   3
  12   4  -5 0.51470 0.36565   2
  12   4  -5 0.66303 0.32076   1
 -11  -4   5 3.07021 1.07193   2
  11  -4  -5 6.39364 1.46558   1
  11  -4  -5 5.99807 0.97717   3
  11  -4  -5 5.80402 1.38041   3
 -11  -4   5 5.55479 0.95296   1
 -11   4   5 5.61008 0.92167   1
  11   4  -5 6.73858 0.89385   2
  11   4  -5 6.02780 0.92407   3
  11   4  -5 5.35772 0.87165   1
  10  -4  -5 101.498 3.28930   3
  10  -4  -5 99.2115 3.18255   3
  10  -4  -5 104.001 3.56724   1
 -10  -4   5 106.790 3.11304   1
 -10  -4   5 102.679 3.37214   2
  10   4  -5 101.507 3.19749   3
  10   4  -5 99.8033 3.11820   1
  10   4  -5 102.003 3.21812   2
 -10   4   5 102.295 3.38914   1
  -9  -4   5 23.8815 1.54007   2
   9  -4  -5 22.8644 1.61161   1
  -9  -4   5 24.2539 1.34035   1
   9  -4  -5 20.6286 1.31253   3
  -9  -4   5 20.6669 1.57343   3
   9  -4  -5 21.1904 1.42979   3
   9   4  -5 20.8338 1.24235   1
  -9   4   5 21.8356 1.42702   1
   9   4  -5 21.6766 1.25934   2
  -9   4   5 18.7337 1.52937   3
   9   4  -5 22.5988 1.27363   3
   8  -4  -5 0.43547 0.30419   3
   8  -4  -5 0.08881 0.39130   1
   8  -4  -5 -0.3665 0.33793   3
  -8  -4   5 -0.1263 0.32295   1
  -8  -4   5 -0.1778 0.39788   2
   8   4  -5 0.46678 0.28395   1
   8   4  -5 0.12080 0.24882   2
   8   4  -5 -0.3038 0.27582   3
  -8   4   5 0.06409 0.43177   3
  -8   4   5 -0.1337 0.28780   1
  -7  -4   5 2.09925 0.84001   1
   7  -4  -5 2.66492 0.72157   3
  -7  -4   5 1.21201 0.46170   2
   7   4  -5 4.37120 0.69925   2
  -7   4   5 3.06277 0.99797   3
   7   4  -5 2.13630 0.75029   3
   7   4  -5 2.50487 0.73127   1
  -6  -4   5 2.29801 0.91801   2
  -6  -4   5 2.27492 0.65286   3
   6  -4  -5 0.90192 0.48657   1
  -6  -4   5 0.83878 0.38747   3
   6  -4  -5 2.32321 0.83083   3
  -6  -4   5 0.00260 0.34859   1
   6  -4  -5 2.19080 0.68937   3
   6   4  -5 2.36764 0.67679   3
  -6   4   5 2.62713 0.78953   3
   6   4  -5 0.17796 0.30457   1
  -6   4   5 0.83625 0.37205   1
  -5  -4   5 45.2096 1.92474   1
   5  -4  -5 46.0567 2.12714   1
  -5  -4   5 43.8472 1.68879   3
   5  -4  -5 43.9707 1.74670   3
   5  -4  -5 46.8718 1.78776   3
  -5  -4   5 46.2559 1.90875   3
  -5  -4   5 46.5372 1.88615   2
   5   4  -5 45.5938 1.89818   1
  -5   4   5 44.3352 2.01790   1
   5   4  -5 45.1396 1.76325   3
  -5   4   5 46.5477 1.86553   3
  -4  -4   5 0.78287 0.39829   2
   4  -4  -5 0.67746 0.39577   1
   4  -4  -5 0.71508 0.28975   3
   4  -4  -5 2.19361 0.78287   3
  -4  -4   5 0.89588 0.38173   3
  -4  -4   5 0.58329 0.24876   3
  -4  -4   5 2.14249 0.89163   1
   4   4  -5 0.58693 0.28396   1
   4   4  -5 0.71186 0.26600   3
  -4   4   5 1.48851 0.65207   1
  -4   4   5 1.41749 0.58430   3
  -4   4   5 0.89351 0.33453   3
   3  -4  -5 107.673 3.40525   1
  -3  -4   5 107.831 3.34167   1
  -3  -4   5 100.738 3.11006   2
   3  -4  -5 103.780 3.02392   3
  -3  -4   5 100.883 3.01285   3
   3  -4  -5 98.1432 3.00515   3
  -3  -4   5 99.7671 3.13111   3
   3   4  -5 102.051 3.22254   1
  -3   4   5 105.058 3.15119   3
  -3   4   5 100.838 3.32761   1
  -3   4   5 100.939 3.08008   3
  -2  -4   5 29.8656 1.49880   2
   2  -4  -5 29.8407 1.40004   3
  -2  -4   5 30.1967 1.51991   3
   2  -4  -5 30.8616 1.68142   1
  -2  -4   5 28.8639 1.58614   1
   2  -4  -5 29.1798 1.35789   3
  -2  -4   5 30.3655 1.37459   3
   2   4  -5 30.8888 1.50554   1
  -2   4   5 29.4761 1.55781   1
  -2   4   5 29.3065 1.42377   3
  -2   4   5 30.2016 1.40650   3
  -1  -4   5 0.48818 0.34379   2
  -1  -4   5 0.19146 0.33700   1
   1  -4  -5 0.58966 0.27109   3
  -1  -4   5 0.85348 0.30312   3
   1  -4  -5 0.64133 0.36490   1
  -1  -4   5 0.20003 0.35069   3
   1  -4  -5 0.40133 0.30957   3
   1   4  -5 0.50402 0.29543   1
  -1   4   5 0.74935 0.32260   3
  -1   4   5 0.23480 0.24325   3
  -1   4   5 0.64285 0.29594   1
   0  -4  -5 59.4790 2.07101   3
   0  -4   5 58.8506 2.10413   3
   0  -4  -5 60.8853 2.38246   1
   0  -4   5 56.4734 2.30363   1
   0  -4  -5 57.9375 2.05593   3
   0  -4   5 59.2308 2.19816   3
   0   4  -5 57.7462 2.23395   1
   0   4   5 58.5987 2.09100   3
   0   4   5 60.8333 2.09744   3
   0   4  -5 61.1197 2.01671   3
   0   4   5 56.6735 2.28083   1
  -1  -4  -5 15.4630 1.10540   3
  -1  -4  -5 15.6818 1.03321   3
   1  -4   5 17.4641 1.20476   3
   1  -4   5 16.0154 1.28035   1
   1  -4   5 16.0457 1.02345   3
   1   4   5 15.5004 1.04361   3
  -1   4  -5 15.6999 1.15736   1
   1   4   5 16.7978 1.09204   3
  -1   4  -5 17.2640 1.06913   3
   1   4   5 14.8358 1.12070   1
  -2  -4  -5 38.3128 1.60665   3
   2  -4   5 36.8472 1.64842   3
  -2  -4  -5 35.9150 1.54904   3
   2  -4   5 39.7723 1.71931   3
   2  -4   5 37.3245 1.83447   1
  -2  -4  -5 42.0588 1.88003   1
  -2   4  -5 38.3833 1.61991   3
   2   4   5 37.1649 1.72421   1
   2   4   5 37.2232 1.55666   3
  -2   4  -5 36.9089 1.70218   1
  -3  -4  -5 18.2422 1.19295   3
   3  -4   5 17.3169 1.22243   3
   3  -4   5 17.7853 1.32586   1
   3  -4   5 17.5417 1.14466   3
  -3  -4  -5 19.3961 1.34457   1
  -3  -4  -5 19.3644 1.07708   3
   3   4   5 16.9332 1.17216   1
   3   4   5 18.4717 1.09413   3
  -3   4  -5 18.1499 1.17703   3
  -3   4  -5 19.3033 1.21588   1
  -4  -4  -5 85.2444 2.88783   1
  -4  -4  -5 85.7098 2.72944   3
  -4  -4  -5 80.0136 2.56819   3
   4  -4   5 80.5399 2.90288   1
   4  -4   5 77.5270 2.73518   3
   4   4   5 81.5561 2.66360   3
  -4   4  -5 82.6072 2.74246   3
   4   4   5 81.0358 2.85068   1
   5  -4   5 75.9681 2.69301   3
  -5  -4  -5 75.3064 2.60874   3
   5  -4   5 70.8445 2.77637   1
  -5  -4  -5 75.3823 2.45661   3
  -5  -4  -5 77.1435 2.76705   1
   5   4   5 72.7936 2.71609   1
  -5   4  -5 79.0464 2.66996   3
   5   4   5 76.3239 2.56722   3
  -6  -4  -5 18.5939 1.12569   3
   6  -4   5 17.9747 1.27731   3
  -6  -4  -5 19.3703 1.47648   1
  -6  -4  -5 18.6521 1.35470   3
   6  -4   5 19.2230 1.88093   1
  -6   4  -5 20.1964 1.42309   3
   6   4   5 17.9202 1.27683   1
   6   4   5 17.9265 1.19711   3
  -7  -4  -5 22.2306 1.20991   3
   7  -4   5 22.8641 1.43127   3
  -7  -4  -5 21.3268 1.50352   3
   7  -4   5 21.6469 1.67434   1
  -7  -4  -5 19.8111 1.47425   1
   7   4   5 21.1030 1.31295   3
   7   4   5 21.4130 1.37452   1
  -7   4  -5 19.7474 1.53244   3
   8  -4   5 36.1916 1.94044   3
  -8  -4  -5 36.8647 1.64903   3
   8   4   5 38.1448 1.79181   3
   8   4   5 37.6025 1.83263   1
  -9  -4  -5 23.4371 1.70881   1
   9  -4   5 23.7789 1.59365   3
   9   4   5 23.8300 1.56375   1
   9   4   5 25.2669 1.51402   3
  10  -4   5 0.18903 0.39349   3
  10   4   5 0.17988 0.32225   3
  10   4   5 0.07266 0.33527   1
  11  -4   5 7.99300 1.25090   3
  11   4   5 7.12778 1.12887   1
  11   4   5 6.66337 0.66690   2
  11   4   5 7.13420 1.11639   3
  12  -4   5 48.5803 2.43665   3
  12   4   5 50.0580 2.32202   1
  12   4   5 46.9135 2.31727   3
  13  -4   5 5.76467 2.25134   3
  13   4   5 5.39570 1.51433   3
  13   4   5 6.17792 0.69375   2
  13   4   5 8.15596 1.22261   1
  14  -4   5 1.00000 0.64352   3
  14   4   5 3.92094 1.21710   3
  14   4   5 2.16044 0.68554   2
  15  -4   5 16.0231 1.81091   3
  15   4   5 16.7174 1.68062   3
  15   4   5 16.0439 1.09172   2
  15   4   5 14.5406 1.63405   1
  16  -4   5 6.77130 1.71359   3
  16   4   5 6.59712 1.51460   3
  16   4   5 3.04636 0.94637   2
  16   4   5 2.70981 0.70685   1
  17  -4   5 1.18972 0.70146   3
  17   4   5 0.26356 0.45536   2
  17   4   5 4.77339 1.57954   1
  17   4   5 0.78795 0.61103   3
  17  -5  -5 3.89361 1.72342   3
  17   5  -5 5.42731 1.63501   2
  16  -5  -5 40.1719 2.32654   3
  16   5  -5 41.7815 2.34567   3
  16   5  -5 40.9331 2.25192   2
  15  -5  -5 14.3307 1.77356   3
  15   5  -5 15.3695 1.55440   3
  15   5  -5 13.2863 1.49496   2
  15   5  -5 14.7332 1.38657   1
  14  -5  -5 30.6019 2.11069   3
 -14   5   5 31.7502 1.96725   1
  14   5  -5 32.9628 1.87560   2
  14   5  -5 33.1868 1.83272   1
  14   5  -5 32.0358 1.95620   3
 -13  -5   5 11.3076 1.44804   1
  13  -5  -5 8.73066 1.45562   3
 -13   5   5 8.82395 1.38659   1
  13   5  -5 8.59028 1.16157   2
  13   5  -5 6.01842 1.19823   1
  13   5  -5 8.97432 1.31453   3
 -12  -5   5 177.184 4.98768   1
  12  -5  -5 175.964 5.22933   3
 -12   5   5 177.416 5.36475   1
  12   5  -5 177.871 5.13919   1
  12   5  -5 179.529 5.20051   3
  12   5  -5 181.723 5.05894   2
  11  -5  -5 57.8797 2.48318   3
 -11  -5   5 60.9300 2.46251   1
 -11  -5   5 58.8090 2.67318   2
  11   5  -5 57.9116 2.45206   1
 -11   5   5 57.1526 2.60988   1
  11   5  -5 59.6123 2.45980   3
  11   5  -5 60.0267 2.33319   2
 -10  -5   5 12.4232 2.85817   2
 -10  -5   5 14.7615 1.49287   1
  10  -5  -5 15.0176 1.29937   3
  10   5  -5 15.4898 1.19583   2
  10   5  -5 13.9691 1.27724   3
 -10   5   5 13.5635 1.44160   1
  10   5  -5 12.7230 1.31078   1
   9  -5  -5 70.6356 2.65299   3
  -9  -5   5 69.4462 2.69467   1
   9  -5  -5 69.0718 2.70876   3
  -9  -5   5 68.5155 2.78764   2
  -9  -5   5 70.4042 2.58885   3
  -9   5   5 71.1818 2.90015   1
   9   5  -5 69.7482 2.59563   3
   9   5  -5 70.7305 2.70805   1
  -8  -5   5 7.63368 1.36200   1
   8  -5  -5 5.76093 1.49535   1
   8  -5  -5 6.53682 1.03651   3
  -8  -5   5 5.43799 1.30928   2
  -8  -5   5 6.60890 0.95378   3
   8   5  -5 6.26279 1.02943   1
  -8   5   5 5.77416 1.11720   1
   8   5  -5 6.72152 0.97825   3
   7  -5  -5 62.2895 2.79906   1
  -7  -5   5 61.6668 2.32045   3
  -7  -5   5 60.3995 2.54657   1
  -7  -5   5 62.1058 2.50531   2
   7  -5  -5 63.3030 2.40163   3
   7  -5  -5 60.4791 2.42488   3
  -7   5   5 59.7578 2.63302   1
   7   5  -5 62.6498 2.49605   1
   7   5  -5 62.1881 2.38013   3
  -6  -5   5 3.24546 0.83748   3
   6  -5  -5 1.58657 0.57820   1
   6  -5  -5 3.09280 0.89802   3
  -6  -5   5 3.98814 1.17856   1
   6  -5  -5 3.82793 1.06678   3
   6   5  -5 2.92133 0.96268   1
   6   5  -5 2.58190 0.87801   3
  -5  -5   5 112.414 3.44554   3
   5  -5  -5 111.599 3.94554   1
   5  -5  -5 111.775 3.50208   3
  -5  -5   5 110.695 3.51793   2
  -5  -5   5 112.796 3.73141   1
   5  -5  -5 114.673 3.52683   3
   5   5  -5 108.882 3.70349   1
   5   5  -5 110.028 3.53216   3
  -5   5   5 107.935 3.82948   1
  -5   5   5 113.625 3.89626   3
   4  -5  -5 308.810 8.29812   1
  -4  -5   5 309.917 7.80842   3
   4  -5  -5 308.584 7.83118   3
  -4  -5   5 294.022 7.91488   3
   4  -5  -5 314.205 7.79801   3
  -4  -5   5 302.768 7.80608   2
  -4  -5   5 309.588 8.07236   1
  -4   5   5 301.673 7.88716   3
  -4   5   5 310.904 8.31259   1
   4   5  -5 312.239 7.87151   3
   4   5  -5 312.695 8.11515   1
  -4   5   5 314.747 8.02888   3
   3  -5  -5 2.60330 1.04713   3
  -3  -5   5 3.84788 1.15815   3
  -3  -5   5 2.06118 0.72905   3
  -3  -5   5 3.02889 1.05965   2
   3  -5  -5 2.99937 0.85566   3
   3  -5  -5 1.85329 0.61957   1
  -3  -5   5 4.05057 1.18547   1
  -3   5   5 1.31627 0.51077   3
  -3   5   5 1.99079 0.81266   3
   3   5  -5 3.86106 0.96753   1
  -3   5   5 3.85882 1.02555   1
  -2  -5   5 82.9732 2.87677   2
   2  -5  -5 85.4134 3.27534   1
  -2  -5   5 88.2114 2.93510   3
  -2  -5   5 83.7692 3.13618   1
   2  -5  -5 85.3047 2.86932   3
   2  -5  -5 86.9094 2.89666   3
  -2  -5   5 84.3120 3.00534   3
  -2   5   5 86.8232 3.23372   1
   2   5  -5 84.0931 3.09482   1
  -2   5   5 85.6733 3.19651   3
  -2   5   5 86.6138 2.98607   3
  -1  -5   5 33.4403 1.81637   3
   1  -5  -5 33.1718 1.71347   3
  -1  -5   5 36.8361 2.09757   1
   1  -5  -5 34.2544 1.69626   3
  -1  -5   5 35.3553 1.78385   2
  -1  -5   5 34.4705 1.65887   3
   1  -5  -5 33.1591 1.97840   1
  -1   5   5 32.2217 1.90369   3
   1   5  -5 34.2560 1.79072   1
  -1   5   5 35.7760 1.93062   1
  -1   5   5 33.8267 1.69543   3
   0  -5   5 49.4352 2.58185   1
   0  -5   5 47.4870 2.15019   3
   0  -5  -5 46.0808 2.33887   1
   0  -5  -5 49.0545 2.00630   3
   0  -5  -5 50.2062 2.09415   3
   0  -5   5 47.8773 2.05796   3
   0   5  -5 50.8516 2.24709   1
   0   5  -5 51.8001 2.00153   3
   0   5   5 47.9654 2.05317   3
   0   5   5 48.1179 2.24584   1
   0   5   5 46.8135 2.01282   3
   1  -5   5 22.2907 1.87487   1
  -1  -5  -5 22.5251 1.49337   3
   1  -5   5 21.2682 1.56754   3
   1  -5   5 21.6020 1.39274   3
  -1  -5  -5 22.4835 1.35305   3
  -1  -5  -5 21.7952 1.68788   1
   1   5   5 21.8647 1.47837   1
  -1   5  -5 20.7774 1.45189   1
  -1   5  -5 21.4012 1.36869   3
   1   5   5 20.5208 1.37899   3
   1   5   5 21.9066 1.33032   3
  -2  -5  -5 59.4041 2.33602   3
   2  -5   5 54.9117 2.45596   3
   2  -5   5 55.1418 2.55649   1
  -2  -5  -5 60.3821 2.23251   3
  -2  -5  -5 58.3358 2.64213   1
   2  -5   5 60.7815 2.40106   3
  -2   5  -5 59.3918 2.50438   1
   2   5   5 57.3987 2.26490   3
   2   5   5 60.1925 2.51312   1
  -2   5  -5 58.1186 2.24732   3
   3  -5   5 279.594 8.10330   1
  -3  -5  -5 254.468 7.26526   1
   3  -5   5 263.785 7.09677   3
  -3  -5  -5 271.320 6.91931   3
   3   5   5 261.869 7.26247   1
  -3   5  -5 260.834 7.21759   1
  -3   5  -5 259.244 6.92496   3
   3   5   5 271.505 6.98348   3
  -4  -5  -5 69.2194 2.51990   3
   4  -5   5 71.0702 2.73818   3
   4   5   5 70.1008 2.61682   3
  -4   5  -5 69.1636 2.79795   1
  -4   5  -5 70.1229 2.64700   3
   4   5   5 71.6694 2.85616   1
   5  -5   5 63.8250 2.62911   3
  -5  -5  -5 65.6437 2.42287   3
   5   5   5 63.3571 2.48841   3
   5   5   5 63.3446 2.68404   1
   6  -5   5 150.263 4.64685   3
  -6  -5  -5 148.449 4.33898   3
   6   5   5 149.655 4.69704   1
   6   5   5 148.732 4.48018   3
  -7  -5  -5 3.47986 0.84446   3
   7  -5   5 1.30415 0.49052   3
   7   5   5 2.56368 0.99176   1
   7   5   5 2.40013 0.87735   3
  -8  -5  -5 47.7747 2.06962   3
   8  -5   5 48.2189 2.34161   3
   8   5   5 48.5733 2.22014   3
   8   5   5 48.8165 2.33444   1
   9  -5   5 13.4047 1.44328   3
  -9  -5  -5 13.6788 1.20394   3
   9   5   5 11.9962 1.41029   1
   9   5   5 13.0537 1.34106   3
  10  -5   5 276.266 7.74717   3
 -10  -5  -5 275.945 7.31802   3
  10   5   5 275.797 7.68276   1
  10   5   5 277.090 7.55736   3
  11  -5   5 80.2247 4.13449   3
 -11  -5  -5 90.7262 3.15529   3
  11   5   5 89.3099 3.44758   1
  11   5   5 80.8921 4.39675   3
 -12  -5  -5 35.6534 1.99964   3
  12  -5   5 38.6797 2.33940   3
  12   5   5 41.5602 2.37528   1
  12   5   5 35.7110 2.15043   3
  13  -5   5 8.57029 1.64172   3
  13   5   5 10.8551 1.51810   3
  13   5   5 10.8515 1.70378   1
  14  -5   5 9.37966 1.86407   3
  14   5   5 11.7447 1.66562   3
  14   5   5 12.8245 1.85127   1
  15  -5   5 22.0549 2.20337   3
  15   5   5 21.6424 2.08231   3
  15   5   5 16.9052 2.41728   1
  16  -5   5 7.93656 1.95226   3
  16   5   5 5.68063 1.71823   3
  16   5   5 7.25284 1.80231   1
  15   6  -5 49.3430 2.39936   2
  15   6  -5 48.3501 2.68492   3
  14  -6  -5 0.83084 0.68481   3
 -14   6   5 -0.0856 0.58491   1
  14   6  -5 0.19816 0.64556   3
  14   6  -5 0.21517 0.55432   1
  13  -6  -5 1.11226 0.66662   3
 -13  -6   5 2.00721 0.68380   3
  13   6  -5 1.66561 0.66575   3
  13   6  -5 4.96863 1.45751   1
 -13   6   5 2.46083 1.14226   1
 -12  -6   5 36.2489 2.57465   1
  12  -6  -5 37.6027 2.28929   3
 -12  -6   5 38.6122 2.13263   3
  12   6  -5 36.9787 2.23528   1
  12   6  -5 40.4019 2.21672   3
 -12   6   5 39.6459 2.36147   1
 -11  -6   5 0.91630 0.47357   3
  11  -6  -5 0.49264 0.55134   3
 -11  -6   5 0.77541 0.88087   1
  11   6  -5 1.12769 0.55455   3
 -11   6   5 0.41657 0.52230   1
  11   6  -5 0.07101 0.49006   1
 -10  -6   5 8.93747 1.23773   3
  10  -6  -5 6.26179 1.39269   3
  10   6  -5 9.55019 1.49647   1
  10   6  -5 5.82060 1.30732   3
 -10   6   5 6.93427 1.47252   1
   9  -6  -5 61.8420 2.64592   3
  -9  -6   5 57.6241 2.75547   2
  -9  -6   5 59.3899 2.61538   3
   9   6  -5 60.1919 2.57710   3
   9   6  -5 60.6239 2.72026   1
  -9   6   5 61.1595 2.91719   1
  -8  -6   5 99.6233 3.50327   3
   8  -6  -5 106.791 3.63408   3
  -8  -6   5 91.4124 3.58392   2
  -8   6   5 109.533 3.98984   1
   8   6  -5 102.776 3.59638   3
   8   6  -5 103.282 3.72782   1
   7  -6  -5 201.410 5.74507   3
  -7  -6   5 197.807 5.63194   3
  -7   6   5 192.433 6.10477   1
   7   6  -5 204.004 5.97661   1
   7   6  -5 196.685 5.73788   3
  -6  -6   5 33.9754 1.84431   3
   6  -6  -5 31.3994 1.92097   3
  -6  -6   5 34.5358 2.52064   2
   6   6  -5 31.8034 2.10728   1
  -6   6   5 38.9900 2.26024   1
   6   6  -5 30.1075 1.87314   3
  -5  -6   5 104.853 3.71409   2
  -5  -6   5 110.162 3.64443   3
   5  -6  -5 108.825 3.69712   3
   5   6  -5 111.452 3.69185   3
  -5   6   5 111.682 4.09770   1
   5   6  -5 110.071 3.94329   1
   4  -6  -5 7.67315 1.20957   3
  -4  -6   5 8.46207 1.50782   2
  -4  -6   5 6.90658 1.11166   3
   4   6  -5 5.26309 1.23357   1
  -4   6   5 7.54095 1.33273   1
  -4   6   5 8.08636 1.17129   3
  -3  -6   5 4.55269 1.11478   3
   3  -6  -5 7.67991 1.12719   3
  -3  -6   5 10.2242 1.75876   2
  -3   6   5 6.06787 1.36223   1
  -3   6   5 7.45048 1.12908   3
   3   6  -5 5.19305 1.21162   1
  -2  -6   5 8.01149 1.24492   3
   2  -6  -5 8.27845 1.22831   3
  -2   6   5 8.43331 1.37941   1
   2   6  -5 8.19566 1.25812   1
  -2   6   5 7.29731 1.14604   3
  -1  -6   5 594.984 15.2424   2
  -1  -6   5 650.760 15.4953   3
   1  -6  -5 671.535 15.4145   3
  -1   6   5 662.955 15.5512   3
   1   6  -5 629.671 15.7259   1
  -1   6   5 637.718 15.9548   1
   0  -6   5 134.349 4.25025   3
   0  -6  -5 132.510 4.20773   3
   0   6   5 124.963 4.24865   3
   0   6  -5 127.246 4.43800   1
   0   6   5 131.407 4.56970   1
   1  -6   5 3.18491 1.04390   3
  -1  -6  -5 0.73413 0.51852   3
   1   6   5 5.39543 1.33864   1
  -1   6  -5 1.99075 0.57080   1
  -2  -6  -5 48.9280 2.26650   3
   2  -6   5 51.3393 2.40083   3
  -2   6  -5 47.2363 2.42260   1
   2   6   5 50.4083 2.33611   3
   2   6   5 52.5977 2.59985   1
  -3  -6  -5 10.7897 1.20144   3
   3  -6   5 8.18649 1.31433   3
   3   6   5 8.33469 1.36701   1
   3   6   5 9.23421 1.19356   3
  -3   6  -5 8.22687 1.30799   1
   4  -6   5 4.76382 1.16024   3
  -4  -6  -5 4.19662 1.04305   3
   4   6   5 5.49190 1.09464   3
  -4   6  -5 5.22649 1.21586   1
  -5  -6  -5 65.8216 2.59044   3
   5  -6   5 66.3088 2.88827   3
   5   6   5 64.4725 2.68042   3
  -5   6  -5 62.9299 2.89730   1
   5   6   5 63.3968 2.90742   1
   6  -6   5 228.050 6.60886   3
  -6  -6  -5 223.485 6.28942   3
   6   6   5 221.190 6.68323   1
   6   6   5 232.075 6.47183   3
   7  -6   5 114.890 4.18678   3
  -7  -6  -5 114.598 3.85005   3
   7   6   5 121.980 4.31094   1
   7   6   5 117.498 4.01709   3
  -8  -6  -5 5.58644 1.23277   3
   8  -6   5 6.08394 2.50161   3
   8   6   5 7.46308 1.44519   1
   8   6   5 4.10456 1.56204   3
  -9  -6  -5 7.91110 1.51847   3
   9  -6   5 7.63456 1.56458   3
   9   6   5 7.15411 1.35404   3
   9   6   5 9.57691 1.63098   1
  10  -6   5 2.60983 0.78032   3
 -10  -6  -5 6.28815 1.24271   3
  10   6   5 3.44742 1.28269   3
  11  -6   5 1.42431 0.68425   3
 -11  -6  -5 0.78591 0.46948   3
  11   6   5 1.61717 0.59788   3
  11   6   5 0.86438 0.55254   1
  12  -6   5 0.29134 0.67965   3
 -12  -6  -5 -0.1708 0.50653   3
  12   6   5 0.36677 0.53765   3
 -13  -6  -5 17.1649 1.71287   3
  13  -6   5 17.4027 2.26210   3
  13   6   5 18.4713 2.01546   1
  13   6   5 18.3705 1.99696   3
 -14  -6  -5 104.110 3.86656   3
  14  -6   5 99.3257 4.27851   3
  14   6   5 104.863 4.22869   1
  14   6   5 97.5254 4.07795   3
 -12  -7   5 53.2709 2.75957   3
  12  -7  -5 45.2525 2.65142   3
  12   7  -5 43.3475 2.72292   1
  12   7  -5 47.5906 2.75830   3
 -12   7   5 45.9381 2.82835   1
  11  -7  -5 3.06369 1.56748   3
 -11  -7   5 5.59719 1.57241   3
  11   7  -5 7.54262 1.68800   3
 -11   7   5 5.31945 1.72147   1
  10  -7  -5 12.8491 1.79890   3
 -10  -7   5 11.0837 1.57706   3
 -10   7   5 7.22295 1.72868   1
  10   7  -5 8.99249 1.85394   1
  -9  -7   5 0.23196 0.55019   3
   9  -7  -5 0.60950 0.57402   3
   9   7  -5 0.23123 0.54518   3
  -9   7   5 -0.2426 0.64192   1
   9   7  -5 0.12834 0.61955   1
  -8  -7   5 -0.2914 0.49122   3
   8  -7  -5 0.46726 0.58258   3
   8   7  -5 -0.6358 0.49583   3
  -8   7   5 0.12790 0.55497   1
   8   7  -5 -0.4672 0.54272   1
  -7  -7   5 -0.1985 0.49237   3
   7  -7  -5 0.44010 0.55389   3
   7   7  -5 0.38156 0.59711   1
  -7   7   5 0.21803 0.56466   1
   7   7  -5 0.74016 0.52673   3
  -6  -7   5 31.7935 2.03374   3
   6  -7  -5 31.0592 2.07443   3
   6   7  -5 28.6522 2.15847   1
   6   7  -5 31.1477 2.00633   3
  -6   7   5 28.4211 2.20360   1
   5  -7  -5 83.3583 3.32430   3
  -5  -7   5 82.4547 3.25047   3
  -5   7   5 81.6714 3.66936   1
   5   7  -5 81.1891 3.53981   1
  -4  -7   5 26.2919 1.95752   3
   4  -7  -5 29.5482 2.02159   3
   4   7  -5 23.8302 2.08791   1
  -4   7   5 27.9181 2.24552   1
   3  -7  -5 13.0357 1.57031   3
  -3  -7   5 13.9979 2.08063   3
   3   7  -5 13.3032 1.69129   1
  -3   7   5 13.5461 1.84623   1
   2  -7  -5 1.52374 0.57717   3
  -2   7   5 1.10914 0.57901   1
   2   7  -5 3.06837 1.30263   1
   1  -7  -5 5.39377 1.38278   3
  -1  -7   5 2.18160 1.01709   3
  -1   7   5 5.28914 1.65039   1
   1   7  -5 4.50044 1.48559   1
  -1   7   5 2.31546 0.99178   3
   0  -7  -5 0.59288 0.56574   3
   0   7   5 0.53748 0.54068   1
   0   7   5 0.22498 0.73575   3
  -1  -7  -5 21.5846 1.76618   3
   1   7   5 20.8986 2.02959   1
  -1   7  -5 21.8077 2.02196   1
  -2  -7  -5 31.2157 2.00211   3
   2  -7   5 28.7980 2.20247   3
   2   7   5 24.6776 2.09739   1
   2   7   5 25.5445 2.11952   3
  -2   7  -5 27.1749 2.12790   1
  -3  -7  -5 47.6953 2.41994   3
   3  -7   5 51.8498 2.67024   3
   3   7   5 43.2833 2.45286   3
   3   7   5 44.0252 2.82878   1
  -3   7  -5 45.0590 2.65217   1
   4  -7   5 38.0495 2.34988   3
  -4  -7  -5 39.3697 2.24008   3
  -4   7  -5 37.2561 2.44678   1
   4   7   5 41.1812 2.36063   3
   4   7   5 36.3358 2.58934   1
   5  -7   5 0.63424 0.62086   3
   5   7   5 -0.0210 0.52387   1
  -5   7  -5 1.09572 0.55829   1
   5   7   5 3.47241 1.32802   3
   6  -7   5 11.5859 1.71782   3
  -6  -7  -5 8.31726 1.48851   3
   6   7   5 6.88176 1.79600   1
  -6   7  -5 8.80209 1.64843   1
   6   7   5 6.82884 1.41754   3
  -7  -7  -5 22.5294 1.82735   3
   7  -7   5 24.4848 2.07070   3
   7   7   5 24.5964 2.29480   1
   7   7   5 22.4633 1.89352   3
   8  -7   5 6.03206 1.85307   3
  -8  -7  -5 8.24510 1.49338   3
   8   7   5 8.28175 1.58390   3
   8   7   5 7.14277 1.91950   1
  -9  -7  -5 6.69856 1.51520   3
   9  -7   5 8.33269 1.79881   3
   9   7   5 5.83172 2.12539   1
   9   7   5 6.56133 1.61074   3
  10  -7   5 67.4594 3.41443   3
 -10  -7  -5 67.6898 2.98647   3
  10   7   5 66.0316 3.61779   1
  10   7   5 67.9086 3.17162   3
  11  -7   5 27.9557 2.66223   3
 -11  -7  -5 30.7792 2.24360   3
  11   7   5 28.6365 2.79136   1
  11   7   5 25.0226 2.36681   3
 -12  -7  -5 -0.2646 0.58925   3
  12  -7   5 1.63882 0.82808   3
  12   7   5 -0.8015 0.72982   1
  12   7   5 -0.2291 0.77016   3
  -9  -8   5 2.29374 0.78800   3
   9  -8  -5 1.95001 0.93659   3
   9   8  -5 1.95393 0.82207   3
   9   8  -5 0.08576 0.78372   1
  -9   8   5 5.41247 1.89827   1
  -8  -8   5 4.47495 1.71670   3
   8   8  -5 0.62095 0.77469   1
  -8   8   5 4.87019 2.12918   1
   8   8  -5 0.31642 0.73805   3
  -7  -8   5 1.12577 0.73921   3
   7  -8  -5 -0.2559 0.66977   3
  -7   8   5 -0.3081 0.65097   1
   7   8  -5 0.05286 0.71726   1
  -6  -8   5 6.96487 1.84468   3
   6  -8  -5 5.11766 1.71675   3
  -6   8   5 7.93481 2.04347   1
  -5  -8   5 8.23280 1.76386   3
   5  -8  -5 9.28409 1.84692   3
  -5   8   5 8.98218 2.05172   1
   5   8  -5 4.01955 1.79399   1
  -4  -8   5 0.16756 0.58187   3
  -4   8   5 1.14947 0.70315   1
   4   8  -5 -0.3323 0.58866   1
  -3  -8   5 24.7440 2.21127   3
   3  -8  -5 27.9460 2.15869   3
   3   8  -5 28.3248 2.36556   1
  -3   8   5 25.7968 2.49339   1
  -2  -8   5 -0.8980 0.61787   3
   2  -8  -5 -0.1342 0.65152   3
   2   8  -5 0.37143 0.64133   1
  -2   8   5 -0.2411 0.65690   3
  -2   8   5 0.26270 0.66552   1
   1  -8  -5 1.48960 0.74101   3
  -1  -8   5 5.03122 1.76948   3
  -1   8   5 -0.1894 0.64697   3
  -1   8   5 5.07048 1.87972   1
   0  -8   5 2.14109 0.71024   3
   0  -8  -5 1.91693 0.80307   3
   0   8   5 1.96918 0.78512   1
   0   8  -5 1.46281 0.64526   1
   0   8   5 1.14246 0.75775   3
   1  -8   5 0.26483 0.70738   3
  -1  -8  -5 0.78075 0.72235   3
   1   8   5 0.40161 0.67934   3
  -1   8  -5 0.41356 0.58464   1
   1   8   5 1.38685 0.73511   1
   2  -8   5 14.2137 2.06974   3
  -2  -8  -5 10.8688 1.85734   3
   2   8   5 8.97202 2.35474   1
   2   8   5 12.5550 1.83537   3
  -2   8  -5 12.5714 2.11477   1
  -3  -8  -5 0.44291 0.66663   3
   3  -8   5 -0.1029 0.71107   3
   3   8   5 0.09386 0.60202   3
  -3   8  -5 1.19115 0.67075   1
   3   8   5 1.04137 0.75276   1
   4  -8   5 12.8518 2.02025   3
  -4  -8  -5 6.67042 1.64861   3
  -4   8  -5 8.03015 1.95357   1
   4   8   5 11.7440 2.23594   1
  -5  -8  -5 12.9790 1.78928   3
   5  -8   5 16.0533 2.17413   3
   5   8   5 13.5155 1.91760   3
  -5   8  -5 13.5429 2.19939   1
   5   8   5 8.00643 2.18313   1
   6  -8   5 1.79609 0.74221   3
  -6  -8  -5 0.71209 0.65386   3
   6   8   5 4.61198 1.80811   3
   6   8   5 1.15825 0.76631   1
  -6   8  -5 1.04927 0.68347   1
   7  -8   5 0.51180 0.69386   3
  -7  -8  -5 0.66439 0.71817   3
   7   8   5 4.59364 1.95560   3
   7   8   5 0.79506 0.78915   1
   8  -8   5 8.54707 2.34058   3
  -8  -8  -5 4.47498 1.90761   3
   8   8   5 6.99652 2.06018   3
  20   0  -6 4.73639 1.38244   3
  20   0  -6 0.77855 0.67383   2
  19   0  -6 0.85942 0.50568   3
  19   0  -6 0.18716 0.60514   2
  18   0  -6 1.47829 0.63396   2
  18   0  -6 0.00286 0.44028   3
  17   0  -6 105.326 3.86619   2
  17   0  -6 97.6232 3.23076   3
  16   0  -6 3.74157 0.92684   3
  15   0  -6 438.368 10.5136   3
  15   0  -6 444.096 11.2078   2
  14   0  -6 39.7546 1.57218   3
  14   0  -6 37.8590 1.97506   2
 -13   0   6 348.013 8.89627   3
  13   0  -6 366.616 9.16388   2
  13   0  -6 357.593 8.52019   3
 -12   0   6 47.7702 1.93479   3
  12   0  -6 48.9197 2.09959   2
  12   0  -6 48.6101 1.65720   3
 -11   0   6 29.0620 1.42891   3
  11   0  -6 31.6867 1.57686   2
  10   0  -6 304.410 7.15814   3
 -10   0   6 309.326 7.42059   3
  10   0  -6 307.708 7.73095   2
   9   0  -6 28.5507 1.35356   2
  -9   0   6 29.2617 1.20175   3
  -8   0   6 202.458 4.93454   3
   8   0  -6 201.774 5.26127   2
  -7   0   6 5560.89 122.053   3
   7   0  -6 5455.83 123.950   2
  -6   0   6 2365.98 53.2436   3
  -6   0   6 2473.14 54.6404   2
   6   0  -6 2344.50 54.5736   2
  -5   0   6 448.844 10.1246   1
  -5   0   6 463.702 10.5461   2
   5   0  -6 448.235 10.5539   2
   4   0  -6 97.3750 2.67556   2
  -4   0   6 93.5714 2.39519   1
  -4   0   6 100.460 2.68920   2
  -3   0   6 362.162 8.27128   2
  -3   0   6 344.591 8.05751   1
   3   0  -6 355.904 8.26660   2
   2   0  -6 1918.14 42.7105   2
  -2   0   6 1777.71 42.7342   2
  -2   0   6 1914.43 42.3331   1
  -1   0   6 1168.10 26.1529   2
   1   0  -6 1165.31 26.3860   2
  -1   0   6 1082.63 25.7497   1
   0   0   6 7438.34 164.882   2
   1   0   6 2260.11 50.9492   2
   1   0   6 2255.04 50.1818   3
  -2   0  -6 23.9348 0.74779   3
   2   0   6 23.8291 0.83084   3
   3   0   6 278.140 6.55565   3
  -3   0  -6 283.603 6.49008   3
   4   0   6 1316.40 30.8613   3
  -4   0  -6 1357.83 30.6002   3
  -5   0  -6 1368.98 30.3633   3
   5   0   6 1344.47 31.1165   3
  -6   0  -6 1174.37 25.9470   3
   6   0   6 1144.83 25.9855   3
  -7   0  -6 1110.57 24.6139   3
   7   0   6 1077.24 24.6442   3
  -8   0  -6 794.894 17.8344   3
   8   0   6 761.761 17.8535   3
  -9   0  -6 430.293 10.3287   3
   9   0   6 430.511 10.3854   3
  10   0   6 6.66405 0.85647   3
 -10   0  -6 7.50219 1.02062   3
  11   0   6 367.053 8.95785   3
 -11   0  -6 341.438 8.85116   3
  12   0   6 142.821 4.31322   1
  12   0   6 152.062 4.46730   3
  13   0   6 275.939 7.30031   1
  13   0   6 279.599 7.44286   3
  14   0   6 428.306 10.8585   3
  14   0   6 429.225 10.6926   1
  15   0   6 674.511 16.3991   3
  15   0   6 678.646 16.2085   1
  16   0   6 31.2070 2.02135   3
  16   0   6 31.2956 1.90628   1
  17   0   6 5.23726 1.35620   3
  17   0   6 2.07188 0.56485   1
  18   0   6 35.7646 2.33529   3
  18   0   6 34.1029 2.09214   1
  19   0   6 166.784 5.36555   1
  19   0   6 179.428 5.79146   3
  20  -1  -6 6.74651 1.37124   3
  20  -1  -6 7.53804 1.84378   2
  20   1  -6 3.17953 0.78252   2
  20   1  -6 4.51884 1.45539   3
  19  -1  -6 3.99622 1.22730   3
  19  -1  -6 1.45320 0.71677   2
  19   1  -6 1.22828 0.61773   2
  19   1  -6 0.93596 0.54038   3
  18  -1  -6 177.377 5.04258   3
  18  -1  -6 179.748 5.78069   2
  18   1  -6 174.566 5.05570   3
  18   1  -6 184.382 5.68830   2
  17  -1  -6 104.471 3.38391   3
  17  -1  -6 110.473 4.03848   2
  17   1  -6 108.075 3.90650   2
  17   1  -6 105.462 3.38174   3
  16  -1  -6 23.9161 1.42385   3
  16  -1  -6 24.0815 1.90182   2
  16   1  -6 26.0519 1.82172   2
  16   1  -6 25.5102 1.46205   3
  15  -1  -6 7.58936 1.25233   2
  15  -1  -6 8.60605 0.97330   3
  15   1  -6 9.63128 1.22471   2
  15   1  -6 10.1752 0.95821   3
  14  -1  -6 33.5764 1.47052   3
  14  -1  -6 36.3418 1.92721   2
  14   1  -6 34.1667 1.49708   3
  14   1  -6 35.5400 1.83085   2
  13  -1  -6 116.769 3.76676   2
 -13  -1   6 95.2007 3.87258   3
  13  -1  -6 115.776 3.19474   3
 -13   1   6 108.477 4.62474   3
  13   1  -6 120.166 3.69108   2
  13   1  -6 115.918 3.20041   3
  12  -1  -6 20.2060 1.02459   3
 -12  -1   6 20.3433 1.36455   3
  12  -1  -6 18.2445 1.36553   2
  12   1  -6 20.6155 1.05721   3
  12   1  -6 19.8740 1.32334   2
 -12   1   6 21.5544 1.40102   3
 -11  -1   6 928.416 21.0853   3
  11  -1  -6 924.131 20.8056   3
  11  -1  -6 919.016 21.4532   2
  11   1  -6 922.722 20.8125   3
  11   1  -6 935.578 21.3728   2
 -11   1   6 935.548 21.1277   3
  10  -1  -6 86.1672 2.39412   3
 -10  -1   6 88.8099 2.64873   3
  10  -1  -6 85.9544 2.87848   2
 -10   1   6 85.3180 2.62163   3
  10   1  -6 88.5801 2.42578   3
  10   1  -6 85.2091 2.81390   2
   9  -1  -6 29.4123 1.08685   3
   9  -1  -6 27.8834 1.36171   2
   9  -1  -6 28.0104 1.02585   3
  -9  -1   6 28.8983 1.23319   3
  -9   1   6 29.1901 1.23965   3
   9   1  -6 29.2170 1.06044   3
   9   1  -6 28.4937 1.36582   2
   8  -1  -6 3.89428 0.56491   2
   8  -1  -6 3.52928 0.39969   1
  -8  -1   6 2.78348 0.69711   2
  -8  -1   6 3.62957 0.58571   3
  -8   1   6 2.88938 0.53161   3
   8   1  -6 3.61886 0.58271   2
  -8   1   6 3.57378 0.44640   1
  -7  -1   6 101.522 2.64890   3
  -7  -1   6 101.162 2.93824   2
   7  -1  -6 98.8720 2.51590   1
   7  -1  -6 97.9282 2.91442   2
   7   1  -6 98.3621 2.90775   2
  -7   1   6 97.3199 2.68854   1
  -7   1   6 98.3533 2.63523   3
  -6  -1   6 223.225 5.63499   2
   6  -1  -6 223.973 5.27225   1
   6  -1  -6 223.391 5.63151   2
  -6  -1   6 228.490 5.31381   3
  -6   1   6 221.471 5.28600   3
  -6   1   6 228.389 5.34304   1
   5  -1  -6 270.613 6.23701   1
  -5  -1   6 269.782 6.53114   2
  -5  -1   6 272.565 6.15970   3
  -5  -1   6 277.386 6.10030   1
   5  -1  -6 257.604 6.45654   2
  -5   1   6 269.577 6.26573   1
   5   1  -6 258.575 6.50718   2
  -5   1   6 262.498 6.13079   3
   4  -1  -6 1174.58 26.6014   1
  -4  -1   6 1210.40 26.1899   3
  -4  -1   6 1178.25 26.3875   1
   4  -1  -6 1185.52 26.7196   2
  -4   1   6 1163.73 26.5553   1
  -4   1   6 1162.79 26.1463   3
   4   1  -6 1164.04 26.5664   2
  -4   1   6 1181.44 26.2441   3
  -3  -1   6 1840.50 41.4007   2
   3  -1  -6 1871.80 41.4511   1
  -3   1   6 1780.02 41.7855   2
   3   1  -6 1828.81 41.8004   2
  -3   1   6 1845.16 41.4917   1
  -2  -1   6 179.893 4.58839   2
   2  -1  -6 186.980 4.51738   1
   2  -1  -6 185.914 4.48469   2
  -2   1   6 183.272 4.51838   1
  -2   1   6 193.957 4.48131   2
   2   1  -6 179.730 4.58048   2
   1  -1  -6 6.41942 0.52910   1
  -1  -1   6 6.13787 0.52986   2
   1  -1  -6 6.90969 0.46884   2
  -1   1   6 7.18377 0.52565   1
  -1   1   6 6.38145 0.44478   2
   0  -1  -6 231.048 5.45137   2
   0  -1   6 230.406 5.64507   2
   0  -1  -6 230.660 5.87872   1
   0  -1   6 227.689 5.34384   3
   0   1   6 233.038 5.31707   3
   0   1   6 243.262 5.45577   2
   0   1   6 240.963 5.31897   3
   1  -1   6 93.8057 2.42784   3
   1   1   6 97.2530 2.42074   2
   1   1   6 93.8736 2.65580   1
   1   1   6 100.263 2.40333   3
   2  -1   6 54.4957 1.63751   3
  -2  -1  -6 56.6745 1.50578   3
  -2  -1  -6 56.9481 1.82365   1
  -2  -1  -6 59.6522 1.53980   3
  -2   1  -6 56.6178 1.55350   3
   2   1   6 56.1981 1.80770   1
   2   1   6 57.8526 1.60836   3
   2   1   6 57.4702 1.54935   2
  -3  -1  -6 510.946 11.1381   3
   3  -1   6 486.730 11.2379   3
  -3   1  -6 485.116 11.1448   3
   3   1   6 479.941 11.4102   1
   3   1   6 497.736 11.1945   3
  -4  -1  -6 3207.26 70.9286   3
   4  -1   6 3147.68 71.5156   3
  -4   1  -6 3173.53 71.1506   3
   4   1   6 3117.94 72.4393   1
   4   1   6 3181.29 71.4613   3
  -5  -1  -6 130.410 3.28771   3
   5  -1   6 119.596 3.32922   3
   5   1   6 122.332 3.44108   1
  -5   1  -6 122.725 3.29934   3
   5   1   6 124.389 3.30967   3
   6  -1   6 73.6234 2.30631   3
  -6  -1  -6 75.4302 2.25853   3
   6   1   6 73.3400 2.37235   1
  -6   1  -6 75.1946 2.30995   3
   6   1   6 74.7260 2.27301   3
  -7  -1  -6 96.8895 2.79311   3
   7  -1   6 93.6712 2.83940   3
   7   1   6 90.5249 2.84488   1
   7   1   6 92.6748 2.76640   3
  -7   1  -6 94.5174 2.81553   3
   8  -1   6 226.678 5.82390   3
  -8  -1  -6 223.558 5.72629   3
  -8   1  -6 227.024 5.78635   3
   8   1   6 219.635 5.80774   1
   8   1   6 222.146 5.74328   3
  -9  -1  -6 369.103 8.83920   3
   9  -1   6 361.481 8.90793   3
   9   1   6 354.826 8.86752   1
   9   1   6 356.684 8.85247   3
  -9   1  -6 359.812 8.84216   3
  10  -1   6 100.668 3.23860   3
 -10  -1  -6 97.7387 3.20250   3
 -10   1  -6 101.827 3.26521   3
  10   1   6 98.9284 3.19219   3
  10   1   6 100.946 3.16793   1
 -11  -1  -6 705.858 17.1147   3
  11  -1   6 753.732 17.2672   3
 -11   1  -6 701.494 17.1275   3
  11   1   6 749.275 17.1508   1
  11   1   6 748.546 17.2042   3
  12  -1   6 198.419 5.64649   3
  12   1   6 200.623 5.61701   3
  12   1   6 201.258 5.53445   1
  13  -1   6 6.23968 1.08344   3
  13   1   6 8.25953 1.06198   3
  13   1   6 6.20991 0.98685   1
  14  -1   6 35.8746 2.04339   3
  14   1   6 36.3546 1.87795   1
  14   1   6 35.7518 1.96656   3
  15  -1   6 174.745 5.63722   3
  15   1   6 175.521 5.64789   3
  15   1   6 179.876 5.23456   1
  16  -1   6 100.090 3.72845   3
  16   1   6 95.8934 3.61694   3
  16   1   6 95.9942 3.48155   1
  17  -1   6 22.6266 1.88395   3
  17   1   6 23.6269 1.89632   3
  17   1   6 23.8819 1.77402   1
  18  -1   6 45.4254 2.55905   3
  18  -1   6 43.5871 2.36516   1
  18   1   6 42.4756 2.49524   3
  18   1   6 42.0048 2.27983   1
  19  -1   6 61.2749 3.18581   3
  19   1   6 61.9663 2.94087   1
  19   1   6 65.9390 3.15945   3
  20  -2  -6 -0.7301 0.66572   2
  20  -2  -6 -0.2660 0.56790   3
  20   2  -6 1.11002 0.61683   3
  20   2  -6 -0.2441 0.71999   2
  19  -2  -6 4.09036 1.71130   2
  19  -2  -6 7.15487 1.39159   3
  19   2  -6 4.94358 1.52115   2
  19   2  -6 7.43380 1.45242   3
  18  -2  -6 0.58567 0.60893   2
  18  -2  -6 0.60964 0.50221   3
  18   2  -6 3.43534 1.26928   3
  18   2  -6 -0.3132 0.52701   2
  17  -2  -6 0.27927 0.46099   3
  17  -2  -6 2.99397 1.31060   2
  17   2  -6 1.32976 0.54037   2
  17   2  -6 0.95120 0.48713   3
  16  -2  -6 4.07341 1.00827   3
  16   2  -6 5.00060 1.23378   2
  16   2  -6 4.42952 1.04591   3
  15  -2  -6 5.43635 1.04387   1
  15  -2  -6 4.89005 1.47176   2
  15  -2  -6 3.90862 0.88374   3
  15   2  -6 3.03894 1.08779   2
  15   2  -6 3.42361 0.89240   3
  14  -2  -6 21.2041 1.20982   3
  14  -2  -6 21.6442 1.29414   1
  14  -2  -6 19.0379 1.57909   2
  14   2  -6 19.2686 1.47181   2
  14   2  -6 18.1648 1.21531   3
  13  -2  -6 0.64050 0.45662   2
  13  -2  -6 1.84845 0.66851   3
  13  -2  -6 0.46315 0.37237   1
  13   2  -6 0.20838 0.28685   3
  13   2  -6 1.98176 0.85902   2
  12  -2  -6 2.59404 0.80384   1
 -12  -2   6 1.23458 0.60463   3
  12  -2  -6 2.52071 0.92739   2
  12  -2  -6 2.02763 0.61442   3
  12  -2  -6 3.22735 0.93972   3
  12   2  -6 2.37310 0.81703   2
  12   2  -6 1.31807 0.34459   3
 -12   2   6 1.63808 0.50240   3
  11  -2  -6 0.30103 0.30170   2
  11  -2  -6 -0.1468 0.23063   3
 -11  -2   6 0.69012 0.39990   3
  11  -2  -6 -0.1177 0.33449   3
  11  -2  -6 0.11324 0.29981   1
 -11   2   6 0.02402 0.18354   1
  11   2  -6 0.09002 0.21792   3
 -11   2   6 -0.0011 0.33852   3
  11   2  -6 0.46055 0.28713   2
  10  -2  -6 35.7390 1.43985   3
  10  -2  -6 34.0159 1.64344   2
  10  -2  -6 35.6318 1.43116   1
 -10  -2   6 34.8711 1.71890   2
  10  -2  -6 32.8946 1.29175   3
 -10  -2   6 33.8180 1.54582   3
 -10   2   6 35.2806 1.39072   1
  10   2  -6 36.0606 1.32736   3
  10   2  -6 33.8264 1.58730   2
 -10   2   6 33.9841 1.57554   3
   9  -2  -6 26.8925 1.12114   3
   9  -2  -6 27.5451 1.41250   2
  -9  -2   6 27.5193 1.31618   3
  -9  -2   6 27.4165 1.46917   2
   9  -2  -6 27.0041 1.18313   3
   9  -2  -6 27.7185 1.23166   1
   9   2  -6 26.2651 1.34183   2
  -9   2   6 28.4063 1.31709   3
  -9   2   6 25.5408 1.27977   1
   8  -2  -6 0.97424 0.44769   3
   8  -2  -6 -0.1318 0.21996   2
   8  -2  -6 0.16824 0.22707   1
  -8  -2   6 -0.2576 0.23822   3
  -8  -2   6 -0.2918 0.26621   2
  -8   2   6 0.22248 0.25870   3
   8   2  -6 0.30341 0.23206   2
  -8   2   6 1.38023 0.55288   1
   8   2  -6 0.08929 0.19520   3
  -7  -2   6 4.88061 0.78308   2
  -7  -2   6 3.76979 0.65333   3
   7  -2  -6 4.42370 0.52135   3
   7  -2  -6 4.68292 0.64290   1
  -7  -2   6 3.29527 0.50658   1
   7  -2  -6 4.41934 0.65625   2
   7   2  -6 4.11622 0.59759   2
  -7   2   6 5.15041 0.65102   3
   7   2  -6 4.98819 0.54379   3
  -7   2   6 3.99949 0.61271   1
   6  -2  -6 1.10044 0.38401   3
  -6  -2   6 1.78123 0.49155   1
   6  -2  -6 1.17186 0.39300   3
  -6  -2   6 1.63164 0.53501   3
   6  -2  -6 1.34057 0.50060   2
  -6  -2   6 0.90662 0.33241   2
  -6   2   6 2.11488 0.53157   3
   6   2  -6 1.34466 0.43054   3
  -6   2   6 1.22241 0.48558   1
   6   2  -6 0.56607 0.25317   2
   5  -2  -6 20.5822 0.97875   2
  -5  -2   6 20.0937 0.93591   3
  -5  -2   6 20.8588 0.92093   1
  -5  -2   6 21.0282 1.13575   2
   5  -2  -6 21.1072 0.99619   1
  -5   2   6 20.4659 0.92688   3
  -5   2   6 19.5783 0.95580   1
   5   2  -6 19.1867 0.99596   2
  -5   2   6 20.5934 0.92117   3
   4  -2  -6 103.468 2.81284   2
   4  -2  -6 106.022 2.87952   1
  -4  -2   6 101.764 2.94446   2
  -4  -2   6 105.747 2.76466   1
  -4   2   6 102.506 2.68180   3
  -4   2   6 100.332 2.72270   3
   4   2  -6 98.6406 2.88728   2
  -4   2   6 100.486 2.85527   1
  -3  -2   6 21.1102 0.91842   1
  -3  -2   6 20.3647 1.02417   2
   3  -2  -6 21.0434 0.99087   1
  -3  -2   6 20.1945 0.85114   3
  -3   2   6 20.5053 0.82353   3
   3   2  -6 19.9263 0.95215   2
  -3   2   6 20.7932 0.95584   1
  -3   2   6 19.9576 0.83314   3
  -2  -2   6 3.53812 0.53557   2
  -2  -2   6 3.34242 0.42805   3
   2  -2  -6 4.20404 0.45269   2
  -2  -2   6 3.04865 0.48581   1
  -2  -2   6 2.54114 0.36181   3
   2  -2  -6 3.31545 0.55415   1
  -2   2   6 2.59891 0.42966   1
  -2   2   6 3.03199 0.38232   3
  -2   2   6 3.21357 0.39563   3
  -1  -2   6 62.7351 2.02170   2
   1  -2  -6 64.5217 1.63067   3
  -1  -2   6 62.0787 1.91242   1
   1  -2  -6 62.2361 1.65705   3
  -1  -2   6 60.1200 1.75544   3
   1  -2  -6 60.9681 1.72762   2
   1  -2  -6 64.3689 2.00910   1
  -1   2   6 61.1790 1.75429   3
  -1   2   6 64.8158 2.00888   1
  -1   2   6 63.9625 1.79091   3
   0  -2  -6 6.33301 0.43728   2
   0  -2  -6 7.14591 0.45442   3
   0  -2   6 7.10667 0.63006   1
   0  -2  -6 7.77084 0.68105   1
   0  -2   6 6.65386 0.51186   3
   0  -2  -6 6.63554 0.47906   3
   0   2   6 6.39394 0.49390   3
   0   2   6 6.52424 0.51806   3
   0   2   6 6.61938 0.57135   1
   1  -2   6 1.27623 0.42741   1
  -1  -2  -6 0.87558 0.31963   3
  -1  -2  -6 1.57321 0.36911   3
  -1  -2  -6 1.59388 0.27496   2
  -1  -2  -6 2.35990 0.54412   1
   1  -2   6 0.99495 0.40779   3
  -1   2  -6 1.58750 0.34120   3
   1   2   6 1.20223 0.37172   3
   1   2   6 1.55547 0.39853   1
   1   2   6 1.68408 0.24413   2
  -2  -2  -6 21.6694 1.05966   1
  -2  -2  -6 21.6516 0.85329   3
  -2  -2  -6 18.0890 0.91578   3
   2  -2   6 19.3545 0.93050   3
   2   2   6 19.9402 0.99139   1
   2   2   6 18.6262 1.14474   3
   3  -2   6 0.21618 0.19636   1
  -3  -2  -6 0.01399 0.14964   3
  -3  -2  -6 0.41928 0.20803   3
   3  -2   6 0.60572 0.19941   3
  -3  -2  -6 0.21857 0.15481   1
   3   2   6 0.74172 0.30980   3
   3   2   6 0.47512 0.18540   1
  -3   2  -6 0.10874 0.18189   3
   4  -2   6 1.32072 0.42592   3
  -4  -2  -6 1.28019 0.35718   3
   4   2   6 1.59779 0.45809   1
   4   2   6 1.73033 0.39629   3
  -4   2  -6 1.51504 0.51515   3
  -5  -2  -6 4.53199 0.63219   3
   5  -2   6 3.87178 0.57087   3
  -5  -2  -6 3.21524 0.70407   1
  -5   2  -6 4.96158 0.67711   3
   5   2   6 3.17500 0.49154   3
   5   2   6 3.97947 0.57250   1
  -6  -2  -6 19.0434 1.17020   1
   6  -2   6 18.5593 1.04638   3
  -6  -2  -6 17.7330 1.05023   3
   6   2   6 18.6050 0.99042   3
   6   2   6 18.1457 1.07151   1
  -6   2  -6 18.6290 1.10489   3
  -7  -2  -6 26.1814 1.31494   3
   7  -2   6 26.0725 1.29293   3
  -7   2  -6 27.5605 1.36491   3
   7   2   6 26.7654 1.26114   3
   7   2   6 27.5062 1.33687   1
  -8  -2  -6 2.25437 0.79365   3
   8   2   6 2.82765 0.63707   1
   8   2   6 1.74260 0.54405   3
   9  -2   6 74.5122 2.63451   3
  -9  -2  -6 71.2087 2.53780   3
   9   2   6 75.4182 2.60098   1
   9   2   6 73.3252 2.54281   3
  -9   2  -6 74.1970 2.63874   3
  10  -2   6 8.60528 1.15893   1
 -10  -2  -6 9.23590 1.16551   3
  10  -2   6 7.80679 1.03017   3
  10   2   6 9.05103 1.00077   1
 -10   2  -6 7.04962 1.22531   3
  10   2   6 9.16533 0.95043   3
  11  -2   6 0.54201 0.33485   3
  11  -2   6 0.57359 0.40164   1
  11   2   6 -0.0859 0.28354   3
  11   2   6 1.70890 0.75095   1
  12  -2   6 16.5246 1.31312   3
  12  -2   6 17.7423 1.81236   1
  12   2   6 14.1400 1.24127   3
  12   2   6 16.5891 1.25901   1
  13  -2   6 48.1033 2.32614   3
  13   2   6 49.3771 2.24560   3
  13   2   6 51.8565 2.21691   1
  14  -2   6 2.81320 1.15729   3
  14   2   6 2.51336 0.97354   3
  14   2   6 4.07257 1.03534   1
  16  -2   6 1.21465 0.56264   3
  16   2   6 1.40913 0.58523   3
  16   2   6 3.50096 1.23457   1
  17  -2   6 14.3433 1.71425   3
  17   2   6 16.5095 1.33978   2
  17   2   6 14.0401 1.60382   1
  17   2   6 11.0561 1.70708   3
  18  -2   6 0.49612 0.65454   3
  18   2   6 0.65230 0.63389   3
  18   2   6 1.06122 0.52926   2
  18   2   6 3.56520 1.45593   1
  19  -2   6 0.61210 0.68481   3
  19   2   6 0.66503 0.55104   2
  19   2   6 3.62979 1.59549   3
  19   2   6 0.30565 0.61886   1
  19  -3  -6 0.71555 0.59378   3
  19   3  -6 5.41036 1.59904   2
  19   3  -6 0.65906 0.62160   3
  18  -3  -6 84.3204 3.16116   3
  18  -3  -6 86.0943 3.89463   2
  18   3  -6 87.3716 3.23549   3
  18   3  -6 95.5809 3.61553   2
  17  -3  -6 88.4327 3.81818   2
  17  -3  -6 85.7747 3.12933   3
  17   3  -6 97.6568 3.58394   2
  17   3  -6 87.1863 3.16726   3
  16  -3  -6 5.26989 1.17122   3
  16  -3  -6 7.73953 1.43975   2
  16   3  -6 5.84365 1.13921   3
  16   3  -6 4.63046 1.31723   2
  15  -3  -6 40.4666 2.90043   3
  15  -3  -6 53.4569 2.39947   1
  15  -3  -6 49.5520 2.08680   3
  15   3  -6 51.2900 2.12730   3
  15   3  -6 49.4099 2.35300   2
  14  -3  -6 28.1273 1.86512   1
  14  -3  -6 27.4813 1.48666   3
  14  -3  -6 28.3482 1.80112   3
  14   3  -6 26.7227 1.48748   3
  14   3  -6 30.1723 1.74910   2
  13  -3  -6 242.982 6.30048   3
  13  -3  -6 250.822 6.48917   1
  13  -3  -6 240.485 6.36914   3
  13   3  -6 246.866 6.64291   2
  13   3  -6 244.773 6.31907   3
  12  -3  -6 52.2862 1.97615   3
  12  -3  -6 50.3528 2.10736   3
  12  -3  -6 55.5454 2.26146   1
 -12   3   6 50.7749 1.94278   1
  12   3  -6 54.4527 2.25712   2
  12   3  -6 52.0437 1.97294   3
 -11  -3   6 223.488 6.91033   2
 -11  -3   6 238.277 6.55280   3
  11  -3  -6 254.580 6.33815   3
  11  -3  -6 250.408 6.26200   3
  11  -3  -6 263.262 6.53849   1
 -11   3   6 247.147 6.68036   3
  11   3  -6 252.090 6.29578   3
 -11   3   6 255.560 6.37405   1
  11   3  -6 256.406 6.60518   2
 -10  -3   6 373.510 8.55587   1
 -10  -3   6 364.845 9.07731   3
  10  -3  -6 370.513 8.85336   3
  10  -3  -6 377.510 9.07811   1
  10  -3  -6 370.979 8.81867   3
 -10  -3   6 365.564 9.16590   2
  10   3  -6 370.204 8.57385   1
  10   3  -6 370.326 9.12071   2
 -10   3   6 365.972 9.10937   3
 -10   3   6 364.965 9.00436   1
  10   3  -6 362.079 8.84281   3
   9  -3  -6 18.8861 1.13855   3
  -9  -3   6 19.4754 1.37772   2
   9  -3  -6 20.1851 1.34203   1
  -9  -3   6 19.0585 0.98390   1
   9  -3  -6 20.3871 1.03498   3
  -9  -3   6 18.5355 1.28076   3
   9   3  -6 17.9949 0.99432   3
   9   3  -6 19.8084 1.00991   1
  -9   3   6 23.4303 1.25394   1
   9   3  -6 18.5867 1.18339   2
  -9   3   6 19.8470 1.27656   3
  -8  -3   6 16.8471 1.23158   2
   8  -3  -6 16.8135 1.22634   1
  -8  -3   6 18.5997 1.21039   3
   8  -3  -6 16.5331 0.99580   3
   8  -3  -6 17.0062 0.93825   3
   8   3  -6 16.2924 0.92923   3
  -8   3   6 16.6453 1.10658   1
   8   3  -6 16.1343 1.01659   2
  -8   3   6 16.8895 1.12220   3
  -7  -3   6 148.466 4.24479   2
  -7  -3   6 152.217 4.13923   3
   7  -3  -6 153.558 3.95100   3
   7  -3  -6 156.971 4.27395   1
  -7  -3   6 150.033 3.99436   1
   7  -3  -6 151.612 3.91007   3
   7   3  -6 153.338 4.00301   3
  -7   3   6 153.965 4.12844   3
   7   3  -6 150.370 3.92242   1
   7   3  -6 150.149 4.17631   2
  -7   3   6 150.582 4.28353   1
   6  -3  -6 120.504 3.20586   3
  -6  -3   6 120.437 3.54731   2
  -6  -3   6 120.054 3.38637   3
   6  -3  -6 127.037 3.57832   1
  -6  -3   6 117.323 3.34524   1
   6   3  -6 120.183 3.26954   3
   6   3  -6 116.939 3.42672   2
  -6   3   6 123.868 3.40277   3
   6   3  -6 119.204 3.24418   1
  -6   3   6 117.332 3.57737   1
   5  -3  -6 1.57069 0.56341   3
  -5  -3   6 0.87173 0.30018   1
  -5  -3   6 2.33840 0.69646   3
   5  -3  -6 2.08747 0.70703   1
   5  -3  -6 2.64886 0.55300   3
  -5  -3   6 1.70812 0.75772   2
  -5   3   6 1.64066 0.60388   3
  -5   3   6 1.71450 0.61193   1
   5   3  -6 1.70780 0.51404   2
  -4  -3   6 781.098 17.7643   1
  -4  -3   6 774.448 17.6512   3
  -4  -3   6 772.817 17.5267   3
  -4  -3   6 780.950 17.8227   2
   4  -3  -6 787.746 17.4466   3
   4  -3  -6 799.084 17.8962   1
   4  -3  -6 774.551 17.4780   3
   4   3  -6 783.032 17.6585   1
  -4   3   6 745.058 17.8726   1
  -4   3   6 772.018 17.6815   3
  -4   3   6 772.330 17.6167   3
  -3  -3   6 355.095 8.55944   3
   3  -3  -6 341.717 8.38025   3
  -3  -3   6 352.021 8.44687   3
  -3  -3   6 361.042 8.73310   2
   3  -3  -6 354.904 8.43042   2
  -3  -3   6 391.671 8.76104   1
   3  -3  -6 374.523 8.80925   1
   3  -3  -6 363.992 8.35972   3
   3   3  -6 357.262 8.58731   1
  -3   3   6 344.868 8.78990   1
  -3   3   6 359.747 8.57138   3
  -3   3   6 370.995 8.55894   3
  -2  -3   6 364.798 8.86617   2
  -2  -3   6 368.870 8.73293   3
   2  -3  -6 394.922 9.01789   1
   2  -3  -6 371.032 8.52443   2
  -2  -3   6 370.791 8.86613   1
   2  -3  -6 356.965 8.56416   3
   2  -3  -6 368.644 8.51845   3
  -2  -3   6 356.594 8.62027   3
   2   3  -6 364.516 8.78169   1
  -2   3   6 371.776 8.68271   3
  -2   3   6 361.906 8.95189   1
  -2   3   6 362.916 8.67662   3
  -1  -3   6 172.464 4.45540   3
  -1  -3   6 170.425 4.62355   2
  -1  -3   6 178.597 4.66266   1
   1  -3  -6 186.142 4.76734   1
   1  -3  -6 175.033 4.33230   3
   1  -3  -6 168.381 4.38971   3
  -1  -3   6 177.237 4.52262   3
   1  -3  -6 173.520 4.21939   2
  -1   3   6 176.882 4.47998   3
  -1   3   6 173.026 4.72764   1
  -1   3   6 178.756 4.47853   3
   0  -3  -6 152.235 4.17163   1
   0  -3  -6 150.348 3.78121   3
   0  -3   6 151.850 3.95031   3
   0  -3  -6 144.252 3.53937   2
   0  -3   6 151.876 4.08435   1
   0  -3   6 143.731 3.92171   3
   0   3   6 154.473 3.90504   3
   0   3  -6 147.170 3.76483   3
   0   3   6 148.812 3.88383   3
   0   3   6 145.493 4.14282   1
  -1  -3  -6 442.858 10.0681   3
   1  -3   6 436.794 10.3708   1
  -1  -3  -6 444.457 10.4416   1
  -1  -3  -6 425.798 10.0984   3
   1  -3   6 429.239 10.2390   3
   1   3   6 434.047 10.1566   3
  -1   3  -6 435.788 10.0734   3
   1   3   6 442.003 10.1355   3
   1   3   6 423.732 10.4388   1
  -2  -3  -6 88.9795 2.49021   3
   2  -3   6 86.9136 2.75674   1
   2  -3   6 84.3012 2.61403   3
  -2  -3  -6 88.0468 2.76679   1
  -2  -3  -6 85.3735 2.49002   3
   2   3   6 86.6137 2.55979   3
  -2   3  -6 87.6086 2.52160   3
   2   3   6 84.0107 2.74872   1
   3  -3   6 104.422 3.16823   1
  -3  -3  -6 102.077 2.86096   3
  -3  -3  -6 107.518 3.21067   1
   3  -3   6 97.8046 3.02953   3
  -3  -3  -6 106.524 2.91716   3
   3   3   6 100.928 2.93613   3
   3   3   6 101.133 3.14506   1
  -3   3  -6 103.805 2.96030   3
  -4  -3  -6 624.304 14.0751   3
   4  -3   6 596.235 14.2580   3
   4  -3   6 605.341 14.3214   1
  -4  -3  -6 632.555 14.3856   1
  -4  -3  -6 603.151 14.0073   3
  -4   3  -6 615.298 14.1204   3
   4   3   6 617.150 14.1459   3
   4   3   6 594.085 14.3480   1
  -5  -3  -6 193.962 4.95798   3
   5  -3   6 190.457 5.12910   3
  -5  -3  -6 187.434 4.84903   3
   5  -3   6 192.664 5.19750   1
  -5  -3  -6 193.658 5.18345   1
  -5   3  -6 194.693 5.03823   3
   5   3   6 181.916 5.14394   1
   5   3   6 188.885 4.98548   3
   6  -3   6 118.136 3.58354   3
  -6  -3  -6 121.891 3.63399   1
   6  -3   6 125.409 3.70056   1
  -6  -3  -6 117.171 3.44453   3
  -6  -3  -6 117.127 3.32412   3
   6   3   6 115.852 3.58763   1
   6   3   6 117.156 3.46748   3
  -6   3  -6 120.877 3.53040   3
  -7  -3  -6 4.43547 0.93589   3
   7  -3   6 6.57700 0.81848   3
  -7  -3  -6 5.28194 0.93183   1
   7  -3   6 6.68894 1.01120   1
   7   3   6 5.45557 0.72387   3
   7   3   6 4.59540 0.74648   1
  -7   3  -6 5.09525 1.00364   3
  -8  -3  -6 269.897 6.94418   3
  -8  -3  -6 285.371 7.11392   1
   8  -3   6 261.957 7.07138   1
   8  -3   6 269.567 7.10101   3
   8   3   6 272.928 7.11452   1
   8   3   6 267.993 6.95023   3
  -8   3  -6 268.401 7.01695   3
  -9  -3  -6 224.512 5.96815   1
   9  -3   6 210.489 5.95740   1
  -9  -3  -6 207.975 5.81464   3
   9  -3   6 218.255 6.00212   3
   9   3   6 223.855 5.10311   2
   9   3   6 218.602 5.86524   3
   9   3   6 216.257 5.96284   1
  -9   3  -6 213.267 5.93397   3
  10  -3   6 311.642 8.15139   3
  10   3   6 310.749 7.21165   2
  10   3   6 307.420 7.97540   3
  10   3   6 308.794 8.07015   1
  11  -3   6 602.420 14.7342   3
  11   3   6 602.344 14.5721   3
  11   3   6 619.583 13.7835   2
  11   3   6 603.496 14.6303   1
  12  -3   6 5.38321 1.14058   3
  12   3   6 5.10387 1.04710   1
  12   3   6 5.86552 0.63588   2
  12   3   6 5.57843 1.01331   3
  13  -3   6 0.93996 0.51440   3
  13   3   6 2.35538 0.58345   2
  13   3   6 4.62748 1.05208   3
  14  -3   6 3.61448 1.24908   3
  14   3   6 3.29055 1.10438   3
  14   3   6 3.31361 0.69312   2
  15  -3   6 97.4329 3.82472   3
  15   3   6 98.8640 3.61868   1
  15   3   6 101.750 3.02377   2
  15   3   6 97.2535 3.69016   3
  16  -3   6 96.9284 3.83751   3
  16   3   6 87.6770 3.56775   3
  16   3   6 86.7214 3.49752   1
  16   3   6 92.7594 2.92780   2
  17  -3   6 15.6230 1.89151   3
  17   3   6 13.3541 1.69370   3
  17   3   6 13.1400 1.63763   1
  17   3   6 15.2348 1.25909   2
  18  -3   6 43.1621 2.67916   3
  18   3   6 39.8202 2.55340   3
  18   3   6 46.2924 2.09549   2
  18  -4  -6 -0.0420 0.64542   3
  18  -4  -6 0.57806 0.79300   2
  18   4  -6 1.50627 0.63198   3
  18   4  -6 1.14387 0.65027   2
  17  -4  -6 21.7883 1.74403   3
  17   4  -6 19.2081 1.76682   2
  17   4  -6 16.1598 1.65299   3
  16   4  -6 3.35941 1.27500   3
  16   4  -6 4.80433 2.02491   2
  15  -4  -6 184.600 5.29515   3
  15  -4  -6 182.700 5.63940   1
  15   4  -6 191.112 5.52856   2
  15   4  -6 184.456 5.31262   3
  14  -4  -6 69.5136 3.13354   1
  14  -4  -6 69.4570 2.69503   3
  14  -4  -6 76.2831 3.66683   3
  14   4  -6 71.6555 2.84186   2
 -14   4   6 75.1021 2.68956   1
  14   4  -6 74.9835 2.77433   3
  13  -4  -6 109.206 3.90067   1
  13  -4  -6 99.8418 4.22927   3
  13  -4  -6 108.205 3.45472   3
 -13  -4   6 111.646 3.11549   1
  13   4  -6 117.116 3.70112   2
  13   4  -6 113.616 3.17264   1
  13   4  -6 110.616 3.50229   3
 -13   4   6 112.741 3.57569   1
  12  -4  -6 4.36071 1.53508   1
  12  -4  -6 6.95595 1.07284   3
 -12  -4   6 6.96325 0.95296   1
  12  -4  -6 4.58956 1.36073   3
  12   4  -6 6.65099 0.97924   3
  12   4  -6 4.97642 0.97558   2
 -12   4   6 4.74894 0.95321   1
  12   4  -6 6.08467 0.82214   1
  11  -4  -6 22.3218 1.37447   3
 -11  -4   6 21.4383 1.76199   2
  11  -4  -6 20.2155 1.52743   3
 -11  -4   6 20.9314 1.26047   1
  11  -4  -6 24.7478 1.81919   1
  11   4  -6 22.4862 1.43937   2
 -11   4   6 22.7331 1.47968   1
  11   4  -6 21.8927 1.25174   1
  11   4  -6 23.4773 1.33452   3
  10  -4  -6 205.129 5.55296   3
 -10  -4   6 212.780 5.42700   1
  10  -4  -6 211.406 5.93541   1
  10  -4  -6 213.616 5.54294   3
  10   4  -6 203.257 5.53460   3
  10   4  -6 212.542 5.68819   2
 -10   4   6 210.355 5.80913   1
  10   4  -6 208.110 5.46029   1
   9  -4  -6 23.1445 1.33360   3
  -9  -4   6 26.9947 1.41644   1
  -9  -4   6 26.2038 1.68503   3
   9  -4  -6 26.7401 1.49658   3
  -9  -4   6 25.6297 1.70157   2
   9  -4  -6 27.2803 1.79535   1
  -9   4   6 24.6248 1.60947   3
   9   4  -6 25.1979 1.31422   1
   9   4  -6 25.7965 1.35491   3
   9   4  -6 26.2054 1.41694   2
  -9   4   6 25.4705 1.55326   1
   8  -4  -6 34.6518 1.66560   3
  -8  -4   6 37.9317 2.84234   3
  -8  -4   6 35.3959 1.84483   2
   8  -4  -6 34.0692 1.53732   3
  -8  -4   6 35.8269 1.66073   1
   8  -4  -6 35.3401 1.99257   1
   8   4  -6 36.2976 1.61823   2
   8   4  -6 34.3427 1.56254   1
  -8   4   6 35.2008 1.80457   1
   8   4  -6 33.8987 1.57862   3
  -8   4   6 36.1346 1.83398   3
  -7  -4   6 1220.76 27.8929   2
  -7  -4   6 1235.83 27.8105   1
   7  -4  -6 1232.97 27.6790   3
   7  -4  -6 1251.95 28.1537   1
  -7  -4   6 1230.24 27.8895   3
   7  -4  -6 1256.14 27.6675   3
  -7   4   6 1233.80 27.8652   3
   7   4  -6 1218.19 27.7368   3
   7   4  -6 1211.18 27.7929   1
  -7   4   6 1195.52 28.1329   1
   7   4  -6 1239.74 27.8061   2
   6  -4  -6 499.627 11.7995   1
  -6  -4   6 483.334 11.5530   2
   6  -4  -6 479.884 11.2863   3
  -6  -4   6 480.402 11.5017   3
   6  -4  -6 473.469 11.3004   3
  -6  -4   6 485.793 11.5148   1
  -6  -4   6 484.411 11.3238   3
  -6   4   6 471.568 11.4435   3
   6   4  -6 476.215 11.4675   1
   6   4  -6 466.857 11.3464   3
  -6   4   6 481.489 11.8266   1
   5  -4  -6 114.272 3.64370   1
  -5  -4   6 108.017 3.54372   2
   5  -4  -6 115.580 3.25834   3
  -5  -4   6 113.176 3.44224   3
  -5  -4   6 116.596 3.51083   1
   5  -4  -6 108.145 3.20577   3
  -5  -4   6 111.926 3.23029   3
   5   4  -6 109.350 3.26670   3
   5   4  -6 114.475 3.41882   1
  -5   4   6 114.876 3.38919   3
  -5   4   6 111.167 3.41288   3
  -5   4   6 108.785 3.61858   1
  -4  -4   6 3.32332 0.60937   3
   4  -4  -6 3.51684 0.65267   3
  -4  -4   6 2.20471 0.88481   2
  -4  -4   6 3.86293 0.98414   1
  -4  -4   6 2.98074 0.87079   3
   4  -4  -6 3.60726 0.97813   1
   4  -4  -6 4.94050 0.81826   3
  -4   4   6 3.43153 0.66029   3
   4   4  -6 3.96413 0.68709   1
  -4   4   6 3.11815 0.78560   1
  -4   4   6 3.13044 0.81122   3
   3  -4  -6 225.410 5.78736   3
   3  -4  -6 241.225 6.28233   1
   3  -4  -6 233.957 5.76348   3
  -3  -4   6 227.721 6.10199   1
  -3  -4   6 219.618 5.96147   2
  -3  -4   6 226.381 5.83265   3
  -3  -4   6 231.016 5.96324   3
  -3   4   6 231.314 5.96853   3
  -3   4   6 219.743 6.18236   1
   3   4  -6 229.556 6.02244   1
  -3   4   6 241.813 5.95578   3
  -2  -4   6 253.588 6.49765   3
   2  -4  -6 267.554 6.85777   1
   2  -4  -6 248.200 6.40537   3
  -2  -4   6 252.674 6.56002   3
  -2  -4   6 256.309 6.73817   1
   2  -4  -6 265.156 6.38164   3
  -2  -4   6 251.138 6.60372   2
  -2   4   6 251.503 6.80280   1
   2   4  -6 258.147 6.68190   1
  -2   4   6 271.950 6.54015   3
  -2   4   6 260.374 6.55074   3
  -1  -4   6 188.229 5.19128   3
  -1  -4   6 187.841 5.21363   2
   1  -4  -6 199.501 5.02935   3
  -1  -4   6 192.468 5.36126   1
  -1  -4   6 200.047 5.19878   3
   1  -4  -6 206.356 5.49599   1
   1  -4  -6 187.995 5.04116   3
   1   4  -6 196.291 5.30493   1
  -1   4   6 194.228 5.13415   3
  -1   4   6 200.266 5.11180   3
  -1   4   6 187.947 5.40433   1
   0  -4   6 1965.11 44.9147   1
   0  -4  -6 2114.86 45.0434   1
   0  -4   6 1948.65 44.6512   3
   0  -4   6 1993.49 44.7007   3
   0  -4  -6 2082.62 44.7281   3
   0  -4  -6 1985.99 44.5388   2
   0  -4  -6 1950.61 44.5443   3
   0   4  -6 1979.82 45.3148   1
   0   4   6 1980.20 45.2756   3
   0   4   6 2033.60 44.6011   3
   0   4   6 1977.62 44.9936   1
   0   4  -6 2065.15 44.4794   3
  -1  -4  -6 343.464 8.12609   3
   1  -4   6 327.297 8.45645   1
   1  -4   6 322.866 8.27486   3
  -1  -4  -6 324.431 8.15935   3
  -1  -4  -6 351.293 8.54434   1
   1  -4   6 328.102 8.27527   3
   1   4   6 331.922 8.18286   3
   1   4   6 330.250 8.49984   1
   1   4   6 342.258 8.25824   3
  -1   4  -6 332.488 8.43144   1
  -1   4  -6 350.202 8.11251   3
  -2  -4  -6 34.9026 1.52990   3
  -2  -4  -6 36.5425 1.79115   1
   2  -4   6 36.1243 1.61505   3
   2  -4   6 35.8216 1.64295   3
   2  -4   6 34.1105 1.76363   1
  -2  -4  -6 35.6709 1.58216   3
   2   4   6 32.9938 1.53771   3
   2   4   6 35.1303 1.71960   1
  -2   4  -6 36.1466 1.53859   3
   3  -4   6 11.5469 1.15468   1
  -3  -4  -6 10.9476 0.84990   3
   3  -4   6 11.3945 1.01051   3
  -3  -4  -6 11.6052 1.12060   1
  -3  -4  -6 12.5353 1.05791   3
  -3   4  -6 11.2936 1.05172   3
   3   4   6 10.7456 0.99095   1
   3   4   6 12.0739 0.88842   3
   4  -4   6 211.587 5.88298   1
  -4  -4  -6 215.382 5.56110   3
   4  -4   6 205.639 5.73535   3
  -4  -4  -6 212.838 5.51981   3
  -4  -4  -6 212.707 5.84545   1
   4   4   6 214.379 5.62735   3
  -4   4  -6 220.282 5.65868   3
   5  -4   6 346.800 8.69055   3
  -5  -4  -6 343.641 8.44985   3
  -5  -4  -6 340.052 8.72651   1
  -5  -4  -6 343.468 8.37551   3
   5   4   6 332.844 8.75436   1
  -5   4  -6 342.992 8.49684   3
   5   4   6 347.499 8.53501   3
  -6  -4  -6 127.950 3.80638   3
   6  -4   6 126.601 3.95656   3
  -6  -4  -6 126.718 3.66230   3
   6   4   6 127.210 3.81756   3
   6   4   6 124.765 3.97236   1
  -6   4  -6 126.817 3.86365   3
  -7  -4  -6 257.251 6.83868   3
   7  -4   6 263.213 7.06252   3
  -7  -4  -6 263.297 6.69639   3
  -7  -4  -6 262.949 7.04245   1
  -7   4  -6 263.464 6.92050   3
   7   4   6 261.160 7.05808   1
   7   4   6 267.409 6.89208   3
  -8  -4  -6 275.764 7.56718   1
   8  -4   6 287.622 7.59960   3
  -8  -4  -6 277.105 7.16441   3
   8   4   6 284.602 7.56828   1
   8   4   6 289.653 7.41856   3
   9  -4   6 48.2376 2.33012   3
   9   4   6 50.8737 2.27630   1
   9   4   6 50.6476 2.18989   3
  10  -4   6 1.42050 0.53896   3
  10   4   6 1.11750 0.41683   1
  10   4   6 2.70592 0.89063   3
  11  -4   6 85.8199 3.31993   3
  11   4   6 83.8618 3.14204   3
  11   4   6 83.5927 3.16277   1
  12  -4   6 94.9438 3.63838   3
  12   4   6 94.5520 3.49348   3
  12   4   6 92.8084 3.45827   1
  13  -4   6 15.9678 1.70168   3
  13   4   6 16.3767 0.87092   2
  13   4   6 15.5680 1.53956   1
  13   4   6 15.3729 1.56418   3
  14  -4   6 25.6580 2.08292   3
  14   4   6 27.3560 1.18368   2
  14   4   6 24.2902 1.87389   1
  14   4   6 26.8663 1.92976   3
  15  -4   6 326.295 9.15316   3
  15   4   6 328.369 8.96817   3
  15   4   6 331.082 7.83928   2
  15   4   6 318.304 8.86205   1
  16  -4   6 26.1455 2.32636   3
  16   4   6 27.7868 1.40870   2
  16   4   6 29.2054 2.86247   1
  16   4   6 29.6729 2.26596   3
  17  -4   6 0.34300 0.79839   3
  17   4   6 0.97701 0.62554   1
  17   4   6 0.17313 0.67980   3
  16  -5  -6 4.07508 0.82580   3
  16   5  -6 8.56114 1.55465   3
  16   5  -6 7.16069 1.51565   2
  15  -5  -6 0.69957 0.53810   3
  15   5  -6 -0.1117 0.51879   2
  15   5  -6 0.15531 0.57193   3
  15   5  -6 0.99124 0.57562   1
  14  -5  -6 11.6326 1.56354   3
 -14   5   6 12.2197 1.54582   1
  14   5  -6 11.6208 1.40636   2
  14   5  -6 13.9590 1.50105   3
  14   5  -6 11.8336 1.27144   1
 -13  -5   6 18.0872 1.64523   1
  13  -5  -6 17.2524 1.65086   3
  13   5  -6 18.1122 1.40998   1
  13   5  -6 17.6752 1.43763   2
 -13   5   6 16.6170 1.53913   1
  13   5  -6 17.8846 1.56952   3
  12  -5  -6 48.3314 2.20138   3
 -12  -5   6 46.3993 2.18895   1
 -12   5   6 43.7916 2.23924   1
  12   5  -6 44.2347 2.10184   3
  12   5  -6 48.0564 2.13587   2
  12   5  -6 42.6177 2.07664   1
  11  -5  -6 99.3513 3.36572   3
 -11  -5   6 103.648 3.38146   1
  11  -5  -6 104.541 3.96807   3
  11   5  -6 100.238 3.36786   3
  11   5  -6 102.562 3.38871   2
  11   5  -6 95.1852 3.31533   1
 -11   5   6 99.8166 3.64998   1
  10  -5  -6 34.7062 2.00880   3
  10  -5  -6 33.1857 1.81466   3
 -10  -5   6 35.1785 2.01004   1
  10   5  -6 34.2161 1.73378   2
  10   5  -6 32.2367 1.79596   1
  10   5  -6 34.4541 1.78393   3
 -10   5   6 38.7285 2.05132   1
   9  -5  -6 0.03855 0.35401   3
  -9  -5   6 -0.2511 0.43409   1
   9  -5  -6 -0.1800 0.51329   3
  -9  -5   6 0.20432 0.54687   2
  -9  -5   6 0.34807 0.34105   3
   9   5  -6 -0.0794 0.33790   1
   9   5  -6 2.03441 0.86161   3
  -9   5   6 0.35812 0.36693   1
   8  -5  -6 14.6303 1.19215   3
  -8  -5   6 16.0671 1.47562   1
  -8  -5   6 14.4199 1.15838   3
   8  -5  -6 15.0972 1.49819   3
   8   5  -6 14.5083 1.28507   1
   8   5  -6 12.8254 1.17596   3
  -8   5   6 14.7654 1.39028   1
   7  -5  -6 51.3730 2.08778   3
  -7  -5   6 49.2833 2.31450   2
   7  -5  -6 50.2763 2.20903   3
  -7  -5   6 50.4632 2.28472   1
  -7  -5   6 50.4349 2.02652   3
   7  -5  -6 51.1390 2.67996   1
   7   5  -6 50.6225 2.20935   1
   7   5  -6 48.1933 2.03762   3
  -7   5   6 46.1330 2.36535   1
   6  -5  -6 20.6308 1.55150   3
   6  -5  -6 20.3437 1.28850   3
  -6  -5   6 19.2162 1.58484   1
  -6  -5   6 18.0627 1.60125   2
   6  -5  -6 17.5171 1.80192   1
  -6  -5   6 19.8814 1.29050   3
   6   5  -6 19.2947 1.38219   1
   6   5  -6 18.0174 1.27116   3
  -6   5   6 17.8157 1.50811   1
  -5  -5   6 74.0985 2.82303   2
   5  -5  -6 71.5924 3.07052   1
   5  -5  -6 77.0605 2.66869   3
  -5  -5   6 77.2630 2.92044   1
  -5  -5   6 76.4534 2.64523   3
   5  -5  -6 76.3143 2.68542   3
  -5   5   6 73.9264 3.04854   1
   5   5  -6 76.0323 2.84975   1
  -5   5   6 78.9465 3.16836   3
  -5   5   6 73.3193 2.79195   3
   4  -5  -6 235.460 6.12367   3
   4  -5  -6 224.744 6.56121   1
   4  -5  -6 228.556 6.03149   3
  -4  -5   6 232.045 6.40969   1
  -4  -5   6 233.732 6.24952   2
  -4  -5   6 217.939 6.22923   3
  -4  -5   6 237.882 6.14565   3
  -4   5   6 228.098 6.20400   3
   4   5  -6 234.015 6.38601   1
  -4   5   6 232.977 6.63941   1
  -4   5   6 235.904 6.33103   3
  -3  -5   6 92.7292 3.18371   2
  -3  -5   6 90.3609 3.20487   3
  -3  -5   6 95.6939 3.41378   1
   3  -5  -6 93.9079 3.08204   3
   3  -5  -6 92.7040 3.52161   1
  -3  -5   6 94.7609 3.11362   3
   3  -5  -6 96.2765 3.07521   3
  -3   5   6 93.1790 3.17432   3
  -3   5   6 96.2146 3.48808   1
   3   5  -6 94.2989 3.31639   1
  -3   5   6 98.4352 3.24867   3
  -2  -5   6 286.875 7.38103   3
  -2  -5   6 292.222 7.72896   1
   2  -5  -6 280.185 7.72051   1
   2  -5  -6 290.584 7.23974   3
   2  -5  -6 290.965 7.33305   3
  -2  -5   6 276.466 7.38860   3
  -2  -5   6 278.778 7.36551   2
  -2   5   6 292.044 7.48397   3
   2   5  -6 282.391 7.56501   1
  -2   5   6 278.010 7.29187   3
  -2   5   6 290.948 7.79020   1
   1  -5  -6 0.13283 0.48683   1
  -1  -5   6 0.05106 0.52842   1
  -1  -5   6 0.01960 0.28953   3
  -1  -5   6 -0.2305 0.40252   3
  -1  -5   6 0.17484 0.47618   2
   1  -5  -6 2.66284 1.09295   3
   1   5  -6 0.63545 0.34150   1
  -1   5   6 -0.5307 0.36580   3
  -1   5   6 0.04441 0.30795   1
   0  -5  -6 81.9554 2.78758   3
   0  -5   6 75.7537 3.15194   1
   0  -5  -6 84.4819 3.28841   1
   0  -5   6 83.7917 2.86096   3
   0  -5   6 75.4532 2.87904   3
   0  -5  -6 82.6560 2.77623   3
   0   5   6 80.4338 3.05504   1
   0   5   6 81.8581 2.82691   3
   0   5  -6 83.4717 2.68658   3
   0   5  -6 79.5569 2.98613   1
   0   5   6 79.6972 2.77829   3
   1  -5   6 43.1932 1.91048   3
  -1  -5  -6 42.0437 1.87473   3
   1  -5   6 39.2269 2.22829   1
   1  -5   6 41.5431 2.09479   3
  -1  -5  -6 45.5495 1.94479   3
   1   5   6 43.5546 1.91479   3
   1   5   6 41.4624 1.91900   3
   1   5   6 43.5611 2.12685   1
  -1   5  -6 45.8507 1.88216   3
  -1   5  -6 43.5973 2.08917   1
   2  -5   6 3.67800 0.91852   3
   2  -5   6 1.07380 0.66583   1
  -2  -5  -6 1.68726 0.76803   3
  -2  -5  -6 2.34833 0.97120   3
   2   5   6 3.13984 0.74429   3
  -2   5  -6 2.25530 0.87464   1
   2   5   6 2.56686 0.85717   1
  -3  -5  -6 36.3670 1.73725   3
   3  -5   6 38.0638 1.94392   3
   3   5   6 35.7947 1.95791   1
  -3   5  -6 37.3553 1.97294   1
  -3   5  -6 36.1231 2.07502   3
   3   5   6 37.2659 1.78135   3
  -4  -5  -6 201.250 5.41755   3
   4  -5   6 201.206 5.68515   3
  -4  -5  -6 192.554 5.47008   3
  -4   5  -6 192.289 5.45234   3
   4   5   6 198.262 5.51555   3
   4   5   6 201.239 5.81813   1
   5  -5   6 83.3764 3.11885   3
  -5  -5  -6 84.3726 2.87717   3
   5   5   6 82.3654 2.95922   3
   5   5   6 82.2005 3.17473   1
   6  -5   6 -0.0313 0.35228   3
  -6  -5  -6 0.31875 0.30970   3
   6   5   6 -0.0028 0.30706   3
   6   5   6 0.13597 0.31221   1
  -7  -5  -6 4.27566 0.86668   3
   7   5   6 4.67892 0.95328   3
  -8  -5  -6 9.97516 1.07789   3
   8  -5   6 9.75489 1.27020   3
   8   5   6 11.0677 1.36026   1
   8   5   6 10.1995 1.21570   3
  -9  -5  -6 100.798 3.34605   3
   9  -5   6 95.5481 3.63964   3
   9   5   6 99.3029 3.50161   3
   9   5   6 100.439 3.68131   1
  10  -5   6 27.6791 2.02714   3
 -10  -5  -6 25.8833 1.61581   3
  10   5   6 25.5947 1.80852   3
  10   5   6 24.6758 1.93728   1
 -11  -5  -6 176.891 5.15919   3
  11  -5   6 174.897 5.62711   3
  11   5   6 178.198 5.45016   3
  11   5   6 175.977 5.56518   1
  12  -5   6 24.8792 1.99811   3
 -12  -5  -6 25.3984 1.77767   3
  12   5   6 24.7958 1.88385   3
  12   5   6 25.1546 1.98847   1
  13  -5   6 38.9088 2.51421   3
 -13  -5  -6 41.4993 2.19378   3
  13   5   6 44.1169 2.41472   3
  14  -5   6 10.7463 1.92004   3
  14   5   6 8.66136 1.82733   1
  14   5   6 12.7697 1.68862   3
  15  -5   6 31.7805 2.51684   3
  15   5   6 32.6415 2.41838   3
  15   5   6 28.8850 2.44594   1
  16  -5   6 21.3779 2.36635   3
  16   5   6 16.7251 2.24603   1
  16   5   6 24.7989 2.32288   3
  15  -6  -6 2.12477 0.76286   3
 -15   6   6 6.20381 1.77932   1
  15   6  -6 1.42383 0.66833   2
  15   6  -6 1.96864 0.74124   3
  14  -6  -6 0.99369 0.66116   3
 -14  -6   6 0.49578 0.59082   3
  14   6  -6 0.19521 0.64464   3
  14   6  -6 -0.1865 0.56653   1
 -14   6   6 0.98954 0.63768   1
 -13  -6   6 -0.2146 0.50971   3
  13  -6  -6 -0.4861 0.61225   3
  13   6  -6 0.03984 0.55140   1
  13   6  -6 -0.2961 0.55814   3
 -12  -6   6 22.9847 1.73512   3
  12  -6  -6 21.0975 1.73168   3
  12   6  -6 18.4438 1.83227   3
  12   6  -6 17.8615 1.79464   1
 -12   6   6 18.1312 1.82511   1
  11  -6  -6 6.85480 1.48667   3
 -11  -6   6 8.95436 1.88760   1
 -11  -6   6 8.74470 1.31352   3
 -11   6   6 7.31827 1.56227   1
  11   6  -6 6.45504 1.48819   1
  11   6  -6 10.2303 1.43134   3
 -10  -6   6 -0.0451 0.45393   3
 -10  -6   6 0.67983 0.68889   1
  10  -6  -6 -0.1847 0.49528   3
  10   6  -6 0.01692 0.47812   3
  10   6  -6 -0.1800 0.48948   1
 -10   6   6 -0.5077 0.47700   1
  -9  -6   6 15.2124 1.54170   3
   9  -6  -6 16.6066 1.47218   3
   9   6  -6 13.9780 1.55675   1
  -9   6   6 11.9870 1.77131   1
   9   6  -6 14.2381 1.43937   3
   8  -6  -6 3.23624 1.16275   3
  -8  -6   6 0.72720 0.47713   3
   8   6  -6 -0.1150 0.41786   3
  -8   6   6 0.23345 0.39995   1
   8   6  -6 -0.1244 0.47049   1
  -7  -6   6 0.93601 0.45317   3
   7  -6  -6 0.83223 0.48430   3
   7   6  -6 3.03118 1.10815   3
  -7   6   6 0.72290 0.52647   1
   7   6  -6 -0.1590 0.44420   1
  -6  -6   6 3.28855 1.01727   3
  -6  -6   6 1.11356 0.83860   2
   6  -6  -6 1.31095 0.50167   3
   6   6  -6 0.18740 0.46549   1
  -6   6   6 1.46188 0.59475   1
  -5  -6   6 17.7881 1.82364   2
   5  -6  -6 20.9300 1.51899   3
  -5  -6   6 17.6724 1.48399   3
  -5   6   6 16.5880 1.70459   1
   5   6  -6 19.8297 1.63468   1
   4  -6  -6 41.6805 2.01050   3
  -4  -6   6 38.3439 2.34108   2
  -4  -6   6 39.7034 2.03559   3
  -4   6   6 39.4086 2.37772   1
   4   6  -6 41.2050 2.24742   1
  -4   6   6 44.8072 2.19497   3
  -3  -6   6 3.79214 1.06826   3
   3  -6  -6 3.47765 1.02831   3
  -3  -6   6 7.01184 1.51822   2
  -3   6   6 4.31728 1.27287   1
  -3   6   6 3.75952 1.07037   3
   3   6  -6 4.00738 1.18345   1
  -2  -6   6 19.0950 1.48180   3
   2  -6  -6 18.0643 1.43880   3
  -2  -6   6 17.3036 2.12747   2
  -2   6   6 13.4833 1.57956   1
  -2   6   6 19.9958 1.51404   3
   2   6  -6 19.1369 1.61653   1
  -1  -6   6 0.55169 0.43726   3
   1  -6  -6 0.42413 0.46517   3
  -1   6   6 1.09464 0.54801   1
  -1   6   6 2.84598 1.04428   3
   1   6  -6 0.11505 0.45422   1
   0  -6   6 7.50447 1.15913   3
   0  -6  -6 3.99550 1.18068   3
   0   6   6 6.33534 1.32603   1
   0   6   6 7.03966 1.19875   3
   0   6  -6 5.31279 1.25869   1
  -1  -6  -6 0.66357 0.45997   3
   1  -6   6 2.11579 0.97661   3
   1   6   6 0.33502 0.43781   3
  -1   6  -6 0.82995 0.45487   1
   1   6   6 3.55337 1.21605   1
   2  -6   6 37.6241 2.09376   3
  -2  -6  -6 36.4331 1.90001   3
   2   6   6 34.4025 1.92216   3
   2   6   6 35.7457 2.18877   1
  -2   6  -6 35.2287 2.12969   1
  -3  -6  -6 34.4408 1.89353   3
   3  -6   6 35.7002 2.07317   3
   3   6   6 37.2182 2.15459   1
   3   6   6 35.5865 1.97484   3
  -3   6  -6 36.6835 2.12045   1
  -4  -6  -6 2.49341 0.98919   3
   4   6   6 2.98974 1.04672   3
  -4   6  -6 2.95648 1.19414   1
  -5  -6  -6 13.5917 1.33011   3
   5  -6   6 12.3605 1.53183   3
   5   6   6 13.9017 1.66446   1
   5   6   6 12.9955 1.39566   3
  -6  -6  -6 6.71729 1.15933   3
   6  -6   6 9.32990 1.44661   3
   6   6   6 8.68725 1.48785   1
   6   6   6 6.57618 1.29803   3
  -7  -6  -6 38.8805 2.01894   3
   7  -6   6 36.9442 2.78847   3
   7   6   6 36.0278 2.51414   3
   7   6   6 38.5014 2.32607   1
  -8  -6  -6 3.16014 1.13591   3
   8  -6   6 1.95923 0.69546   3
   8   6   6 3.63292 1.21015   3
   8   6   6 2.53570 0.96195   1
   9  -6   6 44.1160 2.55799   3
   9   6   6 41.1683 2.31219   3
   9   6   6 36.2702 2.49737   1
  10  -6   6 1.61086 0.72184   3
 -10  -6  -6 1.66301 0.55295   3
  10   6   6 3.98935 1.28606   3
  10   6   6 3.56782 1.52719   1
 -11  -6  -6 3.37856 1.24433   3
  11  -6   6 0.41256 0.62489   3
  11   6   6 1.63726 0.63493   3
  11   6   6 0.72674 0.64912   1
 -12  -6  -6 5.76366 1.42112   3
  12  -6   6 7.86777 1.78965   3
  12   6   6 2.95252 0.75708   3
  12   6   6 4.50556 1.81314   1
 -13  -6  -6 0.26455 0.57733   3
  13  -6   6 1.27590 0.77835   3
  13   6   6 1.21839 0.60044   3
  13   6   6 0.28239 0.63674   1
  14  -6   6 9.49543 2.21161   3
 -14  -6  -6 11.3216 1.71360   3
  14   6   6 14.4269 2.00227   3
 -12  -7   6 6.27069 1.69119   3
  12  -7  -6 1.48871 0.84293   3
  12   7  -6 0.37736 0.70324   3
  12   7  -6 0.54748 0.72293   1
 -12   7   6 0.52656 0.64526   1
 -11  -7   6 51.1571 2.62986   3
  11  -7  -6 43.0999 2.58802   3
  11   7  -6 43.6709 2.66678   1
  11   7  -6 44.0634 2.77989   3
 -11   7   6 46.1609 2.86118   1
  10  -7  -6 10.8042 1.84883   3
 -10  -7   6 15.6411 1.63961   3
  10   7  -6 13.2563 1.87445   1
  10   7  -6 11.6081 1.66117   3
 -10   7   6 9.06169 2.03446   1
  -9  -7   6 17.3135 1.67300   3
   9  -7  -6 13.5292 1.88127   3
   9   7  -6 14.1452 1.72685   3
   9   7  -6 12.8230 1.82485   1
  -9   7   6 12.7482 1.96404   1
  -8  -7   6 7.70173 1.44882   3
   8  -7  -6 4.22638 1.51877   3
  -8   7   6 7.01711 1.66298   1
   8   7  -6 7.49361 1.46965   3
   8   7  -6 3.91640 1.54981   1
  -7  -7   6 4.46827 1.42242   3
   7  -7  -6 6.62679 1.54602   3
  -7   7   6 8.17831 1.66781   1
   7   7  -6 6.59566 1.51142   1
   6  -7  -6 15.3421 1.68753   3
  -6  -7   6 13.2122 1.58130   3
  -6   7   6 11.7438 1.76407   1
   6   7  -6 13.8916 1.70248   1
   5  -7  -6 0.00197 0.51408   3
  -5  -7   6 0.88963 0.53613   3
  -5   7   6 0.55534 0.56670   1
   5   7  -6 0.82659 0.57989   1
   4  -7  -6 46.8501 2.42540   3
  -4  -7   6 46.5685 2.44976   3
  -4   7   6 45.6743 2.75064   1
   4   7  -6 44.7474 2.71307   1
   3  -7  -6 46.0285 2.37773   3
  -3  -7   6 45.1613 2.37352   3
  -3   7   6 45.1222 2.64319   1
  -3   7   6 43.4405 2.54908   3
   3   7  -6 43.2758 2.66712   1
  -2  -7   6 0.05707 0.57089   3
   2  -7  -6 1.18531 0.56233   3
  -2   7   6 0.55454 0.60024   1
   2   7  -6 1.04527 0.59708   1
  -2   7   6 0.09889 0.95025   3
  -1  -7   6 10.6406 1.77953   3
   1  -7  -6 10.5387 1.55009   3
  -1   7   6 15.9248 1.93239   1
   0  -7   6 0.11900 0.56509   3
   0  -7  -6 0.69434 0.56686   3
   0   7   6 -0.6763 0.62906   3
   0   7  -6 0.46458 0.47662   1
   0   7   6 0.06343 0.51520   1
  -1  -7  -6 12.6992 1.52497   3
   1  -7   6 12.3196 1.65203   3
  -1   7  -6 10.9097 1.67030   1
   1   7   6 10.3669 1.53728   3
   1   7   6 10.6677 1.83484   1
   2  -7   6 6.84377 1.69642   3
  -2  -7  -6 8.06427 1.45172   3
   2   7   6 7.70332 1.79169   1
  -2   7  -6 6.30727 1.54110   1
   2   7   6 6.77126 1.46931   3
   3  -7   6 11.2248 1.78081   3
   3   7   6 15.0210 1.65037   3
  -3   7  -6 11.8220 1.77015   1
   3   7   6 10.9727 1.89956   1
  -4  -7  -6 151.845 4.85503   3
   4  -7   6 154.377 5.17762   3
   4   7   6 155.678 5.06647   3
  -4   7  -6 145.040 5.22934   1
   4   7   6 152.270 5.41494   1
   5  -7   6 5.05174 1.49310   3
  -5  -7  -6 4.74267 1.44431   3
   5   7   6 7.45063 1.75294   1
   5   7   6 4.50740 1.43856   3
  -6  -7  -6 46.7529 2.56426   3
   6  -7   6 49.5791 2.74462   3
   6   7   6 45.1396 2.51877   3
   6   7   6 47.7477 2.94711   1
   7  -7   6 3.55470 1.55082   3
   7   7   6 2.37094 0.76537   3
   7   7   6 1.41295 0.70943   1
   8  -7   6 50.9961 3.08143   3
  -8  -7  -6 51.1836 2.60624   3
   8   7   6 55.1973 3.15912   1
   8   7   6 49.2298 2.68853   3
   9  -7   6 44.4885 2.82091   3
  -9  -7  -6 38.5054 2.40434   3
   9   7   6 43.3615 2.64492   3
   9   7   6 42.7776 2.91340   1
  10  -7   6 13.9979 2.09165   3
 -10  -7  -6 14.5404 1.79705   3
  10   7   6 15.5196 2.26682   1
 -11  -7  -6 32.6404 2.24262   3
  11  -7   6 32.3062 2.62040   3
  11   7   6 27.0706 2.74484   1
  11   7   6 27.6921 2.33455   3
  -8  -8   6 1.62049 0.72285   3
   8  -8  -6 0.70837 0.80291   3
   8   8  -6 2.55571 0.84900   1
  -8   8   6 1.73702 0.78760   1
   7  -8  -6 75.6694 3.58238   3
  -7  -8   6 82.0122 3.57392   3
  -7   8   6 80.9702 3.94574   1
   7   8  -6 85.1621 3.95761   1
   6  -8  -6 25.3999 2.43041   3
  -6  -8   6 28.1388 2.21751   3
  -6   8   6 23.6302 2.43243   1
   6   8  -6 25.3145 2.52111   1
   5  -8  -6 8.77008 1.78267   3
  -5  -8   6 6.95069 1.75961   3
  -5   8   6 11.6990 2.16117   1
   5   8  -6 4.89781 2.05257   1
   4  -8  -6 0.96410 0.72250   3
  -4  -8   6 0.30890 0.58356   3
   4   8  -6 -1.1195 0.68567   1
  -4   8   6 -0.1848 0.67588   1
  -3  -8   6 11.6572 1.92652   3
   3  -8  -6 13.2332 1.96253   3
   3   8  -6 17.5673 2.16128   1
  -3   8   6 15.8444 2.21055   1
  -2  -8   6 17.9160 2.09616   3
   2  -8  -6 19.8751 2.08643   3
  -2   8   6 18.1640 2.08062   3
   2   8  -6 18.1066 2.17815   1
  -2   8   6 20.2142 2.36519   1
  -1  -8   6 33.4376 2.38140   3
   1  -8  -6 28.4702 2.32064   3
   1   8  -6 30.0544 2.48487   1
  -1   8   6 28.8654 2.53564   1
  -1   8   6 28.5094 2.32495   3
   0  -8   6 74.0985 3.45040   3
   0  -8  -6 71.0294 3.29438   3
   0   8   6 72.3534 3.41553   3
   0   8   6 73.9653 3.90172   1
   0   8  -6 67.0059 3.59131   1
   1  -8   6 23.6527 2.29688   3
  -1  -8  -6 18.8988 2.16936   3
   1   8   6 19.2184 2.04431   3
   1   8   6 20.5714 2.62162   1
  -1   8  -6 20.3128 2.24900   1
   2  -8   6 -0.3740 0.69130   3
  -2  -8  -6 0.48447 0.66536   3
   2   8   6 1.19538 0.67844   1
  -2   8  -6 0.10298 0.66398   1
   2   8   6 -1.2270 0.63788   3
   3  -8   6 0.30863 0.68075   3
  -3  -8  -6 1.84032 0.76318   3
   3   8   6 2.05493 0.81686   3
   3   8   6 0.57116 0.81806   1
  -3   8  -6 4.34566 1.84450   1
   4  -8   6 8.17202 2.01585   3
  -4  -8  -6 6.18424 1.73831   3
   4   8   6 9.93642 2.16992   1
   4   8   6 11.8728 1.84785   3
  -4   8  -6 12.1222 1.97751   1
  -5  -8  -6 22.5818 2.00762   3
   5  -8   6 20.9742 2.45491   3
   5   8   6 21.1195 2.55398   1
   5   8   6 22.1288 2.22982   3
  -6  -8  -6 6.20311 1.69599   3
   6  -8   6 9.13954 2.16949   3
   6   8   6 6.34428 1.93567   3
  -7  -8  -6 28.0228 2.36417   3
   7  -8   6 26.7322 2.47805   3
   7   8   6 30.4892 2.98721   1
   7   8   6 26.5640 2.42848   3
  20   0  -7 5.06164 1.49495   3
  20   0  -7 1.01848 0.74741   2
  19   0  -7 -0.0981 0.59364   2
  19   0  -7 -0.5130 0.46914   3
  18   0  -7 -0.3910 0.42142   3
  18   0  -7 0.49647 0.55510   2
  17   0  -7 0.68280 0.41758   3
  17   0  -7 0.22340 0.48800   2
  16   0  -7 -0.0683 0.34440   3
  16   0  -7 0.35295 0.53160   2
  15   0  -7 1.82020 0.70282   3
  15   0  -7 -0.1992 0.42069   2
 -14   0   7 -0.4717 0.55306   3
  14   0  -7 0.08489 0.32025   2
  14   0  -7 -0.2380 0.25166   3
  13   0  -7 0.00701 0.23928   3
  13   0  -7 0.42036 0.34272   2
 -13   0   7 -0.5515 0.41052   3
 -12   0   7 -0.2738 0.34046   3
  12   0  -7 -0.0814 0.26354   3
  12   0  -7 0.39479 0.31972   2
 -11   0   7 0.49355 0.32272   3
  11   0  -7 -0.1078 0.22693   2
  10   0  -7 -0.0518 0.21801   2
 -10   0   7 0.23464 0.25270   3
  -9   0   7 0.16920 0.21696   3
   9   0  -7 0.08693 0.21421   2
  -8   0   7 0.11051 0.18855   3
   8   0  -7 -0.0369 0.19575   2
  -7   0   7 0.22164 0.25120   2
  -7   0   7 0.25239 0.16599   3
   7   0  -7 0.16516 0.19485   2
  -6   0   7 0.02872 0.20316   2
   6   0  -7 0.32540 0.21403   2
  -6   0   7 0.04565 0.12885   3
  -5   0   7 -0.0129 0.19153   2
   5   0  -7 0.14222 0.15155   2
  -5   0   7 0.14561 0.11089   1
  -4   0   7 0.27821 0.11867   1
  -4   0   7 0.11244 0.18527   2
   4   0  -7 0.04116 0.13218   2
  -3   0   7 0.19324 0.16784   2
  -3   0   7 -0.0288 0.10742   1
   3   0  -7 0.02183 0.11415   2
  -2   0   7 0.03579 0.10952   1
   2   0  -7 0.02040 0.12444   2
  -2   0   7 0.02650 0.14581   2
  -1   0   7 1.21287 0.39240   2
   1   0  -7 0.16107 0.13918   2
   2   0   7 0.22093 0.12501   3
  -3   0  -7 0.01326 0.11718   3
   3   0   7 0.00877 0.14853   3
   4   0   7 0.67709 0.31027   3
  -4   0  -7 0.02561 0.18869   3
  -5   0  -7 0.05673 0.17421   3
   5   0   7 0.52878 0.20278   3
  -6   0  -7 0.04863 0.18729   3
   6   0   7 -0.0607 0.15689   3
   7   0   7 -0.0495 0.18130   3
  -7   0  -7 0.25382 0.24696   3
   8   0   7 0.08733 0.17731   3
  -8   0  -7 -0.0794 0.25181   3
  -9   0  -7 0.04217 0.32178   3
   9   0   7 -0.0043 0.22478   3
 -10   0  -7 0.28793 0.39339   3
  10   0   7 -0.1697 0.25033   3
 -11   0  -7 -0.2655 0.40949   3
  11   0   7 -0.3724 0.28027   3
  11   0   7 -0.2760 0.22916   1
  12   0   7 0.42583 0.35034   3
  12   0   7 0.32058 0.28273   1
  13   0   7 0.49254 0.31391   3
  13   0   7 -0.1943 0.28545   1
  14   0   7 0.10073 0.33610   3
  14   0   7 -0.0614 0.33425   1
  15   0   7 -0.3714 0.43157   1
  15   0   7 -0.4703 0.70553   3
  16   0   7 0.23391 0.44873   1
  16   0   7 -0.0344 0.52996   3
  17   0   7 0.04155 0.53879   3
  17   0   7 -0.0048 0.49680   1
  18   0   7 0.39604 0.54172   1
  18   0   7 0.46147 0.56483   3
  19   0   7 -0.5455 0.56249   1
  19   0   7 -0.0092 0.68113   3
  20  -1  -7 21.1242 2.16459   2
  20  -1  -7 18.2231 2.23813   3
  20   1  -7 22.0827 2.14437   3
  20   1  -7 21.7157 2.11925   2
  19  -1  -7 59.7861 2.41790   3
  19  -1  -7 63.0732 3.19105   2
  19   1  -7 61.1363 2.47493   3
  19   1  -7 64.2813 3.09869   2
  18  -1  -7 6.17875 1.50294   2
  18  -1  -7 4.29320 1.12307   3
  18   1  -7 6.10501 1.18296   3
  18   1  -7 4.93653 1.44155   2
  17  -1  -7 214.137 6.46730   2
  17  -1  -7 204.085 5.52280   3
  17   1  -7 209.943 5.56574   3
  17   1  -7 214.288 6.29684   2
  16  -1  -7 75.3048 3.21816   2
  16  -1  -7 76.2667 2.51268   3
  16   1  -7 77.9242 2.55476   3
  15  -1  -7 7.56304 0.82209   3
  15  -1  -7 6.41088 1.21248   2
  15   1  -7 7.47949 0.87973   3
  15   1  -7 8.97957 1.24441   2
  14  -1  -7 1.16393 0.47161   2
  14  -1  -7 2.29122 0.65841   3
  14   1  -7 2.31272 0.95949   2
  14   1  -7 0.89807 0.31699   3
 -13  -1   7 309.743 9.06400   3
  13  -1  -7 294.406 7.13995   3
  13  -1  -7 295.225 7.93580   2
  13   1  -7 297.822 7.18528   3
 -13   1   7 300.919 8.01093   3
  13   1  -7 297.458 7.86190   2
 -12  -1   7 183.824 4.97909   3
  12  -1  -7 186.996 5.33498   2
  12   1  -7 185.743 5.25998   2
 -12   1   7 183.337 5.00788   3
  11  -1  -7 16.7482 1.24592   2
 -11  -1   7 19.1289 1.20089   3
  11   1  -7 18.9150 0.93973   3
  11   1  -7 19.6070 1.31664   2
 -11   1   7 19.4367 1.21548   3
  10  -1  -7 381.699 9.50193   2
 -10  -1   7 384.202 9.11340   3
 -10   1   7 384.402 9.11164   3
  10   1  -7 383.341 9.46023   2
  -9  -1   7 149.862 3.98581   3
   9  -1  -7 152.627 4.33377   2
  -9  -1   7 154.663 4.32662   2
  -9   1   7 155.958 3.99342   3
   9   1  -7 154.014 4.32201   2
  -8  -1   7 5.87253 0.61107   3
  -8  -1   7 6.26158 0.81931   2
   8  -1  -7 5.75653 0.47950   1
   8  -1  -7 6.17544 0.68689   2
  -8   1   7 6.56685 0.56127   1
  -8   1   7 6.18151 0.60206   3
   8   1  -7 6.43133 0.69487   2
  -7  -1   7 25.0970 1.29024   2
   7  -1  -7 23.6768 1.17681   2
   7  -1  -7 23.6661 0.91620   1
  -7   1   7 24.0668 0.96778   1
   6  -1  -7 363.136 8.79891   2
  -6  -1   7 373.774 8.40330   3
  -6  -1   7 365.650 8.83637   2
   6  -1  -7 363.212 8.43131   1
   6   1  -7 358.398 8.81718   2
  -6   1   7 374.358 8.38814   3
  -6   1   7 375.118 8.50037   1
  -5  -1   7 298.561 6.70791   1
  -5  -1   7 303.217 6.70789   3
   5  -1  -7 285.640 7.07503   2
   5  -1  -7 298.775 6.84736   1
  -5  -1   7 292.364 7.15248   2
  -5   1   7 291.028 6.87424   1
  -5   1   7 291.101 6.66217   3
   5   1  -7 283.025 7.12203   2
   4  -1  -7 3.78207 0.43778   1
   4  -1  -7 3.86297 0.47361   2
  -4  -1   7 4.05872 0.59130   2
   4   1  -7 4.07039 0.48118   2
  -4   1   7 4.34119 0.45628   1
  -3  -1   7 250.420 6.18422   2
   3  -1  -7 251.769 6.01973   1
   3  -1  -7 255.546 6.07748   2
  -3   1   7 247.468 6.02072   1
  -3   1   7 255.456 6.05046   2
   2  -1  -7 698.078 16.3549   1
  -2  -1   7 733.760 16.2438   2
   2   1  -7 709.850 16.2074   2
   1  -1  -7 65.6681 1.92943   2
   1  -1  -7 69.2777 2.05271   1
  -1   1   7 68.3295 1.91997   2
  -1   1   7 70.0839 2.05178   1
   0  -1  -7 85.2721 2.44809   1
   0  -1   7 81.0683 2.10237   3
   0  -1  -7 85.0550 2.26707   2
   0  -1   7 82.5236 2.43860   2
   0   1   7 86.2943 2.25438   2
   0   1   7 82.3885 2.06457   3
   0   1   7 83.6044 2.42252   1
   0   1   7 89.4623 2.09139   3
   1  -1   7 189.016 4.73455   2
   1  -1   7 183.667 4.46954   3
   1   1   7 191.681 4.43479   3
   1   1   7 193.088 4.51527   2
   1   1   7 185.529 4.76579   1
  -2  -1  -7 976.235 20.5643   3
  -2  -1  -7 906.090 20.5047   3
   2  -1   7 903.817 20.6017   3
  -2   1  -7 876.898 20.4246   3
   2   1   7 916.808 20.8973   1
   2   1   7 953.315 21.1018   3
   2   1   7 940.552 20.6573   2
  -3  -1  -7 660.791 14.3660   3
   3  -1   7 633.744 14.5078   3
  -3   1  -7 627.990 14.3696   3
   3   1   7 647.200 14.4668   3
   3   1   7 626.040 14.7454   1
   3   1   7 648.549 14.3587   2
  -4  -1  -7 130.245 3.23817   3
   4  -1   7 123.669 3.33448   3
  -4   1  -7 127.952 3.27010   3
   4   1   7 120.893 3.49502   1
   4   1   7 124.778 3.29622   3
   5  -1   7 906.142 20.7249   3
  -5  -1  -7 947.625 20.6257   3
  -5   1  -7 918.827 20.6368   3
   5   1   7 916.698 20.6939   3
   5   1   7 901.760 20.9040   1
   6  -1   7 65.2080 2.11670   3
  -6  -1  -7 66.6250 2.07286   3
   6   1   7 60.6608 2.05275   3
   6   1   7 64.4450 2.22018   1
  -6   1  -7 64.3658 2.06466   3
   7  -1   7 0.46476 0.22652   3
  -7  -1  -7 0.09788 0.28541   3
   7   1   7 0.09883 0.19645   3
  -7   1  -7 0.48409 0.27830   3
   7   1   7 0.11380 0.16676   1
  -8  -1  -7 55.7826 2.02152   3
   8  -1   7 51.8097 1.97466   3
   8   1   7 52.7596 1.93201   3
  -8   1  -7 54.7386 2.02121   3
   8   1   7 54.7081 2.06302   1
   9  -1   7 854.092 19.6135   3
  -9  -1  -7 859.326 19.5060   3
   9   1   7 838.625 19.6414   1
  -9   1  -7 864.576 19.5574   3
   9   1   7 827.723 19.5268   3
 -10  -1  -7 293.210 7.63165   3
  10  -1   7 306.698 7.75008   3
  10   1   7 302.256 7.71767   3
  10   1   7 299.715 7.73131   1
 -10   1  -7 305.382 7.77035   3
  11  -1   7 170.178 4.94311   3
 -11  -1  -7 173.335 5.32890   3
  11   1   7 171.900 4.90881   1
  11   1   7 168.666 4.92633   3
  12  -1   7 49.3556 2.17900   3
  12   1   7 48.2675 2.12030   1
  12   1   7 47.8525 2.13739   3
  13  -1   7 0.11232 0.32188   3
  13   1   7 0.07698 0.34396   3
  13   1   7 -0.2119 0.31271   1
  14  -1   7 0.11997 0.41217   3
  14   1   7 0.92873 0.41192   3
  14   1   7 0.00537 0.37511   1
  15  -1   7 68.4826 2.99354   3
  15   1   7 71.3549 2.85306   1
  15   1   7 68.6334 2.93606   3
  16  -1   7 255.899 7.43199   3
  16   1   7 265.699 7.43209   3
  16   1   7 258.577 7.25074   1
  17  -1   7 27.8641 2.03966   1
  17  -1   7 34.0988 2.18621   3
  17   1   7 33.3777 2.15778   3
  17   1   7 35.9195 2.06656   1
  18  -1   7 5.34457 1.49614   1
  18   1   7 3.80703 1.44862   3
  19  -1   7 14.0732 1.95426   1
  19  -1   7 17.3507 2.08947   3
  19   1   7 16.2607 1.84371   1
  19   1   7 16.8955 2.10665   3
  19  -2  -7 1.27346 0.72652   2
  19  -2  -7 0.44481 0.51426   3
  19   2  -7 0.79232 0.64838   2
  19   2  -7 -0.1370 0.53975   3
  18  -2  -7 1.16740 0.49636   3
  18  -2  -7 0.89762 0.64686   2
  18   2  -7 3.39154 1.42374   2
  18   2  -7 0.84001 0.52608   3
  17  -2  -7 29.3407 2.20416   2
  17  -2  -7 31.7799 1.64056   3
  17   2  -7 33.2354 2.10342   2
  17   2  -7 30.1425 1.69275   3
  16  -2  -7 223.873 5.82677   3
  16  -2  -7 220.023 5.96834   3
  16  -2  -7 221.584 6.69879   2
  16   2  -7 226.516 5.86482   3
  15  -2  -7 4.43105 0.83981   3
  15  -2  -7 5.01153 1.38058   3
  15  -2  -7 6.40214 1.47792   2
  15   2  -7 5.25740 0.87609   3
  15   2  -7 4.89453 1.12660   2
  14  -2  -7 2.61415 1.12510   3
  14  -2  -7 4.82681 0.77527   3
  14  -2  -7 5.05194 1.11298   2
  14   2  -7 3.18901 0.79276   3
  14   2  -7 3.55220 1.01877   2
  13  -2  -7 380.942 10.0526   2
  13  -2  -7 375.896 9.22554   3
  13  -2  -7 400.036 9.35361   3
 -13  -2   7 434.828 11.5082   3
  13   2  -7 383.241 9.30363   3
 -13   2   7 378.210 9.90313   3
  13   2  -7 393.168 9.90905   2
  12  -2  -7 228.412 6.97501   1
 -12  -2   7 262.520 6.69117   3
  12  -2  -7 258.426 6.24652   3
  12  -2  -7 265.617 6.33495   3
  12  -2  -7 256.654 7.00409   2
  12   2  -7 263.887 6.88221   2
 -12   2   7 262.410 6.69333   3
  12   2  -7 256.898 6.28755   3
  11  -2  -7 45.7906 2.05477   2
 -11  -2   7 41.0436 2.04015   2
 -11  -2   7 43.5219 1.85094   3
  11  -2  -7 46.8494 1.71744   1
  11  -2  -7 45.5311 1.67278   3
  11   2  -7 45.7594 1.55633   3
 -11   2   7 43.5149 1.85856   3
  11   2  -7 45.3596 1.96560   2
  10  -2  -7 154.925 3.87685   3
  10  -2  -7 153.680 3.97619   1
  10  -2  -7 149.014 3.80788   3
  10  -2  -7 147.592 4.43640   2
 -10  -2   7 158.420 4.22164   3
 -10  -2   7 151.224 4.43460   2
 -10   2   7 146.966 4.01042   1
  10   2  -7 152.953 3.88350   3
 -10   2   7 154.013 4.19253   3
  10   2  -7 152.981 4.38234   2
   9  -2  -7 505.017 11.5785   3
   9  -2  -7 497.570 12.2758   2
  -9  -2   7 518.158 11.9603   3
  -9  -2   7 506.528 12.2242   2
   9  -2  -7 524.988 11.8430   1
   9   2  -7 509.768 12.2364   2
  -9   2   7 531.254 11.9845   3
  -9   2   7 508.584 11.9132   1
   9   2  -7 510.276 11.6662   3
  -8  -2   7 662.519 15.6135   2
   8  -2  -7 648.305 15.6134   2
   8  -2  -7 694.124 15.2976   1
  -8  -2   7 681.854 15.3248   3
   8   2  -7 651.141 15.0145   3
  -8   2   7 671.652 15.3087   3
  -8   2   7 679.737 15.3916   1
   8   2  -7 672.803 15.6218   2
   7  -2  -7 199.375 5.30805   2
  -7  -2   7 204.433 4.89073   1
  -7  -2   7 203.849 5.04706   3
  -7  -2   7 199.143 5.34270   2
   7  -2  -7 206.679 5.09445   1
  -7   2   7 205.221 5.04166   3
  -7   2   7 203.130 5.16889   1
   7   2  -7 199.154 5.30100   2
  -6  -2   7 2731.77 59.9504   1
   6  -2  -7 2641.21 61.2421   2
   6  -2  -7 2712.40 60.3693   1
  -6  -2   7 2714.57 60.0097   3
  -6  -2   7 2685.87 60.2966   2
  -6   2   7 2703.63 60.0970   3
   6   2  -7 2650.56 61.1751   2
  -6   2   7 2673.37 60.2129   1
   5  -2  -7 13.0563 0.82258   1
  -5  -2   7 10.7738 0.95109   2
  -5  -2   7 12.3778 0.73563   3
   5  -2  -7 10.3718 0.72189   2
  -5  -2   7 11.2727 0.71441   1
  -5   2   7 11.7896 0.76345   1
  -5   2   7 11.9988 0.75188   3
   5   2  -7 10.0285 0.79427   2
  -5   2   7 9.42471 0.88120   3
  -4  -2   7 6.23886 0.75950   2
   4  -2  -7 5.68857 0.63006   1
   4  -2  -7 5.25194 0.50685   2
  -4  -2   7 5.20066 0.52605   3
  -4  -2   7 6.38191 0.58092   1
  -4   2   7 5.07897 0.51111   3
  -4   2   7 5.84428 0.54264   1
   4   2  -7 5.27920 0.56375   2
  -4   2   7 5.10101 0.48941   3
  -3  -2   7 261.892 6.20621   3
   3  -2  -7 267.791 6.32259   2
   3  -2  -7 267.477 6.45145   1
  -3  -2   7 270.599 6.33354   1
  -3  -2   7 260.355 6.52556   2
  -3   2   7 264.262 6.17288   3
  -3   2   7 264.267 6.16994   3
   3   2  -7 256.551 6.47892   2
  -3   2   7 260.010 6.47447   1
   2  -2  -7 1601.08 34.8713   1
  -2  -2   7 1537.41 34.6138   2
  -2  -2   7 1549.69 34.4144   1
   2  -2  -7 1538.91 35.1068   2
  -2  -2   7 1545.70 34.6716   3
  -2   2   7 1522.45 35.2073   1
  -2   2   7 1565.95 34.5325   3
  -2   2   7 1550.50 34.6521   3
  -1  -2   7 1328.89 29.2621   2
   1  -2  -7 1291.59 29.2604   2
   1  -2  -7 1331.39 29.2133   1
  -1  -2   7 1333.49 29.5593   1
  -1  -2   7 1273.68 28.9760   3
  -1   2   7 1320.39 29.4540   3
  -1   2   7 1310.11 29.1888   3
[truncated: 364,826 more chars]
