# Supplementary material for: Crystal structure and Hirshfeld surface analysis of N-(5-iodo-4-phenyl­thia­zol-2-yl)acetamide
Source: Acta Crystallogr E Crystallogr Commun. 2019 May 3;75(Pt 6):717–20. doi: 10.1107/S2056989019004791 (PMC6658950; doi:10.1107/S2056989019004791)
Supplement: Supplementary file 2 [file e-75-00717-Isup2.hkl]

data_I                                                                          
_shelx_title ' 449QUL18_0m_a.res in P2(1)/c'                                    
_shelx_refln_list_code          4                                               
_shelx_F_calc_maximum      479.16                                               
_exptl_crystal_F_000      1328.00                                               
_reflns_d_resolution_high  0.8284                                               
                                                                                
loop_                                                                           
 _space_group_symop_operation_xyz                                               
 'x, y, z'                                                                      
 '-x, y+1/2, -z+1/2'                                                            
 '-x, -y, -z'                                                                   
 'x, -y-1/2, z-1/2'                                                             
                                                                                
_cell_length_a    17.4130                                                       
_cell_length_b     7.5325                                                       
_cell_length_c    18.5443                                                       
_cell_angle_alpha  90.000                                                       
_cell_angle_beta   94.567                                                       
_cell_angle_gamma  90.000                                                       
                                                                                
_shelx_F_squared_multiplier     1.000                                           
                                                                                
loop_                                                                           
 _refln_index_h                                                                 
 _refln_index_k                                                                 
 _refln_index_l                                                                 
 _refln_F_squared_calc                                                          
 _refln_F_squared_meas                                                          
 _refln_F_squared_sigma                                                         
 _refln_observed_status                                                         
   2   0   0       5153.75       5207.59        83.42 o                         
   3   0   0       3226.63       3075.08        51.49 o                         
   4   0   0       9123.06       9248.27       148.13 o                         
   5   0   0      24781.70      24600.21       567.66 o                         
   6   0   0      30374.30      31382.22       504.53 o                         
   7   0   0      38283.35      37386.05       598.79 o                         
   8   0   0      32890.74      32827.50       826.84 o                         
   9   0   0       2146.03       2066.74        43.77 o                         
  10   0   0       2510.42       2421.57        50.86 o                         
  11   0   0       2794.91       2555.30        54.87 o                         
  12   0   0        466.68        407.55        14.84 o                         
  13   0   0       1411.24       1353.85        33.53 o                         
  14   0   0       6666.26       6617.14       118.01 o                         
  15   0   0      17212.30      18221.40       242.35 o                         
  16   0   0       1432.08       1314.65        43.42 o                         
  17   0   0          8.57         16.12         5.52 o                         
  18   0   0        381.78        406.36        23.85 o                         
  19   0   0       1137.59       1160.07        31.27 o                         
  20   0   0        726.01        731.28        37.00 o                         
   1   1   0       1949.33       1836.17        14.37 o                         
   2   1   0       8889.39       9298.53        66.26 o                         
   3   1   0      66630.41      68660.44       542.12 o                         
   4   1   0      40693.43      41852.74       315.14 o                         
   5   1   0      14323.30      14315.74       114.15 o                         
   6   1   0       1957.00       1785.37        23.70 o                         
   7   1   0         91.69         82.75         3.95 o                         
   8   1   0        872.50        808.02        11.41 o                         
   9   1   0       5791.69       6040.54        60.50 o                         
  10   1   0      10275.34      10435.22        92.96 o                         
  11   1   0      33590.84      34305.57       290.39 o                         
  12   1   0       2176.05       1988.13        28.69 o                         
  13   1   0         49.28         56.91         7.81 o                         
  14   1   0        117.85        105.85         8.34 o                         
  15   1   0       1870.26       1954.92        43.09 o                         
  16   1   0       2951.79       2773.86        40.58 o                         
  17   1   0       2180.53       2092.07        33.16 o                         
  18   1   0       2729.71       2755.78        41.60 o                         
  19   1   0       1064.32       1022.53        22.57 o                         
  20   1   0          7.25          6.15         8.25 o                         
   0   2   0      23093.92      23338.52       216.78 o                         
   1   2   0       7346.14       7210.29        50.86 o                         
   2   2   0       4237.73       4188.92        33.48 o                         
   3   2   0      15654.55      16261.71       115.63 o                         
   4   2   0        904.36        841.93        15.79 o                         
   5   2   0        755.85        777.26         8.87 o                         
   6   2   0         14.11          9.99         2.98 o                         
   7   2   0       1711.10       1911.78        19.92 o                         
   8   2   0        615.19        634.17        10.66 o                         
   9   2   0         53.86         65.81         5.46 o                         
  10   2   0        121.81        136.83         6.96 o                         
  11   2   0         20.21         30.04         7.43 o                         
  12   2   0        384.71        375.45        11.60 o                         
  13   2   0          2.38          5.72         2.93 o                         
  14   2   0        347.77        329.52        11.79 o                         
  15   2   0        261.53        253.51        12.15 o                         
  16   2   0          0.71         -2.79         4.24 o                         
  17   2   0        152.47        128.32        12.84 o                         
  18   2   0          0.24         -1.05         8.95 o                         
  19   2   0         13.21          1.89         6.22 o                         
  20   2   0         46.77         18.93         8.65 o                         
   1   3   0         49.05         67.00         3.36 o                         
   2   3   0       1588.59       1590.81        15.74 o                         
   3   3   0      21362.96      21357.97       145.43 o                         
   4   3   0      35078.73      35731.36       241.69 o                         
   5   3   0       4010.84       3507.60        28.09 o                         
   6   3   0      10725.41      11051.65        81.88 o                         
   7   3   0       2568.12       2602.11        25.29 o                         
   8   3   0       7826.77       7907.58        64.30 o                         
   9   3   0       1020.51        954.81        14.02 o                         
  10   3   0       4246.27       4023.62        38.99 o                         
  11   3   0      17039.76      17399.72       164.52 o                         
  12   3   0        580.56        568.17        15.11 o                         
  13   3   0        860.60        854.04        18.58 o                         
  14   3   0        794.98        741.85        18.19 o                         
  15   3   0       2605.08       2600.53        38.65 o                         
  16   3   0        569.08        576.85        18.20 o                         
  17   3   0       1998.03       1966.91        66.57 o                         
  18   3   0       3477.58       3567.64        55.97 o                         
  19   3   0        463.23        485.22        28.35 o                         
   0   4   0      86148.32      89073.27       822.77 o                         
   1   4   0       8502.49       8322.96        58.97 o                         
   2   4   0       4347.57       4109.27        33.53 o                         
   3   4   0       4038.16       3916.93        35.47 o                         
   4   4   0       1614.20       1422.55        15.95 o                         
   5   4   0      10165.71       9765.89        71.18 o                         
   6   4   0      14517.65      14071.70       104.94 o                         
   7   4   0      20811.74      20384.77       141.15 o                         
   8   4   0       4680.22       4597.99        41.60 o                         
   9   4   0       1316.67       1253.60        18.73 o                         
  10   4   0       1035.47        938.92        17.44 o                         
  11   4   0        456.66        447.60        13.37 o                         
  12   4   0        483.15        520.96        14.07 o                         
  13   4   0        382.24        371.39        14.02 o                         
  14   4   0       3054.36       3045.42        47.93 o                         
  15   4   0       4054.64       4237.26        62.28 o                         
  16   4   0       1095.73       1142.01        27.86 o                         
  17   4   0        154.48        176.13        17.29 o                         
  18   4   0         56.98         82.52        24.05 o                         
   1   5   0       1052.78       1093.21        14.91 o                         
   2   5   0       1042.06       1003.05        15.40 o                         
   3   5   0       3286.12       2940.19        30.30 o                         
   4   5   0       5105.65       4804.32        45.70 o                         
   5   5   0       2870.31       2747.14        29.41 o                         
   6   5   0        150.98        119.62         8.45 o                         
   7   5   0         40.50         64.84         8.51 o                         
   8   5   0        371.64        327.73        10.90 o                         
   9   5   0          2.74          6.36         3.68 o                         
  10   5   0       1302.31       1248.35        26.23 o                         
  11   5   0       7640.20       7819.58       100.50 o                         
  12   5   0        507.35        601.02        17.46 o                         
  13   5   0          0.46         -4.63         4.63 o                         
  14   5   0        495.05        488.32        18.13 o                         
  15   5   0        143.33        155.88        16.07 o                         
  16   5   0        504.69        571.78        22.13 o                         
  17   5   0        291.29        292.21        32.44 o                         
   0   6   0         95.85        123.57        18.99 o                         
   1   6   0         84.42         87.71        13.32 o                         
   2   6   0        726.58        678.25        17.55 o                         
   3   6   0        372.97        416.01        14.08 o                         
   4   6   0        476.36        463.59        14.32 o                         
   5   6   0        411.57        430.17        14.40 o                         
   6   6   0        515.61        542.42        17.65 o                         
   7   6   0        194.51        213.17        11.93 o                         
   8   6   0          4.61          2.65         4.08 o                         
   9   6   0       1219.11       1211.72        23.16 o                         
  10   6   0        132.85        152.73        14.07 o                         
  11   6   0         63.06         83.78        21.40 o                         
  12   6   0        477.65        486.30        21.60 o                         
  13   6   0         30.45         26.27        12.87 o                         
  14   6   0        130.29        110.49        22.55 o                         
  15   6   0         10.45          3.51         8.95 o                         
   1   7   0        148.64        139.67        14.89 o                         
   2   7   0        146.11        176.52        15.60 o                         
   3   7   0        609.18        613.08        19.86 o                         
   4   7   0       1765.31       1716.00        29.58 o                         
   5   7   0        114.97        137.45        14.49 o                         
   6   7   0        912.10        917.34        26.00 o                         
   7   7   0        100.29        113.94        13.81 o                         
   8   7   0       1136.52       1101.01        27.54 o                         
   9   7   0        760.08        813.71        26.94 o                         
  10   7   0       1055.70       1033.34        30.31 o                         
  11   7   0       1479.20       1552.58        33.76 o                         
  12   7   0         18.77         36.52        25.02 o                         
  13   7   0        534.07        536.60        26.86 o                         
   0   8   0       4974.36       5121.81       114.29 o                         
   1   8   0        256.01        285.22        22.90 o                         
   2   8   0        107.35         59.42        18.39 o                         
   3   8   0         58.04         25.97         7.37 o                         
   4   8   0        111.85        142.30        21.98 o                         
   5   8   0        431.09        435.42        31.73 o                         
   6   8   0        331.72        368.28        21.11 o                         
   7   8   0        920.29        970.54        28.95 o                         
   8   8   0        276.15        334.47        21.97 o                         
   9   8   0         11.35          9.81        12.00 o                         
   1   9   0        162.76        158.28        29.78 o                         
   2   9   0        293.66        306.66        27.42 o                         
 -20   1   1        271.70        281.19        36.20 o                         
 -19   1   1         11.75         12.57         5.65 o                         
 -18   1   1       1019.61        967.69        20.99 o                         
 -17   1   1       6825.48       6878.66        80.11 o                         
 -16   1   1        832.11        844.93        21.72 o                         
 -15   1   1       1577.64       1441.87        24.05 o                         
 -14   1   1         52.42         54.60         9.56 o                         
 -13   1   1       1285.28       1161.61        24.20 o                         
 -12   1   1       5837.97       5592.85       106.67 o                         
 -11   1   1       5731.04       5453.42        52.24 o                         
 -10   1   1      22280.08      22508.57       207.92 o                         
  -9   1   1      10192.19      10470.90        92.27 o                         
  -8   1   1        280.49        289.52         6.31 o                         
  -7   1   1       1098.65       1052.77        12.90 o                         
  -6   1   1      16780.40      16715.21       132.62 o                         
  -5   1   1       6556.79       6438.29        56.17 o                         
  -4   1   1       8791.17       8483.85        60.91 o                         
  -3   1   1      42995.91      44300.48       315.34 o                         
  -2   1   1       9082.39       9254.26        62.88 o                         
  -1   1   1       9349.89       9368.97        63.64 o                         
   0   1   1        378.43        342.23         3.64 o                         
   1   1   1       2074.73       1907.76        16.72 o                         
   2   1   1       8215.46       8031.04        60.50 o                         
   3   1   1       3294.09       3332.47        31.64 o                         
   4   1   1      19728.72      20403.24       175.36 o                         
   5   1   1      33809.89      34414.43       295.65 o                         
   6   1   1        277.52        225.62         6.85 o                         
   7   1   1       1686.76       1836.57        25.29 o                         
   8   1   1       2914.33       2937.79        32.37 o                         
   9   1   1      29940.04      30975.70       283.36 o                         
  10   1   1       6225.47       5893.52        60.29 o                         
  11   1   1       9282.40       9278.26       105.75 o                         
  12   1   1      10239.30       9675.19       204.86 o                         
  13   1   1        528.53        486.45        14.39 o                         
  14   1   1        529.61        496.07        15.25 o                         
  15   1   1        606.55        641.71        16.46 o                         
  16   1   1       6020.15       5895.25        70.72 o                         
  17   1   1        756.65        782.07        19.95 o                         
  18   1   1        803.82        847.27        20.45 o                         
  19   1   1        826.14        787.17        20.96 o                         
  20   1   1        301.74        278.09        22.76 o                         
 -20   2   1        940.27        982.98        33.40 o                         
 -19   2   1         71.73         61.87        15.70 o                         
 -18   2   1         63.74         45.02        15.64 o                         
 -17   2   1        342.69        385.76        15.40 o                         
 -16   2   1       1260.61       1333.86        24.75 o                         
 -15   2   1        910.62        892.87        20.76 o                         
 -14   2   1       6869.33       6958.76        79.13 o                         
 -13   2   1       7451.97       7536.83        83.99 o                         
 -12   2   1       8088.89       8064.77       127.04 o                         
 -11   2   1         45.68         22.23         4.72 o                         
 -10   2   1       3239.52       3134.38        36.18 o                         
  -9   2   1       7308.86       7076.71        60.74 o                         
  -8   2   1        406.97        390.38         7.52 o                         
  -7   2   1       4522.12       3733.15        32.01 o                         
  -6   2   1      90512.25      95817.37       679.90 o                         
  -5   2   1       3383.61       3214.51        33.23 o                         
  -4   2   1        863.22        791.60         8.80 o                         
  -3   2   1      10849.83      10712.64        77.53 o                         
  -2   2   1      30319.46      30979.15       202.61 o                         
  -1   2   1      43758.59      43797.54       287.96 o                         
   0   2   1     229597.55     228466.47      2925.78 o                         
   1   2   1      84726.80      85578.49       640.90 o                         
   2   2   1       2670.37       2383.18        23.64 o                         
   3   2   1        161.89        159.48         3.45 o                         
   4   2   1       2988.85       2919.95        23.76 o                         
   5   2   1      51976.06      52011.59       464.67 o                         
   6   2   1      17355.64      17505.36       161.82 o                         
   7   2   1       5146.43       4805.08        42.55 o                         
   8   2   1       9489.95       9117.01        76.51 o                         
   9   2   1      20501.44      20670.81       166.06 o                         
  10   2   1        191.81        148.41         8.85 o                         
  11   2   1        379.22        359.18         9.72 o                         
  12   2   1      10461.19      10524.53       113.21 o                         
  13   2   1       4042.69       3902.02        48.90 o                         
  14   2   1        812.08        807.03        17.86 o                         
  15   2   1       2323.58       2452.82        36.05 o                         
  16   2   1       7083.85       7152.36        83.64 o                         
  17   2   1        225.20        223.11        19.00 o                         
  18   2   1         94.83         64.62         9.43 o                         
  19   2   1        468.89        459.27        23.17 o                         
  20   2   1       4022.66       4228.32        96.92 o                         
 -19   3   1          5.61         -1.37         8.76 o                         
 -18   3   1        425.56        469.10        19.55 o                         
 -17   3   1       3041.36       3141.85        64.04 o                         
 -16   3   1        121.18         95.03        10.69 o                         
 -15   3   1        159.68        159.26        13.78 o                         
 -14   3   1       1352.92       1293.54        23.90 o                         
 -13   3   1       1240.34       1238.20        22.70 o                         
 -12   3   1       2156.35       2029.48        27.18 o                         
 -11   3   1       5518.10       5396.71        57.31 o                         
 -10   3   1      14292.55      14114.51       120.14 o                         
  -9   3   1       6332.61       6385.87        53.49 o                         
  -8   3   1         34.14         21.60         3.51 o                         
  -7   3   1        803.92        758.48        10.18 o                         
  -6   3   1      12180.11      12135.02        92.02 o                         
  -5   3   1       7045.66       6701.91        49.31 o                         
  -4   3   1       1298.72       1197.99        12.51 o                         
  -3   3   1      16985.86      16373.42       132.67 o                         
  -2   3   1       7877.21       7637.82        52.91 o                         
  -1   3   1      15453.25      16128.12       110.96 o                         
   0   3   1       1180.94       1119.41        11.33 o                         
   1   3   1       5838.38       5646.86        44.25 o                         
   2   3   1       1638.54       1377.06        14.85 o                         
   3   3   1        140.09        179.65         5.19 o                         
   4   3   1       2750.97       2514.24        21.39 o                         
   5   3   1      23114.13      22989.86       172.71 o                         
   6   3   1       6657.15       6827.28        59.24 o                         
   7   3   1       1850.34       1870.24        19.66 o                         
   8   3   1       1516.22       1474.36        23.33 o                         
   9   3   1      14062.67      14525.11       119.88 o                         
  10   3   1       3580.60       3419.44        37.37 o                         
  11   3   1       5126.57       4994.66        54.13 o                         
  12   3   1       4402.30       4320.74        53.60 o                         
  13   3   1        643.24        678.33        16.58 o                         
  14   3   1         30.85         34.70        10.62 o                         
  15   3   1        594.14        609.91        17.91 o                         
  16   3   1       4857.54       4787.44        69.84 o                         
  17   3   1       1001.42       1110.04        35.93 o                         
  18   3   1        137.20        183.13        18.17 o                         
  19   3   1        613.22        689.52        30.18 o                         
 -18   4   1        213.43        245.57        26.19 o                         
 -17   4   1         48.61         57.63        13.29 o                         
 -16   4   1          7.20          8.87         7.81 o                         
 -15   4   1        732.76        761.40        22.52 o                         
 -14   4   1        250.21        224.16        14.49 o                         
 -13   4   1         78.67        106.57        10.87 o                         
 -12   4   1        827.30        835.61        18.44 o                         
 -11   4   1        545.26        523.97        13.75 o                         
 -10   4   1        426.98        452.33        11.55 o                         
  -9   4   1         69.02         86.10         6.89 o                         
  -8   4   1        125.47        113.78         6.09 o                         
  -7   4   1         71.07        107.57         6.10 o                         
  -6   4   1        237.65        226.38         6.89 o                         
  -5   4   1          4.40          5.74         2.06 o                         
  -4   4   1        582.92        526.70         8.78 o                         
  -3   4   1         67.16         59.53         5.26 o                         
  -2   4   1          1.36          6.11         2.14 o                         
  -1   4   1         53.33         80.88         6.40 o                         
   0   4   1        284.73        302.06         7.25 o                         
   1   4   1        143.88        167.40        10.30 o                         
   2   4   1       1891.63       1869.09        20.71 o                         
   3   4   1       7130.02       7697.83        60.08 o                         
   4   4   1       1712.31       1576.36        16.36 o                         
   5   4   1        304.34        293.29         6.98 o                         
   6   4   1        306.62        299.55         7.35 o                         
   7   4   1        975.02        959.09        15.05 o                         
   8   4   1        203.99        183.33         8.26 o                         
   9   4   1        432.80        391.62        11.15 o                         
  10   4   1       1021.04       1045.06        19.19 o                         
  11   4   1        299.91        328.56        11.38 o                         
  12   4   1         14.96          9.33         3.65 o                         
  13   4   1         84.37         69.30        13.60 o                         
  14   4   1         14.99          8.22         5.03 o                         
  15   4   1        415.95        359.60        19.89 o                         
  16   4   1         94.27         90.95        18.23 o                         
  17   4   1        334.89        315.68        18.89 o                         
  18   4   1        244.98        262.06        27.34 o                         
 -17   5   1       1647.10       1726.86        37.15 o                         
 -16   5   1        455.22        454.65        29.82 o                         
 -15   5   1        737.49        755.37        23.73 o                         
 -14   5   1         11.61          8.94         6.04 o                         
 -13   5   1       1042.52       1077.44        25.83 o                         
 -12   5   1       2213.49       2263.24        35.30 o                         
 -11   5   1        862.45        906.43        19.14 o                         
 -10   5   1       6788.72       6804.49        81.34 o                         
  -9   5   1        409.51        385.18        13.49 o                         
  -8   5   1        857.75        810.07        16.09 o                         
  -7   5   1          4.24          3.48         2.83 o                         
  -6   5   1       3395.20       3048.87        31.40 o                         
  -5   5   1       2042.59       1972.82        29.33 o                         
  -4   5   1        444.27        407.70         9.96 o                         
  -3   5   1       4556.77       4213.40        36.04 o                         
  -2   5   1       2232.53       2173.69        23.23 o                         
  -1   5   1        156.16         88.58         6.12 o                         
   0   5   1          8.09          7.37         2.19 o                         
   1   5   1          4.61          5.27         2.39 o                         
   2   5   1       6776.49       6541.33        54.64 o                         
   3   5   1        430.70        423.06         9.64 o                         
   4   5   1       4502.78       4177.99        36.40 o                         
   5   5   1       5888.67       5695.72        53.48 o                         
   6   5   1        330.18        333.95        10.09 o                         
   7   5   1       1488.84       1505.73        24.60 o                         
   8   5   1       1390.75       1299.04        23.32 o                         
   9   5   1       4121.57       3919.22        48.19 o                         
  10   5   1        902.75        972.97        22.05 o                         
  11   5   1       1763.44       1731.24        29.11 o                         
  12   5   1       2500.79       2560.66        42.25 o                         
  13   5   1          3.27         -5.78         5.78 o                         
  14   5   1       1182.56       1191.17        27.68 o                         
  15   5   1        114.58        122.17        15.46 o                         
  16   5   1       1950.98       2057.17        39.73 o                         
  17   5   1        140.45        185.60        19.65 o                         
 -15   6   1          0.61         25.24         9.82 o                         
 -14   6   1       1638.28       1756.90        38.69 o                         
 -13   6   1        828.98        819.17        26.55 o                         
 -12   6   1        749.46        689.63        22.32 o                         
 -11   6   1          6.40         10.09        10.17 o                         
 -10   6   1        795.03        773.28        19.21 o                         
  -9   6   1       1318.84       1303.51        24.21 o                         
  -8   6   1          0.33          1.23         3.86 o                         
  -7   6   1        850.52        876.15        19.45 o                         
  -6   6   1       9321.20       9264.36        96.55 o                         
  -5   6   1        488.34        436.04        14.72 o                         
  -4   6   1        177.63        138.82        13.46 o                         
  -3   6   1       1037.70        997.19        20.48 o                         
  -2   6   1       3860.65       3547.50        44.78 o                         
  -1   6   1       7412.36       7196.86        78.91 o                         
   0   6   1       6031.11       5689.67        73.04 o                         
   1   6   1      10957.37      10947.27       123.37 o                         
   2   6   1        403.06        388.74        24.09 o                         
   3   6   1          3.85         -1.62         4.05 o                         
   4   6   1         38.42         28.45         4.64 o                         
   5   6   1       5898.41       5596.99        66.74 o                         
   6   6   1       1459.89       1445.39        24.38 o                         
   7   6   1       1509.44       1327.50        23.13 o                         
   8   6   1        522.15        508.44        15.29 o                         
   9   6   1       2212.56       2263.67        38.02 o                         
  10   6   1        124.17        119.28        13.61 o                         
  11   6   1         87.31        123.14        22.18 o                         
  12   6   1       1063.87       1107.19        29.87 o                         
  13   6   1        318.69        324.14        20.79 o                         
  14   6   1        672.01        795.01        27.98 o                         
  15   6   1        626.65        651.58        31.98 o                         
 -13   7   1        283.94        282.96        23.63 o                         
 -12   7   1        205.78        156.81        17.75 o                         
 -11   7   1        434.76        517.97        25.02 o                         
 -10   7   1       2145.14       2249.43        40.91 o                         
  -9   7   1         65.94        114.91        17.51 o                         
  -8   7   1         96.01        132.23        17.48 o                         
  -7   7   1        285.83        275.56        17.71 o                         
  -6   7   1        967.49        900.19        21.93 o                         
  -5   7   1        329.01        318.29        16.33 o                         
  -4   7   1        323.85        355.79        16.39 o                         
  -3   7   1        178.17        189.82        14.90 o                         
  -2   7   1       1281.17       1275.06        25.90 o                         
  -1   7   1       1835.15       1789.54        33.73 o                         
   0   7   1        491.25        500.03        18.79 o                         
   1   7   1         66.87         48.40         7.57 o                         
   2   7   1         69.59         42.52         6.37 o                         
   3   7   1         77.54        130.19        14.08 o                         
   4   7   1         56.69         38.12        11.16 o                         
   5   7   1       1908.40       1904.06        40.22 o                         
   6   7   1        205.07        235.12        14.79 o                         
   7   7   1        408.04        444.03        20.46 o                         
   8   7   1        293.84        317.17        20.44 o                         
   9   7   1        197.54        209.00        17.54 o                         
  10   7   1        624.75        737.99        24.31 o                         
  11   7   1        214.69        255.73        21.34 o                         
  12   7   1        299.92        376.50        24.11 o                         
  13   7   1        179.19        278.82        24.41 o                         
  -9   8   1         18.49          8.11         7.56 o                         
  -8   8   1         84.64         48.90        13.61 o                         
  -7   8   1         31.63         19.29        15.72 o                         
  -6   8   1         18.60         -6.51         6.92 o                         
  -5   8   1         31.77         35.76        12.98 o                         
  -4   8   1        664.67        701.66        35.93 o                         
  -3   8   1        342.19        360.27        20.52 o                         
  -2   8   1        147.22        161.43        26.79 o                         
  -1   8   1          4.05          1.37         7.12 o                         
   0   8   1          0.29         13.94        24.18 o                         
   1   8   1          7.74          8.28        14.55 o                         
   2   8   1          1.57         -5.38         6.05 o                         
   3   8   1        279.12        266.59        19.52 o                         
   4   8   1          7.55          9.64         6.43 o                         
   5   8   1         27.91         20.95         6.78 o                         
   6   8   1         23.69          0.13         7.10 o                         
   7   8   1          1.91          6.99        13.53 o                         
   8   8   1        216.55        260.34        24.00 o                         
   9   8   1        161.73        125.81        25.28 o                         
  -2   9   1         10.60         16.07        23.63 o                         
  -1   9   1          0.26         -3.30        10.26 o                         
   0   9   1          9.62         -8.28        11.74 o                         
   1   9   1          5.01         11.80        23.37 o                         
   2   9   1        151.99        182.41        29.58 o                         
 -21   0   2        410.81        496.61        48.22 o                         
 -20   0   2       2717.72       2956.89        74.13 o                         
 -19   0   2        376.15        377.96        41.24 o                         
 -18   0   2          0.66         85.32        28.55 o                         
 -17   0   2          1.93         -2.54         4.60 o                         
 -16   0   2       2936.56       2987.98        64.12 o                         
 -15   0   2      13676.95      14301.72       242.63 o                         
 -14   0   2        341.94        348.11        11.90 o                         
 -13   0   2       1333.62       1232.16        25.63 o                         
 -12   0   2      14854.56      14774.62       169.16 o                         
 -11   0   2       1751.60       1856.01        27.11 o                         
 -10   0   2          9.36         21.43         8.13 o                         
  -9   0   2       9690.92       8596.84       115.59 o                         
  -8   0   2      40803.29      42516.61       548.53 o                         
  -7   0   2      46514.27      49091.30       785.38 o                         
  -6   0   2      30976.52      31361.23       708.38 o                         
  -5   0   2      40269.91      41102.63       536.76 o                         
  -4   0   2        837.29        838.57        19.31 o                         
  -3   0   2        646.19        650.22        10.85 o                         
  -2   0   2      14597.63      14792.43       193.36 o                         
  -1   0   2      50003.06      54341.71      1213.12 o                         
   0   0   2      35624.57      48883.64      1110.54 o                         
   1   0   2      47291.14      48917.40      5461.94 o                         
   2   0   2       7960.82       8353.18       133.43 o                         
   3   0   2         63.47         47.13         4.00 o                         
   4   0   2        782.15        658.73        22.57 o                         
   5   0   2      13982.98      13864.60       221.69 o                         
   6   0   2     148477.06     155896.23      2459.30 o                         
   7   0   2      15155.82      14594.30       247.08 o                         
   8   0   2      17924.29      20321.72       325.78 o                         
   9   0   2      13183.98      14139.36       232.09 o                         
  10   0   2       3354.12       3160.01        63.79 o                         
  11   0   2       2797.82       2557.00        55.66 o                         
  12   0   2       6038.75       5822.30       122.71 o                         
  13   0   2      10303.82      10205.05       174.82 o                         
  14   0   2      14087.08      14320.94       291.47 o                         
  15   0   2      10035.22       9811.79       186.74 o                         
  16   0   2       4352.66       4379.69        88.40 o                         
  17   0   2        601.95        575.27        48.41 o                         
  18   0   2        165.24        114.84        33.90 o                         
  19   0   2        265.82        291.82        43.46 o                         
  20   0   2       2419.35       2433.61        63.75 o                         
 -20   1   2        468.59        511.72        25.37 o                         
 -19   1   2       1178.70       1241.83        26.81 o                         
 -18   1   2       1584.00       1599.81        46.46 o                         
 -17   1   2        175.68        183.22        12.16 o                         
 -16   1   2       3269.39       3180.37        48.57 o                         
 -15   1   2        385.79        357.73        14.86 o                         
 -14   1   2         57.97         65.67        10.61 o                         
 -13   1   2        385.64        325.88        12.46 o                         
 -12   1   2      13626.74      13558.71       120.41 o                         
 -11   1   2       7325.52       7395.26        67.97 o                         
 -10   1   2        554.07        409.68         8.44 o                         
  -9   1   2      30429.10      32761.63       310.41 o                         
  -8   1   2        294.31        220.10         5.72 o                         
  -7   1   2        109.99        110.06         4.63 o                         
  -6   1   2       4868.81       4786.58        40.56 o                         
  -5   1   2      52140.36      53402.96       379.06 o                         
  -4   1   2      17543.33      17998.55       127.96 o                         
  -3   1   2        297.83        310.93         4.83 o                         
  -2   1   2       2574.77       2754.66        21.37 o                         
  -1   1   2      33579.23      35788.74       232.73 o                         
   0   1   2        883.44        967.25         8.31 o                         
   1   1   2        849.17        870.85        13.20 o                         
   2   1   2       4207.40       4242.79        37.81 o                         
   3   1   2      18665.65      19397.46       178.32 o                         
   4   1   2      14702.29      14450.34       300.36 o                         
   5   1   2       7168.45       7236.51        84.68 o                         
   6   1   2      12092.80      12245.59       125.63 o                         
   7   1   2          1.30         40.48         6.72 o                         
   8   1   2        381.63        466.57        10.58 o                         
   9   1   2      15839.07      16663.21       171.20 o                         
  10   1   2      33745.54      34845.30       349.35 o                         
  11   1   2       6862.72       6366.92        72.54 o                         
  12   1   2       1067.60        974.40        18.22 o                         
  13   1   2        924.01        918.63        20.47 o                         
  14   1   2         26.32         26.24        13.65 o                         
  15   1   2        271.05        229.61        15.67 o                         
  16   1   2       1802.13       1709.69        34.87 o                         
  17   1   2       7471.64       7448.58       134.11 o                         
  18   1   2       1199.32       1200.06        29.93 o                         
  19   1   2        129.43        168.46        17.09 o                         
  20   1   2        185.71        225.94        17.90 o                         
 -20   2   2         31.35         23.99        12.99 o                         
 -19   2   2          4.72         13.02         8.10 o                         
 -18   2   2        124.16        112.58        17.76 o                         
 -17   2   2        322.26        326.51        17.92 o                         
 -16   2   2        101.01        137.38        13.72 o                         
 -15   2   2          0.19          9.00         8.32 o                         
 -14   2   2          4.37         14.03         4.43 o                         
 -13   2   2        117.40        131.98         9.27 o                         
 -12   2   2         43.53         39.07         6.80 o                         
 -11   2   2        191.02        196.46         7.82 o                         
 -10   2   2        898.67        881.54        13.72 o                         
  -9   2   2          0.78          2.58         1.66 o                         
  -8   2   2         97.49        137.48         4.99 o                         
  -7   2   2         64.89         82.74         3.77 o                         
  -6   2   2        357.48        381.33         6.82 o                         
  -5   2   2       1391.39       1508.92        13.70 o                         
  -4   2   2       2101.21       2083.15        17.23 o                         
  -3   2   2       1702.49       1877.73        17.40 o                         
  -2   2   2       9980.25      10072.82        69.57 o                         
  -1   2   2      11235.61      11399.28        82.06 o                         
   0   2   2       4376.51       4401.31        33.86 o                         
   1   2   2       5469.66       5382.75        38.77 o                         
   2   2   2       4317.94       4109.36        61.04 o                         
   3   2   2       4623.22       4417.87        66.21 o                         
   4   2   2       2045.29       2172.85        23.24 o                         
   5   2   2        257.42        276.42         5.72 o                         
   6   2   2         93.10         98.94         4.55 o                         
   7   2   2         76.51         92.64         4.50 o                         
   8   2   2       1663.82       1700.84        19.13 o                         
   9   2   2          9.45          2.33         1.98 o                         
  10   2   2        267.26        260.16         8.21 o                         
  11   2   2        129.40        125.79         7.38 o                         
  12   2   2        533.64        504.71        13.39 o                         
  13   2   2         15.00          8.03         3.17 o                         
  14   2   2        280.75        284.09        12.07 o                         
  15   2   2       1219.21       1111.20        23.36 o                         
  16   2   2         26.19         12.52         4.89 o                         
  17   2   2         13.50          2.70         5.02 o                         
  18   2   2        164.49        176.85        15.24 o                         
  19   2   2        125.77        168.53        20.39 o                         
  20   2   2         49.98         43.81        12.77 o                         
 -19   3   2        355.14        420.83        42.29 o                         
 -18   3   2        782.43        768.90        73.58 o                         
 -17   3   2        957.73        988.03        30.09 o                         
 -16   3   2       2316.32       2375.75        36.37 o                         
 -15   3   2         74.53         70.60        10.68 o                         
 -14   3   2        243.27        250.82        12.00 o                         
 -13   3   2          6.86          4.05         4.04 o                         
 -12   3   2      11078.82      11141.09       108.81 o                         
 -11   3   2       8436.57       8819.36        87.62 o                         
 -10   3   2       3082.33       3070.64        33.08 o                         
  -9   3   2       6181.26       6006.19        50.70 o                         
  -8   3   2       2074.07       2157.35        20.74 o                         
  -7   3   2         72.15         62.43         4.17 o                         
  -6   3   2         40.98         40.66         4.44 o                         
  -5   3   2      10510.15       9912.32        70.45 o                         
  -4   3   2      14616.43      14566.59       109.39 o                         
  -3   3   2       1464.29       1614.61        16.18 o                         
  -2   3   2       6760.30       7056.45        53.98 o                         
  -1   3   2       5373.85       5009.79        37.81 o                         
   0   3   2        320.48        323.68         7.21 o                         
   1   3   2       1424.11       1522.87        14.59 o                         
   2   3   2       7095.03       6787.37        50.51 o                         
   3   3   2      19663.05      19305.32       138.05 o                         
   4   3   2       6409.26       6230.13        54.59 o                         
   5   3   2       1801.05       1647.05        17.38 o                         
   6   3   2       1254.54       1113.23        13.51 o                         
   7   3   2        855.02        936.91        13.17 o                         
   8   3   2       1878.98       1754.06        20.37 o                         
   9   3   2       7972.46       7766.90        68.46 o                         
  10   3   2      15533.02      15419.58       151.16 o                         
  11   3   2       3641.02       3487.40        40.89 o                         
  12   3   2       3289.61       3217.42        42.81 o                         
  13   3   2        997.21       1025.76        22.38 o                         
  14   3   2        889.95        829.50        19.50 o                         
  15   3   2       1449.46       1348.60        28.61 o                         
  16   3   2       1256.14       1157.43        27.15 o                         
  17   3   2       2348.27       2386.24        43.46 o                         
  18   3   2        430.87        491.77        20.28 o                         
  19   3   2          0.85         -7.04         7.04 o                         
 -18   4   2          1.10         79.41        33.07 o                         
 -17   4   2         14.72          8.69         8.52 o                         
 -16   4   2       1572.17       1795.98        35.18 o                         
 -15   4   2       3824.95       3978.24        59.00 o                         
 -14   4   2          6.68         -0.49         4.12 o                         
 -13   4   2        616.50        672.85        17.32 o                         
 -12   4   2       7971.81       7766.37        91.94 o                         
 -11   4   2        736.13        704.82        14.54 o                         
 -10   4   2         29.30         18.13         3.24 o                         
  -9   4   2       8349.94       8421.85        69.98 o                         
  -8   4   2       7382.43       6924.07        52.91 o                         
  -7   4   2       9962.49      10151.92        73.95 o                         
  -6   4   2       5336.08       5293.36        41.86 o                         
  -5   4   2      13243.91      13125.69        93.35 o                         
  -4   4   2        500.56        510.50         8.78 o                         
  -3   4   2        438.54        389.15         7.45 o                         
  -2   4   2       3171.64       3133.73        27.19 o                         
  -1   4   2      90355.60      91138.02       737.74 o                         
   0   4   2       4445.36       4075.28        34.96 o                         
   1   4   2       6897.27       6577.66        52.58 o                         
   2   4   2       2483.85       2242.98        23.57 o                         
   3   4   2        268.95        223.95         5.99 o                         
   4   4   2       1134.25       1022.27        12.50 o                         
   5   4   2       1185.20       1094.62        13.10 o                         
   6   4   2      27914.51      28236.84       213.92 o                         
   7   4   2       6722.98       6441.66        62.99 o                         
   8   4   2       1989.96       1922.34        24.48 o                         
   9   4   2       2814.73       2752.40        34.90 o                         
  10   4   2       1956.48       1937.34        27.19 o                         
  11   4   2        370.73        373.58        16.50 o                         
  12   4   2       1200.74       1197.78        22.55 o                         
  13   4   2       2395.89       2340.21        35.91 o                         
  14   4   2       8771.73       9243.23       117.02 o                         
  15   4   2       1406.24       1487.71        32.00 o                         
  16   4   2        314.72        336.40        17.97 o                         
  17   4   2        270.34        329.02        31.99 o                         
  18   4   2          0.64         -6.84         6.84 o                         
 -17   5   2        333.39        414.86        24.65 o                         
 -16   5   2        471.99        546.88        22.23 o                         
 -15   5   2         19.91          9.52         6.97 o                         
 -14   5   2        520.49        499.20        17.63 o                         
 -13   5   2        853.55        914.89        21.39 o                         
 -12   5   2       3656.39       3636.78        44.98 o                         
 -11   5   2       2161.46       2065.34        30.15 o                         
 -10   5   2       2938.76       2984.89        35.14 o                         
  -9   5   2       1141.02       1101.37        18.99 o                         
  -8   5   2        112.14        112.60         8.53 o                         
  -7   5   2        455.48        480.83        11.57 o                         
  -6   5   2       3184.68       3148.34        32.19 o                         
  -5   5   2      11584.07      11272.10        97.59 o                         
  -4   5   2       3110.16       2868.39        27.34 o                         
  -3   5   2        482.73        501.99        10.13 o                         
  -2   5   2        509.09        481.58        10.82 o                         
  -1   5   2       4256.21       4112.84        34.41 o                         
   0   5   2        801.53        778.70        12.61 o                         
   1   5   2       1528.54       1548.70        21.05 o                         
   2   5   2       2727.87       2520.54        24.73 o                         
   3   5   2       5327.43       4867.57        59.83 o                         
   4   5   2       4714.61       4512.23        42.00 o                         
   5   5   2        661.92        598.14        12.96 o                         
   6   5   2       1221.91       1089.56        18.42 o                         
   7   5   2        861.68        822.42        17.78 o                         
   8   5   2          5.60          7.52         3.53 o                         
   9   5   2       1348.64       1317.35        25.71 o                         
  10   5   2       5943.28       5943.08        81.57 o                         
  11   5   2       2568.36       2633.06        52.90 o                         
  12   5   2         30.30         23.93         8.31 o                         
  13   5   2         27.22         25.66         8.08 o                         
  14   5   2         22.56          7.13         5.45 o                         
  15   5   2          2.24          3.54         6.15 o                         
  16   5   2        850.70        870.36        25.42 o                         
  17   5   2        937.82       1006.69        36.59 o                         
 -15   6   2        166.99        157.00        25.71 o                         
 -14   6   2         23.99         23.65         7.65 o                         
 -13   6   2        251.37        270.51        19.95 o                         
 -12   6   2        113.52        148.37        20.17 o                         
 -11   6   2         55.42         43.47        13.15 o                         
 -10   6   2        554.56        579.61        17.44 o                         
  -9   6   2        943.80        879.95        20.21 o                         
  -8   6   2         68.98         60.11         9.52 o                         
  -7   6   2         82.82        106.48        11.96 o                         
  -6   6   2         20.27         79.71        13.82 o                         
  -5   6   2        296.69        284.73        12.79 o                         
  -4   6   2        167.58        153.02        12.68 o                         
  -3   6   2       2403.02       2386.13        34.01 o                         
  -2   6   2        289.01        280.11        11.88 o                         
  -1   6   2        368.45        298.62        14.56 o                         
   0   6   2         16.06          9.00         8.85 o                         
   1   6   2        133.23        126.18        16.64 o                         
   2   6   2        532.17        480.92        19.08 o                         
   3   6   2        128.31        110.36        11.42 o                         
   4   6   2        874.70        877.78        21.55 o                         
   5   6   2          8.68         69.60        12.55 o                         
   6   6   2          6.24          6.52         4.34 o                         
   7   6   2          0.01          4.69         4.57 o                         
   8   6   2        511.63        503.78        18.27 o                         
   9   6   2        257.69        285.77        15.86 o                         
  10   6   2        294.88        263.26        18.20 o                         
  11   6   2        182.51        182.89        17.17 o                         
  12   6   2        400.93        426.49        21.23 o                         
  13   6   2         61.10         39.66         8.24 o                         
  14   6   2         29.19         28.90        16.27 o                         
  15   6   2        113.54         82.93        15.89 o                         
 -13   7   2         12.21         41.88        31.61 o                         
 -12   7   2        883.97        989.16        28.24 o                         
 -11   7   2        105.63        168.35        22.45 o                         
 -10   7   2         31.93         45.78         8.85 o                         
  -9   7   2       1003.40       1102.64        27.49 o                         
  -8   7   2         54.40         37.49         8.66 o                         
  -7   7   2        354.07        346.11        16.83 o                         
  -6   7   2         10.63          7.46         5.19 o                         
  -5   7   2        877.11        914.15        22.19 o                         
  -4   7   2       1734.20       1658.65        32.64 o                         
  -3   7   2         54.72         57.48         9.19 o                         
  -2   7   2        525.90        549.49        22.06 o                         
  -1   7   2        483.59        475.06        31.49 o                         
   0   7   2          1.42          6.95         5.05 o                         
   1   7   2        759.88        716.90        22.12 o                         
   2   7   2        470.76        446.08        22.63 o                         
   3   7   2       1780.24       1783.27        30.22 o                         
   4   7   2        117.99        114.55        12.83 o                         
   5   7   2        782.11        775.01        24.33 o                         
   6   7   2       1178.38       1157.64        29.34 o                         
   7   7   2        333.57        325.96        18.40 o                         
   8   7   2        198.39        276.96        19.82 o                         
   9   7   2        212.30        215.53        20.03 o                         
  10   7   2       1119.27       1231.98        42.19 o                         
  11   7   2        230.60        285.97        25.08 o                         
  12   7   2        288.84        326.57        24.53 o                         
  13   7   2        153.16        194.74        27.04 o                         
  -9   8   2        216.42        215.29        23.79 o                         
  -8   8   2        183.76        229.27        26.52 o                         
  -7   8   2        795.60        803.14        26.59 o                         
  -6   8   2        294.44        373.65        21.62 o                         
  -5   8   2        874.97        908.72        32.13 o                         
  -4   8   2         41.58         29.39        13.01 o                         
  -3   8   2         18.74         10.38         7.46 o                         
  -2   8   2        314.75        380.50        25.26 o                         
  -1   8   2       2688.52       2854.60        54.57 o                         
   0   8   2        349.19        378.60        23.73 o                         
   1   8   2       1023.04       1015.50        30.95 o                         
   2   8   2        307.43        296.96        23.84 o                         
   3   8   2         40.72         13.79        14.31 o                         
   4   8   2        166.21        137.74        20.21 o                         
   5   8   2        138.67         88.45        13.53 o                         
   6   8   2       1188.59       1302.55        32.21 o                         
   7   8   2        349.14        386.65        22.74 o                         
   8   8   2        199.41        241.97        37.07 o                         
   9   8   2        166.37        197.04        23.74 o                         
  -2   9   2          5.82         -5.89         9.30 o                         
  -1   9   2        142.41        181.29        30.37 o                         
   0   9   2         76.12        163.51        38.17 o                         
   1   9   2         17.10         34.18        29.05 o                         
   2   9   2         21.83         12.93        14.51 o                         
 -20   1   3        118.98         69.13        14.48 o                         
 -19   1   3        149.56        136.27        16.55 o                         
 -18   1   3       4290.81       4375.23        65.98 o                         
 -17   1   3       3520.79       3607.03        43.33 o                         
 -16   1   3        319.52        297.90        13.76 o                         
 -15   1   3         43.36         31.61         6.81 o                         
 -14   1   3        205.87        184.82        12.77 o                         
 -13   1   3       2013.51       2047.17        27.46 o                         
 -12   1   3       2649.73       2503.43        30.70 o                         
 -11   1   3      29703.78      31029.60       284.23 o                         
 -10   1   3      10367.51      10379.30       100.44 o                         
  -9   1   3       2702.26       2671.54        30.02 o                         
  -8   1   3       2089.29       2094.04        24.20 o                         
  -7   1   3        161.25        117.60         4.31 o                         
  -6   1   3      13399.26      14199.61       113.20 o                         
  -5   1   3       6850.16       6571.46        86.85 o                         
  -4   1   3      34229.81      35774.33       242.50 o                         
  -3   1   3      53067.78      56925.57       383.61 o                         
  -2   1   3      15045.25      16102.63       104.74 o                         
  -1   1   3       1422.83       1626.35        12.98 o                         
   0   1   3       1434.85       1505.13        11.40 o                         
   1   1   3      27550.18      29561.19       265.84 o                         
   2   1   3       4099.42       4265.05        41.31 o                         
   3   1   3      20416.11      21792.80       218.25 o                         
   4   1   3      59394.45      63532.24       830.62 o                         
   5   1   3      16568.11      16533.68       292.34 o                         
   6   1   3        396.48        311.08         8.83 o                         
   7   1   3        155.63        165.24         7.75 o                         
   8   1   3       5002.42       4867.18        62.17 o                         
   9   1   3        186.65        109.73         7.80 o                         
  10   1   3       7376.57       7520.84        83.31 o                         
  11   1   3      26505.09      26424.02       346.64 o                         
  12   1   3       1038.55        963.73        24.03 o                         
  13   1   3        145.26        164.18        12.11 o                         
  14   1   3        215.62        213.81        12.69 o                         
  15   1   3       4600.25       4397.03        62.75 o                         
  16   1   3        894.02        893.54        24.17 o                         
  17   1   3       1901.94       1872.78        36.74 o                         
  18   1   3       2383.03       2407.38        38.15 o                         
  19   1   3       1275.87       1317.53        27.72 o                         
  20   1   3          0.45         -4.10         6.23 o                         
 -20   2   3        266.56        343.13        30.08 o                         
 -19   2   3        328.34        345.78        30.05 o                         
 -18   2   3         31.00         18.56         7.55 o                         
 -17   2   3       1072.97       1142.82        27.30 o                         
 -16   2   3        126.18        119.15        13.73 o                         
 -15   2   3      17498.84      18346.85       214.37 o                         
 -14   2   3      11020.41      11239.77       135.81 o                         
 -13   2   3       4584.57       4521.57        61.36 o                         
 -12   2   3        909.18        888.12        19.57 o                         
 -11   2   3       2382.81       2437.49        27.55 o                         
 -10   2   3       3817.91       3698.85        37.57 o                         
  -9   2   3          0.35          4.00         1.48 o                         
  -8   2   3      12799.63      12972.00        94.35 o                         
  -7   2   3      58073.48      60527.37       479.68 o                         
  -6   2   3      21523.04      21558.71       170.87 o                         
  -5   2   3       8296.73       8005.99        56.50 o                         
  -4   2   3        236.12        248.82         4.82 o                         
  -3   2   3       5057.27       4980.67        38.70 o                         
  -2   2   3       9340.26       9021.83        59.99 o                         
  -1   2   3      14738.90      13957.75        95.08 o                         
   0   2   3     173939.98     178133.56      1249.83 o                         
   1   2   3      12597.60      12053.51       103.36 o                         
   2   2   3       2643.24       2705.26        27.21 o                         
   3   2   3        327.61        340.37         7.26 o                         
   4   2   3       8833.69       9121.04        80.69 o                         
   5   2   3      32297.33      33920.89       270.55 o                         
   6   2   3      25748.48      27687.07       219.26 o                         
   7   2   3      22362.60      22323.38       205.14 o                         
   8   2   3      45026.28      48222.77       381.86 o                         
   9   2   3       2070.26       1931.71        23.15 o                         
  10   2   3       1535.41       1545.91        20.50 o                         
  11   2   3       5116.19       4945.10        50.01 o                         
  12   2   3       1919.08       1828.87        28.07 o                         
  13   2   3          9.19          4.20         3.34 o                         
  14   2   3       6904.82       7116.30        82.44 o                         
  15   2   3      15046.17      15392.89       164.32 o                         
  16   2   3        968.56        893.91        25.95 o                         
  17   2   3         40.09         17.64         6.14 o                         
  18   2   3        453.73        403.35        27.98 o                         
  19   2   3       1625.86       1649.79        58.64 o                         
  20   2   3        704.72        846.10        42.42 o                         
 -19   3   3        557.33        580.43        50.89 o                         
 -18   3   3       2582.37       2625.81        63.72 o                         
 -17   3   3       1822.97       1865.83        48.84 o                         
 -16   3   3        501.82        482.38        19.64 o                         
 -15   3   3         50.89         82.66        15.67 o                         
 -14   3   3        183.37        184.75        12.37 o                         
 -13   3   3        233.44        246.25        11.39 o                         
 -12   3   3       1588.46       1550.64        22.47 o                         
 -11   3   3      17530.11      17883.43       137.79 o                         
 -10   3   3       2785.26       2586.67        25.90 o                         
  -9   3   3        912.94        871.73        11.24 o                         
  -8   3   3          5.08          5.50         1.77 o                         
  -7   3   3        227.56        197.99         6.13 o                         
  -6   3   3       1953.31       1725.98        16.50 o                         
  -5   3   3      11337.87      11342.67        79.96 o                         
  -4   3   3      14203.04      14132.45        98.18 o                         
  -3   3   3      16804.31      16972.60       116.63 o                         
  -2   3   3      10629.35      10666.86        75.13 o                         
  -1   3   3        311.51        246.21         5.25 o                         
   0   3   3         97.05        127.79         4.73 o                         
   1   3   3       6737.78       6597.27        48.40 o                         
   2   3   3        779.43        742.18        10.18 o                         
   3   3   3       7444.23       7350.63        63.21 o                         
   4   3   3      21616.20      21364.71       176.14 o                         
   5   3   3       5298.08       4994.83        48.68 o                         
   6   3   3          0.51          1.63         2.05 o                         
   7   3   3        409.14        409.99         8.45 o                         
   8   3   3       1445.04       1308.06        16.82 o                         
   9   3   3        914.84        806.66        14.81 o                         
  10   3   3       3431.56       3405.90        39.71 o                         
  11   3   3      19381.52      19405.88       200.99 o                         
  12   3   3       2139.89       2122.53        35.01 o                         
  13   3   3        107.44         94.37         9.69 o                         
  14   3   3        118.49        113.21        12.75 o                         
  15   3   3       1211.24       1222.84        28.00 o                         
  16   3   3        309.76        344.07        25.20 o                         
  17   3   3        990.62        982.45        25.39 o                         
  18   3   3        678.70        686.08        26.62 o                         
  19   3   3       1110.54       1170.57        30.53 o                         
 -18   4   3          0.97          1.77        15.87 o                         
 -17   4   3         93.87        103.56        20.56 o                         
 -16   4   3        293.36        297.12        17.03 o                         
 -15   4   3        389.51        415.26        16.78 o                         
 -14   4   3        254.70        284.28        13.17 o                         
 -13   4   3         95.96        115.44        10.86 o                         
 -12   4   3        305.76        281.61        10.84 o                         
 -11   4   3        213.31        206.16         9.12 o                         
 -10   4   3         24.06         17.99         3.07 o                         
  -9   4   3        948.42        958.78        13.82 o                         
  -8   4   3         95.78        104.09         6.49 o                         
  -7   4   3        343.51        357.46         8.19 o                         
  -6   4   3          0.26          7.26         4.26 o                         
  -5   4   3       1603.28       1678.90        17.46 o                         
  -4   4   3       2880.89       3027.37        27.62 o                         
  -3   4   3       1675.91       1804.37        18.01 o                         
  -2   4   3       3373.51       3212.23        27.52 o                         
  -1   4   3        323.69        350.19         8.40 o                         
   0   4   3        552.87        589.56        11.73 o                         
   1   4   3       1151.90       1164.85        14.80 o                         
   2   4   3        339.04        322.96         8.49 o                         
   3   4   3        840.83        904.75        13.77 o                         
   4   4   3         22.05         20.52         4.62 o                         
   5   4   3          1.49         15.13         6.28 o                         
   6   4   3        428.30        444.63         9.96 o                         
   7   4   3        618.81        636.33        12.91 o                         
   8   4   3        498.03        514.63        14.53 o                         
   9   4   3       1381.00       1373.87        21.35 o                         
  10   4   3         15.18         11.57         3.93 o                         
  11   4   3          4.75          8.67         3.26 o                         
  12   4   3        381.20        373.91        13.51 o                         
  13   4   3         32.85         29.81        11.22 o                         
  14   4   3          0.61          3.41         5.28 o                         
  15   4   3         29.25         22.55        12.64 o                         
  16   4   3        248.33        256.61        18.24 o                         
  17   4   3        283.47        344.29        30.20 o                         
  18   4   3         42.34        107.53        28.88 o                         
 -17   5   3        304.59        391.80        54.73 o                         
 -16   5   3        201.21        225.71        20.98 o                         
 -15   5   3        724.12        705.96        37.92 o                         
 -14   5   3         18.82         25.62         5.55 o                         
 -13   5   3       1475.01       1417.58        24.52 o                         
 -12   5   3        430.74        453.63        14.89 o                         
 -11   5   3       4338.86       4355.44        47.02 o                         
 -10   5   3       3124.42       3118.32        36.45 o                         
  -9   5   3        892.56        899.13        17.21 o                         
  -8   5   3       1728.95       1750.04        23.32 o                         
  -7   5   3         43.15         43.53         5.61 o                         
  -6   5   3       3298.82       3237.62        35.01 o                         
  -5   5   3          1.65          5.52         2.94 o                         
  -4   5   3       8781.14       8385.51        66.76 o                         
  -3   5   3       5140.26       4907.06        39.13 o                         
  -2   5   3         69.86         40.49         4.67 o                         
  -1   5   3       1998.44       1950.75        24.25 o                         
   0   5   3        154.55        164.72         7.83 o                         
   1   5   3       2725.49       2646.80        25.91 o                         
   2   5   3        657.15        595.94        11.22 o                         
   3   5   3       3659.71       3325.62        44.86 o                         
   4   5   3       8823.86       8292.54        85.39 o                         
   5   5   3       2475.95       2346.41        32.74 o                         
   6   5   3       2097.92       2015.67        29.60 o                         
   7   5   3          5.51          6.11         3.39 o                         
   8   5   3       4404.29       4280.84        62.25 o                         
   9   5   3        387.83        436.14        17.20 o                         
  10   5   3       1393.55       1340.76        29.62 o                         
  11   5   3       4561.66       4572.13        79.07 o                         
  12   5   3         57.19         86.44        14.94 o                         
  13   5   3        183.86        197.64        22.30 o                         
  14   5   3         50.67         38.99        17.73 o                         
  15   5   3       1446.39       1404.87        30.86 o                         
  16   5   3        364.23        514.11        40.18 o                         
  17   5   3        246.86        247.41        27.39 o                         
 -15   6   3       1795.62       2009.70        39.88 o                         
 -14   6   3       1312.00       1338.64        38.55 o                         
 -13   6   3        146.01        138.58        18.03 o                         
 -12   6   3        306.99        359.81        31.19 o                         
 -11   6   3        549.23        512.39        17.51 o                         
 -10   6   3        341.15        375.45        15.31 o                         
  -9   6   3         13.98         17.11         5.22 o                         
  -8   6   3        577.24        592.96        17.28 o                         
  -7   6   3       6740.73       6779.54        74.65 o                         
  -6   6   3       3191.07       2987.44        39.96 o                         
  -5   6   3       1509.84       1481.25        25.49 o                         
  -4   6   3        243.39        253.39        12.57 o                         
  -3   6   3        861.93        879.92        19.54 o                         
  -2   6   3        459.05        375.82        14.37 o                         
  -1   6   3       5596.64       5424.50        62.19 o                         
   0   6   3      10346.34      10092.07       115.34 o                         
   1   6   3        957.03        914.79        31.89 o                         
   2   6   3          1.62         -1.28         3.40 o                         
   3   6   3          2.87         11.70         4.70 o                         
   4   6   3       1638.07       1572.37        29.41 o                         
   5   6   3       4242.37       4219.67        57.15 o                         
   6   6   3       1011.59        994.35        23.49 o                         
   7   6   3       4825.52       4716.40        62.61 o                         
   8   6   3       3515.94       3465.15        50.45 o                         
   9   6   3        223.74        244.72        24.93 o                         
  10   6   3        182.05        181.99        16.68 o                         
  11   6   3        363.68        385.51        25.50 o                         
  12   6   3        397.36        455.34        21.36 o                         
  13   6   3          2.10          8.29         9.13 o                         
  14   6   3        319.19        287.11        26.14 o                         
  15   6   3       2884.45       3121.04        57.02 o                         
 -13   7   3         23.30         19.98        17.41 o                         
 -12   7   3        696.28        790.91        25.48 o                         
 -11   7   3       1174.01       1265.56        30.00 o                         
 -10   7   3        149.06        210.95        20.14 o                         
  -9   7   3         77.44         60.78        13.02 o                         
  -8   7   3         66.29         55.79        16.92 o                         
  -7   7   3         34.11         25.57         5.85 o                         
  -6   7   3         33.62         11.13         5.38 o                         
  -5   7   3       1061.31       1104.29        24.18 o                         
  -4   7   3       1895.94       1881.75        35.19 o                         
  -3   7   3        366.20        319.11        18.15 o                         
  -2   7   3        875.44        907.10        25.49 o                         
  -1   7   3          0.25         -2.55         5.27 o                         
   0   7   3         29.59         36.03         6.71 o                         
   1   7   3          7.83          0.94         5.73 o                         
   2   7   3         40.23         26.78         6.72 o                         
   3   7   3        258.89        260.89        16.41 o                         
   4   7   3       2019.14       1933.70        61.84 o                         
   5   7   3       1901.87       1935.54        41.40 o                         
   6   7   3         17.09         16.93         6.65 o                         
   7   7   3        157.03        164.24        16.33 o                         
   8   7   3        219.69        203.32        17.29 o                         
   9   7   3         53.51        112.82        18.29 o                         
  10   7   3        243.90        236.26        20.83 o                         
  11   7   3       1521.92       1605.16        48.35 o                         
  12   7   3        176.48        221.27        22.46 o                         
  -9   8   3        580.28        601.78        24.70 o                         
  -8   8   3          4.65         -3.41         7.47 o                         
  -7   8   3         33.02         23.06        13.97 o                         
  -6   8   3          9.46         13.20         7.18 o                         
  -5   8   3         60.30         56.05        15.50 o                         
  -4   8   3        298.52        375.31        45.65 o                         
  -3   8   3         95.87        164.38        24.83 o                         
  -2   8   3        379.22        439.69        24.83 o                         
  -1   8   3         62.85        133.79        22.91 o                         
   0   8   3          0.20         -3.90         6.53 o                         
   1   8   3         37.61         25.43         6.97 o                         
   2   8   3        614.50        619.18        23.82 o                         
   3   8   3        406.88        423.56        21.35 o                         
   4   8   3         31.18         18.83         6.97 o                         
   5   8   3         10.93        101.32        22.18 o                         
   6   8   3         22.01         24.85        13.70 o                         
   7   8   3          1.28         -2.32         7.20 o                         
   8   8   3          8.37         -6.68         7.54 o                         
   9   8   3        378.60        503.20        28.10 o                         
  -1   9   3         94.40        144.50        53.14 o                         
   0   9   3         37.93        105.27        45.02 o                         
 -20   0   4        750.96        820.96        36.42 o                         
 -19   0   4          1.88         -4.15         8.84 o                         
 -18   0   4         45.24        110.07        30.37 o                         
 -17   0   4       1223.57       1251.02        42.94 o                         
 -16   0   4       6642.85       6627.87       150.89 o                         
 -15   0   4       2698.97       2647.45        60.28 o                         
 -14   0   4      13164.47      13903.70       234.02 o                         
 -13   0   4      16222.53      15820.89       334.70 o                         
 -12   0   4       9472.98       9248.42       129.71 o                         
 -11   0   4        600.62        521.38        16.18 o                         
 -10   0   4       5359.55       4913.02        72.28 o                         
  -9   0   4      15391.04      14316.58       385.81 o                         
  -8   0   4       5937.59       5848.61        81.75 o                         
  -7   0   4       1567.93       1250.46        22.09 o                         
  -6   0   4      69449.84      71293.21       979.90 o                         
  -5   0   4       7112.01       7079.63        95.16 o                         
  -4   0   4        121.58        112.87         5.55 o                         
  -3   0   4       8111.33       8066.96       106.00 o                         
  -2   0   4      77454.27      84438.12      1088.28 o                         
  -1   0   4      46336.39      54815.73       872.71 o                         
   0   0   4      42927.02      53131.36       845.89 o                         
   1   0   4      68241.47      82208.52      1816.93 o                         
   2   0   4      32093.10      36359.33       578.98 o                         
   3   0   4        549.50        602.84        27.78 o                         
   4   0   4        300.59        381.22        64.85 o                         
   5   0   4      87462.67      94203.41      1992.81 o                         
   6   0   4      17049.34      17192.83       275.44 o                         
   7   0   4          1.24         23.45         6.35 o                         
   8   0   4      20127.72      21187.44       480.85 o                         
   9   0   4      17483.22      17603.62       432.27 o                         
  10   0   4          4.73         17.36         5.66 o                         
  11   0   4        616.23        537.60        31.80 o                         
  12   0   4      11180.93      10964.54       187.55 o                         
  13   0   4       8706.23       8389.58       148.68 o                         
  14   0   4        713.42        685.40        50.12 o                         
  15   0   4        853.88        921.12        57.92 o                         
  16   0   4       5231.26       4994.09       100.57 o                         
  17   0   4        205.42        233.21        22.36 o                         
  18   0   4        263.69        210.85        23.19 o                         
  19   0   4        298.14        267.70        26.22 o                         
  20   0   4       4749.51       4784.80       102.76 o                         
 -20   1   4        384.57        415.40        28.79 o                         
 -19   1   4        182.57        134.91        20.35 o                         
 -18   1   4       1012.46        935.64        25.74 o                         
 -17   1   4       5450.15       5811.92        80.77 o                         
 -16   1   4       2179.64       2246.35        39.36 o                         
 -15   1   4        151.39        149.57        11.94 o                         
 -14   1   4        292.66        258.92        18.67 o                         
 -13   1   4       3919.00       3804.91        41.87 o                         
 -12   1   4       5936.05       5767.51        66.28 o                         
 -11   1   4       8139.67       8120.81        88.35 o                         
 -10   1   4       8217.03       7560.14        74.18 o                         
  -9   1   4       6099.16       6173.78        61.07 o                         
  -8   1   4          1.17          1.09         1.44 o                         
  -7   1   4         48.55         25.33         3.11 o                         
  -6   1   4      31499.57      32495.56       479.94 o                         
  -5   1   4       7226.66       7218.47        52.70 o                         
  -4   1   4         34.18         59.68         3.17 o                         
  -3   1   4      27999.36      30148.23       227.11 o                         
  -2   1   4      15551.03      16473.82       123.66 o                         
  -1   1   4      29270.99      32378.85       328.74 o                         
   0   1   4       2959.23       2942.37        24.79 o                         
   1   1   4      34839.49      37198.93       339.18 o                         
   2   1   4      50063.08      55505.99       558.10 o                         
   3   1   4       5198.21       5108.26        56.79 o                         
   4   1   4       3201.08       3036.35        34.93 o                         
   5   1   4      20093.77      20154.73       202.71 o                         
   6   1   4       4895.08       5293.54        58.52 o                         
   7   1   4        109.24        125.60         6.08 o                         
   8   1   4       1631.89       1501.09        22.41 o                         
   9   1   4      10298.97       9864.95       105.80 o                         
  10   1   4      11642.30      11342.75       121.19 o                         
  11   1   4       8952.27       8583.27       122.03 o                         
  12   1   4       3646.00       3415.95        57.71 o                         
  13   1   4        297.92        278.65        14.52 o                         
  14   1   4        158.51        172.02        13.87 o                         
  15   1   4       2146.20       2087.59        43.60 o                         
  16   1   4       2688.48       2705.36        76.32 o                         
  17   1   4        868.22        875.86        28.71 o                         
  18   1   4         16.49          8.90         5.49 o                         
  19   1   4        626.29        648.68        23.50 o                         
  20   1   4        469.12        504.24        21.10 o                         
 -20   2   4         71.91         66.21        20.82 o                         
 -19   2   4          7.27          4.97         6.65 o                         
 -18   2   4         24.08         19.81        14.01 o                         
 -17   2   4         37.16         40.79        13.98 o                         
 -16   2   4         43.37         74.79        17.27 o                         
 -15   2   4        438.47        436.76        16.53 o                         
 -14   2   4         62.25         72.68        12.54 o                         
 -13   2   4         49.53         46.89        12.79 o                         
 -12   2   4        127.05        115.14         9.11 o                         
 -11   2   4        691.41        669.89        17.36 o                         
 -10   2   4       1677.75       1660.54        20.26 o                         
  -9   2   4         14.43          6.72         2.48 o                         
  -8   2   4          2.93          8.10         1.59 o                         
  -7   2   4        333.42        342.34         7.34 o                         
  -6   2   4         65.30         68.19         3.77 o                         
  -5   2   4        151.51        132.15         3.87 o                         
  -4   2   4       2396.05       2523.31        20.99 o                         
  -3   2   4        231.89        197.61         3.82 o                         
  -2   2   4        979.45        978.62         9.95 o                         
  -1   2   4        315.79        346.01         5.37 o                         
   0   2   4       4021.68       4031.32        31.08 o                         
   1   2   4       2115.64       2242.97        23.76 o                         
   2   2   4        634.63        577.34         9.60 o                         
   3   2   4       1211.70       1291.43        14.33 o                         
   4   2   4       1597.42       1685.29        19.25 o                         
   5   2   4        524.44        551.65         9.66 o                         
   6   2   4         20.64         38.18         5.26 o                         
   7   2   4          5.27          8.67         3.89 o                         
   8   2   4        251.28        280.00         8.99 o                         
   9   2   4        543.60        539.11        12.39 o                         
  10   2   4         53.17         38.80         6.95 o                         
  11   2   4         87.13         99.41         9.49 o                         
  12   2   4        137.00        151.89        10.99 o                         
  13   2   4        122.69        170.10        13.86 o                         
  14   2   4        667.52        626.68        16.95 o                         
  15   2   4        747.11        690.19        22.54 o                         
  16   2   4         24.83         15.14         6.52 o                         
  17   2   4        170.44        163.95        15.63 o                         
  18   2   4          1.65         -5.64         5.64 o                         
  19   2   4        157.21        133.71        20.53 o                         
 -19   3   4        682.93        738.51        28.89 o                         
 -18   3   4         98.44        151.49        19.10 o                         
 -17   3   4       4175.97       4178.49        71.75 o                         
 -16   3   4        714.54        738.49        22.67 o                         
 -15   3   4        123.35        101.12        13.60 o                         
 -14   3   4        267.00        262.14        14.29 o                         
 -13   3   4       1467.15       1363.68        23.44 o                         
 -12   3   4       2397.51       2320.57        39.98 o                         
 -11   3   4        736.74        733.36        13.38 o                         
 -10   3   4      17006.53      17169.22       125.73 o                         
  -9   3   4        512.77        477.67         8.50 o                         
  -8   3   4        204.35        237.36         6.01 o                         
  -7   3   4        630.24        613.82         8.83 o                         
  -6   3   4      11269.20      11158.14        78.91 o                         
  -5   3   4       8701.81       8895.21        63.85 o                         
  -4   3   4        199.54        215.89         5.38 o                         
  -3   3   4       9210.87       8895.55        60.93 o                         
  -2   3   4      18407.30      18976.28       129.86 o                         
  -1   3   4         41.87         46.90         4.23 o                         
   0   3   4       1287.47       1412.38        14.39 o                         
   1   3   4       4158.51       3945.82        30.90 o                         
   2   3   4      11134.68      10983.36        98.64 o                         
   3   3   4       1413.23       1360.91        16.32 o                         
   4   3   4       7876.86       7975.83        72.85 o                         
   5   3   4      32180.04      32876.43       260.90 o                         
   6   3   4        282.32        289.62         8.61 o                         
   7   3   4         38.61         37.10         6.16 o                         
   8   3   4       2258.51       2131.47        23.69 o                         
   9   3   4       7002.34       6682.52        60.04 o                         
  10   3   4       4770.34       4534.19        69.91 o                         
  11   3   4       1383.14       1258.48        22.86 o                         
  12   3   4       2186.46       2051.74        31.33 o                         
  13   3   4        506.23        447.83        15.20 o                         
  14   3   4        487.97        432.38        16.23 o                         
  15   3   4        665.04        633.07        20.17 o                         
  16   3   4       3434.52       3436.09        53.97 o                         
  17   3   4        447.75        478.45        19.62 o                         
  18   3   4        184.48        162.21        17.65 o                         
  19   3   4        263.09        248.91        21.04 o                         
 -18   4   4          0.41          6.28        10.70 o                         
 -17   4   4        623.83        684.86        47.64 o                         
 -16   4   4       4096.24       4241.33        83.55 o                         
 -15   4   4        421.55        457.79        17.34 o                         
 -14   4   4       4389.51       4326.45        49.88 o                         
 -13   4   4       2229.79       2233.94        30.50 o                         
 -12   4   4       2342.84       2207.98        27.74 o                         
 -11   4   4        562.58        541.95        11.50 o                         
 -10   4   4        781.30        777.30        13.15 o                         
  -9   4   4       5901.68       5775.72        45.70 o                         
  -8   4   4       2114.16       2003.48        22.09 o                         
  -7   4   4       1258.87       1240.86        14.75 o                         
  -6   4   4      27760.42      27354.69       187.05 o                         
  -5   4   4       1329.23       1313.16        14.96 o                         
  -4   4   4        506.13        519.85         8.53 o                         
  -3   4   4       3455.58       3359.09        27.47 o                         
  -2   4   4       6030.92       5407.61        42.39 o                         
  -1   4   4      20888.14      21286.02       146.74 o                         
   0   4   4      13893.25      14008.31        98.98 o                         
   1   4   4      12800.56      11932.69        85.33 o                         
   2   4   4       7851.57       7782.53        61.04 o                         
   3   4   4       1212.64       1123.57        14.99 o                         
   4   4   4       1817.42       1717.43        19.77 o                         
   5   4   4      33792.03      33670.86       253.29 o                         
   6   4   4       8358.08       8224.16        72.73 o                         
   7   4   4         86.85         92.80         7.53 o                         
   8   4   4       7466.53       7195.17        89.14 o                         
   9   4   4       4006.58       3883.02        57.11 o                         
  10   4   4         71.69         88.44        12.75 o                         
  11   4   4        818.57        760.57        23.52 o                         
  12   4   4       3682.46       3667.13        53.59 o                         
  13   4   4       1597.46       1643.73        31.27 o                         
  14   4   4       3145.66       3345.02        51.92 o                         
  15   4   4       2603.46       2661.50        44.99 o                         
  16   4   4       2199.53       2303.18        41.58 o                         
  17   4   4          6.15         22.26        27.70 o                         
  18   4   4         94.37         91.46        29.50 o                         
 -17   5   4       1113.50       1175.27        40.83 o                         
 -16   5   4         11.66        133.99        38.78 o                         
 -15   5   4         19.81         10.58        17.23 o                         
 -14   5   4        768.69        759.94        22.69 o                         
 -13   5   4        919.37        946.02        19.88 o                         
 -12   5   4        343.57        370.28        13.67 o                         
 -11   5   4        688.62        693.40        15.90 o                         
 -10   5   4       4413.43       4485.75        48.08 o                         
  -9   5   4         73.66         98.52        10.08 o                         
  -8   5   4        357.76        343.97        10.46 o                         
  -7   5   4        500.96        527.40        12.60 o                         
  -6   5   4       5074.06       4833.32        44.76 o                         
  -5   5   4       1486.01       1370.32        17.93 o                         
  -4   5   4        470.69        487.85        10.04 o                         
  -3   5   4        336.53        244.62         8.10 o                         
  -2   5   4       4633.76       4344.35        39.15 o                         
  -1   5   4       1115.26       1085.71        19.49 o                         
   0   5   4        298.96        277.13         8.90 o                         
   1   5   4       3865.98       3693.92        34.34 o                         
   2   5   4       2889.61       2687.45        25.45 o                         
   3   5   4       1253.61       1114.99        17.08 o                         
   4   5   4        208.58        183.58         8.93 o                         
   5   5   4       8592.54       8161.85        85.67 o                         
   6   5   4        925.10        894.69        20.13 o                         
   7   5   4       2961.18       2950.88        47.16 o                         
   8   5   4       2481.18       2405.01        41.34 o                         
   9   5   4       3519.67       3497.90        54.37 o                         
  10   5   4       2106.43       2188.42        39.80 o                         
  11   5   4       1129.86       1051.05        26.94 o                         
  12   5   4        525.64        548.21        25.18 o                         
  13   5   4        757.31        786.90        29.44 o                         
  14   5   4          1.78         -5.77         7.16 o                         
  15   5   4        202.50        194.29        23.18 o                         
  16   5   4       1536.21       1572.20        46.65 o                         
 -15   6   4        392.49        402.19        29.79 o                         
 -14   6   4         19.72         25.68        21.83 o                         
 -13   6   4        227.12        212.93        18.87 o                         
 -12   6   4        276.72        287.19        17.31 o                         
 -11   6   4        258.30        258.89        14.67 o                         
 -10   6   4        287.03        311.08        15.02 o                         
  -9   6   4        140.31        144.77        12.71 o                         
  -8   6   4        112.62        131.75        12.41 o                         
  -7   6   4         61.83        132.92        13.93 o                         
  -6   6   4          5.81         18.50         6.36 o                         
  -5   6   4         29.34         19.17         4.57 o                         
  -4   6   4       1672.99       1703.82        27.77 o                         
  -3   6   4        691.75        633.29        17.28 o                         
  -2   6   4        865.51        795.08        18.92 o                         
  -1   6   4         50.45         88.89        13.22 o                         
   0   6   4        182.49        170.64        12.95 o                         
   1   6   4        197.16        185.23        13.45 o                         
   2   6   4        100.85         69.84         9.49 o                         
   3   6   4       1919.38       2008.82        34.24 o                         
   4   6   4        569.72        588.17        18.10 o                         
   5   6   4        301.46        302.68        16.89 o                         
   6   6   4         15.98         19.34        12.10 o                         
   7   6   4         20.99         18.20         7.30 o                         
   8   6   4         72.44         90.43        14.17 o                         
   9   6   4        100.64         66.41        11.27 o                         
  10   6   4        263.41        302.09        18.34 o                         
  11   6   4        288.44        266.11        21.26 o                         
  12   6   4         31.81         23.25         7.37 o                         
  13   6   4        149.67        196.07        19.56 o                         
  14   6   4        190.45        226.53        24.35 o                         
 -13   7   4        447.40        480.62        23.15 o                         
 -12   7   4       1092.57       1149.23        29.58 o                         
 -11   7   4        346.06        430.38        29.81 o                         
 -10   7   4        998.71       1063.39        30.64 o                         
  -9   7   4        102.78        108.41        20.57 o                         
  -8   7   4        253.87        255.96        16.08 o                         
  -7   7   4        142.19        133.75        18.77 o                         
  -6   7   4        528.64        557.70        19.00 o                         
  -5   7   4        795.02        815.07        21.38 o                         
  -4   7   4         22.64         14.05         6.36 o                         
  -3   7   4       1310.66       1305.31        32.97 o                         
  -2   7   4        455.72        472.86        20.08 o                         
  -1   7   4          6.58          4.43         6.29 o                         
   0   7   4        292.76        281.32        16.80 o                         
   1   7   4        178.18        158.80        17.78 o                         
   2   7   4       1731.40       1645.47        31.94 o                         
   3   7   4        414.87        468.35        20.34 o                         
   4   7   4        351.00        390.61        20.36 o                         
   5   7   4        560.57        579.72        21.95 o                         
   6   7   4          1.81         13.52         6.34 o                         
   7   7   4        262.95        303.87        17.79 o                         
   8   7   4        117.91        120.40        21.96 o                         
   9   7   4        639.23        713.08        26.88 o                         
  10   7   4        313.59        416.83        23.77 o                         
  11   7   4        332.42        384.02        24.15 o                         
  12   7   4        694.77        790.28        30.08 o                         
  -9   8   4        293.05        321.02        21.98 o                         
  -8   8   4         96.62         69.36        18.82 o                         
  -7   8   4         21.00        123.35        21.53 o                         
  -6   8   4       1231.22       1284.76        36.70 o                         
  -5   8   4        144.27        133.28        24.79 o                         
  -4   8   4         99.79         49.62        10.02 o                         
  -3   8   4         99.22        142.63        23.27 o                         
  -2   8   4        870.40        882.91        30.29 o                         
  -1   8   4        467.33        552.94        27.98 o                         
   0   8   4        239.10        253.33        19.43 o                         
   1   8   4        451.90        512.36        24.16 o                         
   2   8   4         78.87         51.38        14.85 o                         
   3   8   4          9.33         15.03        16.25 o                         
   4   8   4        132.18        154.88        19.78 o                         
   5   8   4       1659.17       1782.15        37.75 o                         
   6   8   4        363.36        466.87        28.42 o                         
   7   8   4         81.99         41.38        10.62 o                         
   8   8   4        212.80        273.03        27.73 o                         
 -20   1   5         86.70        123.15        18.10 o                         
 -19   1   5       1174.30       1216.58        29.56 o                         
 -18   1   5       1633.94       1679.84        34.43 o                         
 -17   1   5        512.24        506.55        22.61 o                         
 -16   1   5       3844.39       3867.75        65.01 o                         
 -15   1   5        357.14        395.46        15.23 o                         
 -14   1   5        858.62        845.88        20.02 o                         
 -13   1   5         28.39         28.94         5.27 o                         
 -12   1   5      11310.47      11135.67       108.68 o                         
 -11   1   5       7587.53       7608.55        76.25 o                         
 -10   1   5        689.67        616.83        11.70 o                         
  -9   1   5       4388.42       4033.04        41.67 o                         
  -8   1   5        425.15        415.80        11.17 o                         
  -7   1   5       3963.96       4318.57        33.45 o                         
  -6   1   5       3204.72       3095.55        26.03 o                         
  -5   1   5      25940.87      26422.17       223.48 o                         
  -4   1   5      33085.26      35455.85       281.91 o                         
  -3   1   5       2952.33       3068.55        25.01 o                         
  -2   1   5       1963.48       1898.22        25.24 o                         
  -1   1   5      14190.90      15917.40       154.31 o                         
   0   1   5       7336.26       7428.33        61.91 o                         
   1   1   5         65.11         36.83         2.08 o                         
   2   1   5      13720.27      14647.00       133.65 o                         
   3   1   5      33767.71      36761.14       337.85 o                         
   4   1   5      19937.20      20797.13       269.20 o                         
   5   1   5       7537.32       7909.73        83.64 o                         
   6   1   5       2818.17       2649.88        32.83 o                         
   7   1   5        734.90        671.45        13.34 o                         
   8   1   5       1899.82       1819.72        29.33 o                         
   9   1   5       1549.31       1311.96        21.63 o                         
  10   1   5      33887.04      34438.32       346.92 o                         
  11   1   5       7190.71       6935.12       110.03 o                         
  12   1   5         43.88         38.58         8.35 o                         
  13   1   5        976.00        897.60        24.90 o                         
  14   1   5        539.51        470.69        19.60 o                         
  15   1   5        595.74        579.41        22.56 o                         
  16   1   5        272.32        276.97        21.52 o                         
  17   1   5       3257.47       3174.55        61.09 o                         
  18   1   5       1487.09       1469.03        33.06 o                         
  19   1   5        227.26        236.82        18.75 o                         
 -20   2   5        987.58       1047.11        33.53 o                         
 -19   2   5        113.17         84.39        22.02 o                         
 -18   2   5         13.81         12.94         6.23 o                         
 -17   2   5         14.35         -2.92         6.40 o                         
 -16   2   5       5474.69       5583.57        67.68 o                         
 -15   2   5       5225.21       5346.39        64.57 o                         
 -14   2   5        328.63        325.75        13.71 o                         
 -13   2   5        352.51        358.74        13.47 o                         
 -12   2   5      11282.96      11232.28       226.73 o                         
 -11   2   5         20.12         26.18         3.87 o                         
 -10   2   5        557.39        563.82         9.84 o                         
  -9   2   5       8400.51       7980.33        63.89 o                         
  -8   2   5      25527.29      25974.29       220.51 o                         
  -7   2   5      50927.91      54056.51       382.47 o                         
  -6   2   5       4391.87       4016.82        33.32 o                         
  -5   2   5      19270.87      20079.57       156.78 o                         
  -4   2   5        866.60        820.04         9.47 o                         
  -3   2   5          1.81          7.67         1.15 o                         
  -2   2   5       2577.97       2274.50        18.92 o                         
  -1   2   5      99037.62     105093.82       781.73 o                         
   0   2   5      46415.77      48540.42       346.80 o                         
   1   2   5       1924.86       1819.19        17.61 o                         
   2   2   5      18506.99      18956.69       278.01 o                         
   3   2   5         18.35         17.68         2.69 o                         
   4   2   5       6416.39       6123.79        56.51 o                         
   5   2   5      10704.83      10881.70        96.38 o                         
   6   2   5      63514.12      68602.75       583.26 o                         
   7   2   5      22357.44      22923.19       223.80 o                         
   8   2   5       2900.35       2625.99        31.99 o                         
   9   2   5       1104.27       1060.52        18.08 o                         
  10   2   5        367.85        277.78        10.73 o                         
  11   2   5       2245.14       2133.85        36.13 o                         
  12   2   5       1104.52       1081.94        32.46 o                         
  13   2   5       2091.34       1957.35        35.71 o                         
  14   2   5      15869.54      16626.54       229.48 o                         
  15   2   5       6094.49       5825.19        98.49 o                         
  16   2   5        791.49        769.83        22.45 o                         
  17   2   5          8.45          5.79         5.69 o                         
  18   2   5         51.17         26.47         7.99 o                         
  19   2   5        808.59        819.82        26.48 o                         
 -19   3   5        858.99        994.31        28.79 o                         
 -18   3   5       1080.92       1167.07        34.78 o                         
 -17   3   5         83.27         81.98        21.08 o                         
 -16   3   5       1714.34       1864.08        35.29 o                         
 -15   3   5         74.14         79.68        15.41 o                         
 -14   3   5         67.52         35.41         5.25 o                         
 -13   3   5        994.76        956.26        20.07 o                         
 -12   3   5       7280.71       7435.40        76.00 o                         
 -11   3   5       4183.18       4187.77        34.06 o                         
 -10   3   5        864.90        817.30        11.15 o                         
  -9   3   5       1381.70       1285.04        14.23 o                         
  -8   3   5        200.05        166.90         6.01 o                         
  -7   3   5        115.95         94.70         4.77 o                         
  -6   3   5       5411.59       5388.53        40.92 o                         
  -5   3   5      22452.04      23092.42       164.05 o                         
  -4   3   5      11925.39      11862.25        83.31 o                         
  -3   3   5       3149.73       3143.01        30.19 o                         
  -2   3   5          3.72         10.81         1.95 o                         
  -1   3   5       7078.37       7173.87        54.83 o                         
   0   3   5        865.33        736.03         8.76 o                         
   1   3   5       2610.47       2507.88        22.42 o                         
   2   3   5      14642.29      15346.09       138.59 o                         
   3   3   5      22075.28      22354.99       191.30 o                         
   4   3   5      20099.00      20909.57       168.24 o                         
   5   3   5       2767.57       2705.10        27.94 o                         
   6   3   5        670.56        521.33        11.22 o                         
   7   3   5        725.92        797.51        14.17 o                         
   8   3   5        155.54        160.19         6.64 o                         
   9   3   5       1295.79       1172.49        16.58 o                         
  10   3   5      16452.62      16704.41       159.57 o                         
  11   3   5       2548.75       2562.54        36.85 o                         
  12   3   5        256.30        265.38        12.13 o                         
  13   3   5         98.78         99.86        11.46 o                         
  14   3   5        201.74        199.94        13.01 o                         
  15   3   5        110.20        136.59        13.46 o                         
  16   3   5        424.66        478.05        19.02 o                         
  17   3   5       2150.41       2245.77        41.50 o                         
  18   3   5       1433.01       1435.23        32.96 o                         
 -18   4   5         41.79         27.62        26.66 o                         
 -17   4   5        164.98        142.72        22.86 o                         
 -16   4   5        214.44        219.42        19.53 o                         
 -15   4   5         95.35         48.23        10.06 o                         
 -14   4   5         93.21        107.44        10.33 o                         
 -13   4   5        187.38        173.09         9.93 o                         
 -12   4   5         13.28          9.82         3.02 o                         
 -11   4   5        130.20        135.35         7.84 o                         
 -10   4   5       2393.51       2393.15        25.47 o                         
  -9   4   5        545.14        511.53         9.85 o                         
  -8   4   5          1.16          0.33         2.33 o                         
  -7   4   5         37.92         63.80         6.82 o                         
  -6   4   5         32.20         28.82         6.79 o                         
  -5   4   5       1051.98       1064.53        13.15 o                         
  -4   4   5         22.92         21.24         2.96 o                         
  -3   4   5       2421.46       2398.50        22.28 o                         
  -2   4   5        665.11        700.30        10.41 o                         
  -1   4   5          8.64         11.67         2.16 o                         
   0   4   5       1283.07       1381.08        15.24 o                         
   1   4   5        378.83        376.92         8.18 o                         
   2   4   5        851.81        888.28        12.40 o                         
   3   4   5        409.26        428.27         8.80 o                         
   4   4   5       1954.44       1915.37        22.79 o                         
   5   4   5       1799.67       1766.94        21.94 o                         
   6   4   5        411.90        436.55        11.05 o                         
   7   4   5        542.73        500.57        11.76 o                         
   8   4   5        877.99        871.73        21.00 o                         
   9   4   5        599.13        565.43        18.62 o                         
  10   4   5          9.38          3.41         4.68 o                         
  11   4   5        163.03        165.02        11.07 o                         
  12   4   5       1120.70       1136.67        31.86 o                         
  13   4   5        167.93        153.59        13.31 o                         
  14   4   5         51.37         49.11        16.47 o                         
  15   4   5        371.45        372.25        17.11 o                         
  16   4   5        116.83         99.70        25.72 o                         
  17   4   5         23.44         26.24        16.60 o                         
 -17   5   5        117.70        110.49        27.77 o                         
 -16   5   5        860.40        959.18        31.18 o                         
 -15   5   5        323.79        338.85        17.96 o                         
 -14   5   5        742.46        754.37        20.33 o                         
 -13   5   5        207.78        207.02        12.54 o                         
 -12   5   5       4012.71       4175.23        49.31 o                         
 -11   5   5       1443.25       1380.91        22.03 o                         
 -10   5   5        331.95        334.88        12.45 o                         
  -9   5   5       1687.75       1638.29        22.35 o                         
  -8   5   5        154.35        150.58         9.26 o                         
  -7   5   5       1520.10       1444.44        19.43 o                         
  -6   5   5         71.78         68.56         7.54 o                         
  -5   5   5       2735.47       2610.66        27.03 o                         
  -4   5   5       7564.67       7220.63        53.89 o                         
  -3   5   5         84.49         63.57         6.13 o                         
  -2   5   5       2185.70       2001.69        21.43 o                         
  -1   5   5        881.46        801.66        12.78 o                         
   0   5   5       1195.93       1142.08        15.14 o                         
   1   5   5        499.14        507.34        10.36 o                         
   2   5   5       1518.14       1370.18        17.80 o                         
   3   5   5       6276.47       6209.93        59.58 o                         
   4   5   5       1794.77       1643.41        25.70 o                         
   5   5   5       1617.93       1501.07        29.85 o                         
   6   5   5       3431.70       3494.13        53.08 o                         
   7   5   5         54.22         54.93         8.34 o                         
   8   5   5       1127.09       1131.31        26.14 o                         
   9   5   5        291.72        307.06        15.68 o                         
  10   5   5       6541.40       6468.45        88.63 o                         
  11   5   5       2028.43       2031.40        63.94 o                         
  12   5   5        909.54        884.00        29.99 o                         
  13   5   5        225.27        239.50        21.84 o                         
  14   5   5        298.61        269.84        24.15 o                         
  15   5   5        431.91        484.43        33.67 o                         
  16   5   5        156.59        163.80        24.56 o                         
 -15   6   5        978.19       1145.07        41.89 o                         
 -14   6   5          1.12          6.32         7.15 o                         
 -13   6   5         46.46         50.25        11.22 o                         
 -12   6   5        868.66        898.59        21.89 o                         
 -11   6   5         25.06         14.47         5.22 o                         
 -10   6   5        189.56        182.18        16.98 o                         
  -9   6   5       1324.39       1408.63        25.79 o                         
  -8   6   5       2364.04       2394.11        46.83 o                         
  -7   6   5       4810.81       4649.68        61.06 o                         
  -6   6   5        772.23        780.95        24.76 o                         
  -5   6   5       2638.37       2563.39        36.21 o                         
  -4   6   5        187.82        173.16        11.88 o                         
  -3   6   5        168.54        162.97        16.65 o                         
  -2   6   5        144.98        187.86        13.03 o                         
  -1   6   5      15310.26      15034.40       214.43 o                         
   0   6   5       3118.38       3048.67        45.41 o                         
   1   6   5         70.48         55.11        19.79 o                         
   2   6   5       1205.23       1172.52        25.11 o                         
   3   6   5        228.35        214.37        13.31 o                         
   4   6   5        124.44        115.74        13.14 o                         
   5   6   5       1611.60       1514.10        29.14 o                         
   6   6   5       5353.14       5298.32        76.19 o                         
   7   6   5       2635.95       2742.60        47.76 o                         
   8   6   5        119.25        140.86        17.92 o                         
   9   6   5        199.05        188.86        17.63 o                         
  10   6   5        128.24         98.17        24.41 o                         
  11   6   5         27.46         26.56         6.56 o                         
  12   6   5         16.91          3.41         7.59 o                         
  13   6   5        418.02        417.54        23.03 o                         
  14   6   5       2218.45       2379.14        48.04 o                         
 -12   7   5        977.10       1107.05        31.86 o                         
 -11   7   5        105.15        130.51        19.12 o                         
 -10   7   5        204.20        245.95        26.08 o                         
  -9   7   5          9.60          4.75         6.10 o                         
  -8   7   5          3.40         -4.24         5.55 o                         
  -7   7   5          5.48          7.20         5.69 o                         
  -6   7   5        718.02        711.03        21.90 o                         
  -5   7   5       1844.39       1925.37        40.20 o                         
  -4   7   5        673.97        633.39        24.82 o                         
  -3   7   5        296.66        313.92        20.70 o                         
  -2   7   5         51.42         38.28        11.43 o                         
  -1   7   5        114.46         88.15        16.21 o                         
   0   7   5          2.56         11.05         8.08 o                         
   1   7   5        512.27        502.27        26.05 o                         
   2   7   5        627.96        649.70        24.27 o                         
   3   7   5       1057.22       1090.51        32.20 o                         
   4   7   5        835.67        904.22        25.02 o                         
   5   7   5         21.53         21.46        13.37 o                         
   6   7   5        198.38        203.68        16.70 o                         
   7   7   5        588.91        547.91        23.40 o                         
   8   7   5        167.07        180.12        19.72 o                         
   9   7   5        127.87        163.38        20.14 o                         
  10   7   5       1418.94       1577.18        38.30 o                         
  11   7   5        548.66        663.10        29.12 o                         
  12   7   5          0.47          0.56        10.08 o                         
  -9   8   5         60.15         45.16        13.43 o                         
  -8   8   5         46.43         38.78        28.41 o                         
  -7   8   5         17.46          3.00         8.10 o                         
  -6   8   5         60.43        157.38        25.06 o                         
  -5   8   5        204.80        186.16        22.23 o                         
  -4   8   5         11.45          6.57         8.80 o                         
  -3   8   5        603.77        627.50        26.88 o                         
  -2   8   5          0.57         -3.18         6.76 o                         
  -1   8   5         32.67         42.57        29.74 o                         
   0   8   5         82.25         40.26         7.68 o                         
   1   8   5         22.26         14.80         7.11 o                         
   2   8   5        260.78        285.05        21.16 o                         
   3   8   5         21.07         12.15         7.07 o                         
   4   8   5        228.23        235.90        33.44 o                         
   5   8   5        265.68        312.34        21.26 o                         
   6   8   5          3.37         34.40        11.61 o                         
   7   8   5         44.42         25.48        16.22 o                         
   8   8   5        114.39        156.24        28.13 o                         
 -20   0   6          6.83         51.37        46.33 o                         
 -19   0   6         24.42         12.96         9.09 o                         
 -18   0   6         43.05         14.23        17.27 o                         
 -17   0   6       2298.65       2363.16        90.17 o                         
 -16   0   6        156.50         87.60        21.70 o                         
 -15   0   6      10290.72      10326.79       179.53 o                         
 -14   0   6        955.16        914.08        28.80 o                         
 -13   0   6       8505.61       8367.71       119.61 o                         
 -12   0   6       1144.56       1134.01        25.27 o                         
 -11   0   6        749.34        709.46        30.73 o                         
 -10   0   6       7544.95       7189.70       100.38 o                         
  -9   0   6        656.18        677.87        21.04 o                         
  -8   0   6       5082.00       4732.70        84.27 o                         
  -7   0   6     120786.69     128998.83      2036.18 o                         
  -6   0   6      50573.75      56081.73       871.75 o                         
  -5   0   6      10111.27      10619.66       140.61 o                         
  -4   0   6       2287.30       2269.60        40.43 o                         
  -3   0   6       8286.50       8292.97       110.80 o                         
  -2   0   6      41362.86      43845.01      1005.45 o                         
  -1   0   6      23603.28      26675.49       615.00 o                         
   0   0   6     138677.23     174155.05      3860.41 o                         
   1   0   6      42407.07      52856.14       837.07 o                         
   2   0   6        524.84        559.28        13.01 o                         
   3   0   6       5641.92       6577.35       107.99 o                         
   4   0   6      30637.74      31317.72       508.75 o                         
   5   0   6      29920.73      31774.84       508.80 o                         
   6   0   6      24037.04      27154.82       429.89 o                         
   7   0   6      24924.83      25618.20       407.75 o                         
   8   0   6      18638.11      18231.78       387.87 o                         
   9   0   6      10285.54      10077.06       171.47 o                         
  10   0   6        131.95        164.70        15.36 o                         
  11   0   6       8426.03       8301.26       299.86 o                         
  12   0   6       3745.96       3451.67       108.18 o                         
  13   0   6       6621.85       6502.90       122.02 o                         
  14   0   6       9768.43      10038.93       178.38 o                         
  15   0   6      15485.54      15841.55       269.91 o                         
  16   0   6        710.04        731.75        32.47 o                         
  17   0   6        114.13         71.10        37.06 o                         
  18   0   6        854.66        816.24        36.48 o                         
  19   0   6       4218.39       4047.06       148.02 o                         
 -20   1   6        105.52        119.59        22.26 o                         
 -19   1   6         35.75         37.80        12.19 o                         
 -18   1   6       4080.03       4184.45        62.74 o                         
 -17   1   6       2415.14       2500.76        42.63 o                         
 -16   1   6        580.66        582.54        18.87 o                         
 -15   1   6        200.39        215.69        12.61 o                         
 -14   1   6        861.65        812.16        19.27 o                         
 -13   1   6       2699.60       2656.13        66.42 o                         
 -12   1   6        500.00        473.35        11.70 o                         
 -11   1   6      20951.12      21717.61       201.73 o                         
 -10   1   6       2180.48       2031.78        24.97 o                         
  -9   1   6        598.58        673.64        10.40 o                         
  -8   1   6         80.46         81.70         4.60 o                         
  -7   1   6       2307.14       2319.99        24.22 o                         
  -6   1   6       5551.18       5265.57        51.68 o                         
  -5   1   6       6277.89       6267.28        52.09 o                         
  -4   1   6      26048.51      27577.00       218.73 o                         
  -3   1   6      39957.57      42938.22       435.42 o                         
  -2   1   6       4107.58       4335.24        43.28 o                         
  -1   1   6        161.87        155.16         5.19 o                         
   0   1   6       5341.12       5481.05        48.47 o                         
   1   1   6       2390.33       2259.36        33.24 o                         
   2   1   6       1359.71       1336.48        13.38 o                         
   3   1   6      10674.06      11530.25       117.52 o                         
   4   1   6      67039.02      74131.50       748.59 o                         
   5   1   6       3261.30       2904.33        34.89 o                         
   6   1   6       1514.39       1744.13        24.11 o                         
   7   1   6       2098.97       2194.25        29.44 o                         
   8   1   6       5503.14       5240.69        60.49 o                         
   9   1   6       8362.11       8439.40        92.79 o                         
  10   1   6       2444.92       2342.00        33.64 o                         
  11   1   6      17330.08      17147.57       261.78 o                         
  12   1   6       4817.26       4685.55        75.68 o                         
  13   1   6        214.54        164.07        15.55 o                         
  14   1   6        933.47        843.11        26.48 o                         
  15   1   6       4480.27       4141.92        74.29 o                         
  16   1   6       2390.82       2277.51        48.73 o                         
  17   1   6        551.50        548.12        24.99 o                         
  18   1   6       1024.97       1014.49        28.30 o                         
  19   1   6       1425.98       1476.91        41.76 o                         
 -20   2   6         10.18         -0.39         7.83 o                         
 -19   2   6        104.53        148.31        18.77 o                         
 -18   2   6         11.89         15.89        13.21 o                         
 -17   2   6         17.93         25.02        10.45 o                         
 -16   2   6         67.99        104.64        14.65 o                         
 -15   2   6        102.26         98.01        10.73 o                         
 -14   2   6        514.42        469.21        15.03 o                         
 -13   2   6         14.08         17.94         7.69 o                         
 -12   2   6         36.99         44.82         5.23 o                         
 -11   2   6          1.99          3.03         2.07 o                         
 -10   2   6        796.51        811.90        10.94 o                         
  -9   2   6        617.22        635.56        10.03 o                         
  -8   2   6          2.54          3.60         3.21 o                         
  -7   2   6        103.64        102.89         4.47 o                         
  -6   2   6         26.55         29.47         2.96 o                         
  -5   2   6        491.76        477.47         7.56 o                         
  -4   2   6       2244.70       2398.54        23.30 o                         
  -3   2   6        447.56        479.31         7.54 o                         
  -2   2   6         75.67         75.27         3.39 o                         
  -1   2   6       1381.93       1467.21        13.41 o                         
   0   2   6        124.33        158.06         4.03 o                         
   1   2   6         27.59         35.66         2.55 o                         
   2   2   6        487.75        469.17        12.89 o                         
   3   2   6          2.32          7.35         1.86 o                         
   4   2   6         23.95         35.04         4.40 o                         
   5   2   6         81.57         93.20         5.69 o                         
   6   2   6        378.83        431.84        10.21 o                         
   7   2   6        686.43        627.72        13.74 o                         
   8   2   6         27.57         54.16         8.59 o                         
   9   2   6       1769.37       1726.14        27.12 o                         
  10   2   6        225.06        201.91        10.27 o                         
  11   2   6          2.50         11.37         6.55 o                         
  12   2   6        378.12        377.00        15.91 o                         
  13   2   6       1211.54       1167.96        30.57 o                         
  14   2   6         56.41         75.41        14.16 o                         
  16   2   6         78.72         40.34        14.35 o                         
  17   2   6        342.58        341.64        21.13 o                         
  18   2   6         33.92         25.72        12.01 o                         
  19   2   6         22.62         20.66        12.88 o                         
 -19   3   6         10.00         35.61        30.67 o                         
 -18   3   6       1895.09       2066.90        48.51 o                         
 -17   3   6       2029.93       2097.59        52.19 o                         
 -16   3   6        126.59        139.42        14.64 o                         
 -15   3   6       1242.98       1165.79        35.38 o                         
 -14   3   6        681.80        657.22        17.32 o                         
 -13   3   6       5588.37       5739.85        67.23 o                         
 -12   3   6       1296.27       1228.37        19.82 o                         
 -11   3   6       6012.01       5850.77        67.80 o                         
 -10   3   6       8497.30       8636.54        62.97 o                         
  -9   3   6        465.65        460.13         8.09 o                         
  -8   3   6        425.80        393.73         8.34 o                         
  -7   3   6       3751.98       3557.76        28.85 o                         
  -6   3   6       2900.12       2816.72        25.11 o                         
  -5   3   6         40.73         41.48         4.11 o                         
  -4   3   6      18081.50      18188.96       124.75 o                         
  -3   3   6       8188.82       8450.05        69.67 o                         
  -2   3   6       8435.92       8613.49        59.00 o                         
  -1   3   6       4156.94       4108.27        31.81 o                         
   0   3   6       3676.82       3487.92        28.89 o                         
   1   3   6       9826.57      10187.13        79.77 o                         
   2   3   6       2213.37       2026.29        21.61 o                         
   3   3   6       2615.55       2412.94        25.01 o                         
   4   3   6      14690.79      14312.30       117.59 o                         
   5   3   6       4447.95       4460.85        41.86 o                         
   6   3   6       2764.82       2789.66        29.21 o                         
   7   3   6        115.51        129.53         7.61 o                         
   8   3   6       6516.67       6344.58        62.33 o                         
   9   3   6       5209.29       5081.93        48.03 o                         
  10   3   6       7453.00       7251.13        91.58 o                         
  11   3   6      14068.30      14222.28       168.75 o                         
  12   3   6        139.35        131.54        10.34 o                         
  13   3   6         38.50         56.87        20.76 o                         
  14   3   6         85.55         78.87        12.44 o                         
  15   3   6       2354.57       2322.71        40.91 o                         
  16   3   6       2098.10       2134.21        51.67 o                         
  17   3   6        320.30        339.46        18.33 o                         
  18   3   6       1012.96       1023.57        38.78 o                         
 -18   4   6         17.70         18.97         7.87 o                         
 -17   4   6        355.39        450.28        31.19 o                         
 -16   4   6         49.60         91.73        25.26 o                         
 -15   4   6       4071.35       4348.97        63.66 o                         
 -14   4   6       1683.83       1704.27        27.87 o                         
 -13   4   6       2642.26       2599.07        30.14 o                         
 -12   4   6        134.24        140.40         8.83 o                         
 -11   4   6        519.26        520.38        11.22 o                         
 -10   4   6       4913.70       4908.95        46.45 o                         
  -9   4   6        627.19        602.08        10.54 o                         
  -8   4   6        848.37        823.52        12.32 o                         
  -7   4   6      27588.61      28796.71       196.64 o                         
  -6   4   6      11349.32      11244.51        81.07 o                         
  -5   4   6       2701.61       2628.08        23.00 o                         
  -4   4   6         69.74         83.47         5.41 o                         
  -3   4   6       5584.40       5384.13        42.20 o                         
  -2   4   6       6173.62       6041.84        46.57 o                         
  -1   4   6       4508.27       4560.56        39.40 o                         
   0   4   6      47103.27      47010.64       321.34 o                         
   1   4   6       7407.41       7849.53        64.38 o                         
   2   4   6        756.82        826.00        12.70 o                         
   3   4   6        245.65        269.72         8.28 o                         
   4   4   6       5267.97       4996.33        50.32 o                         
   5   4   6       8058.02       8021.37        75.86 o                         
   6   4   6       3113.04       2966.70        36.73 o                         
   7   4   6       6606.64       6150.76        61.30 o                         
   8   4   6       6912.66       6625.30        78.09 o                         
   9   4   6       1311.15       1170.47        30.59 o                         
  10   4   6         52.88         36.45         9.52 o                         
  11   4   6       2066.51       1975.82        43.33 o                         
  12   4   6       2203.82       2202.69        47.68 o                         
  13   4   6        311.66        375.30        14.82 o                         
  14   4   6        587.19        619.91        19.13 o                         
  15   4   6       7310.87       7642.11       101.34 o                         
  16   4   6        599.81        657.25        23.35 o                         
  17   4   6         28.58         12.17         9.34 o                         
 -16   5   6        147.46        142.68        30.64 o                         
 -15   5   6         16.85          9.91         6.43 o                         
 -14   5   6        280.78        287.41        15.13 o                         
 -13   5   6        397.81        412.87        14.66 o                         
 -12   5   6        995.26       1068.40        21.19 o                         
 -11   5   6       2286.51       2357.13        30.73 o                         
 -10   5   6        863.59        810.14        16.58 o                         
  -9   5   6          1.24          4.61         3.78 o                         
  -8   5   6        345.32        340.50        11.42 o                         
  -7   5   6       1272.63       1166.51        17.36 o                         
  -6   5   6        482.52        447.92        11.30 o                         
  -5   5   6       1840.91       1769.77        21.12 o                         
  -4   5   6       5589.29       5412.69        44.43 o                         
  -3   5   6       2418.92       2211.32        22.92 o                         
  -2   5   6       6860.12       6683.77        52.76 o                         
  -1   5   6          1.79          3.46         4.07 o                         
   0   5   6       1978.59       1896.31        20.48 o                         
   1   5   6       1086.70       1010.10        14.72 o                         
   2   5   6         18.40         56.96         7.17 o                         
   3   5   6        900.82        862.85        18.17 o                         
   4   5   6       4906.15       4630.46        53.09 o                         
   5   5   6       1956.34       1946.34        35.42 o                         
   6   5   6          1.46          2.55         3.73 o                         
   7   5   6         91.19        104.59        15.01 o                         
   8   5   6        210.49        239.30        14.26 o                         
   9   5   6       2249.80       2321.16        41.38 o                         
  10   5   6        593.78        607.44        21.39 o                         
  11   5   6       4101.91       4133.36        63.70 o                         
  12   5   6        540.29        587.03        22.31 o                         
  13   5   6        984.61        975.67        31.94 o                         
  14   5   6        306.67        260.17        24.69 o                         
  15   5   6        663.06        730.16        33.24 o                         
  16   5   6        436.15        501.12        44.70 o                         
 -15   6   6         57.61         56.59        18.66 o                         
 -14   6   6         19.96         11.19         6.46 o                         
 -13   6   6          0.71         -5.44         6.49 o                         
 -12   6   6        440.34        468.21        22.58 o                         
 -11   6   6        197.42        195.13        14.35 o                         
 -10   6   6          0.15         -1.73         4.78 o                         
  -9   6   6        349.78        344.32        16.17 o                         
  -8   6   6          0.28         10.21        10.31 o                         
  -7   6   6          2.28         18.92         8.02 o                         
  -6   6   6         42.72         29.82         8.16 o                         
  -5   6   6        431.17        440.08        17.58 o                         
  -4   6   6        983.79        960.85        20.91 o                         
  -3   6   6        107.87        102.32        11.09 o                         
  -2   6   6        420.21        426.23        16.36 o                         
  -1   6   6          7.98         17.77         8.45 o                         
   0   6   6        163.19        148.15        12.78 o                         
   1   6   6         37.00         25.12        11.50 o                         
   2   6   6        847.22        840.46        21.33 o                         
   3   6   6        809.62        839.68        21.32 o                         
   4   6   6         65.15         65.58        14.42 o                         
   5   6   6        276.97        309.76        17.14 o                         
   6   6   6        180.81        182.78        15.96 o                         
   7   6   6        924.62        885.99        27.65 o                         
   8   6   6         70.07         62.88        10.91 o                         
   9   6   6        909.98        953.93        45.64 o                         
  10   6   6         68.71         54.25        14.47 o                         
  11   6   6         29.46         30.01        13.10 o                         
  12   6   6        165.36        112.93        20.86 o                         
  13   6   6         32.17         17.11         7.44 o                         
  14   6   6        236.99        284.09        31.70 o                         
 -12   7   6         16.16         31.58        17.93 o                         
 -11   7   6        981.66       1073.30        28.86 o                         
 -10   7   6        291.95        298.15        23.78 o                         
  -9   7   6        284.31        339.24        18.90 o                         
  -8   7   6        173.99        151.63        17.78 o                         
  -7   7   6        152.12        154.51        17.91 o                         
  -6   7   6        300.18        320.52        19.67 o                         
  -5   7   6         27.75         13.05         6.41 o                         
  -4   7   6       1095.19       1078.35        30.11 o                         
  -3   7   6       1050.13       1046.67        26.31 o                         
  -2   7   6         19.32         14.73         6.51 o                         
  -1   7   6        274.76        292.19        39.87 o                         
   0   7   6          0.20          3.73         5.69 o                         
   1   7   6        270.67        269.61        17.10 o                         
   2   7   6        163.18        168.50        16.48 o                         
   3   7   6        197.89        295.89        21.21 o                         
   4   7   6       3420.24       3558.38        53.80 o                         
   5   7   6         77.77        128.34        17.77 o                         
   6   7   6       1127.94       1105.84        31.35 o                         
   7   7   6         61.35         51.47        12.77 o                         
   8   7   6       1156.04       1205.68        33.41 o                         
   9   7   6        857.92        986.34        31.30 o                         
  10   7   6        299.25        343.10        27.35 o                         
  11   7   6        636.40        709.15        34.42 o                         
  -8   8   6         39.04         38.48         9.21 o                         
  -7   8   6       1671.41       1893.96        43.91 o                         
  -6   8   6        522.61        605.44        28.00 o                         
  -5   8   6        208.08        199.05        29.13 o                         
  -4   8   6          0.01         -0.16         8.71 o                         
  -3   8   6        306.94        344.00        28.80 o                         
  -2   8   6        431.43        441.44        22.55 o                         
  -1   8   6        669.04        701.93        25.18 o                         
   0   8   6       1553.83       1679.70        36.79 o                         
   1   8   6        438.71        481.45        23.60 o                         
   2   8   6          1.91          0.56         7.87 o                         
   3   8   6         65.99         34.24        13.81 o                         
   4   8   6        188.69        236.83        22.99 o                         
   5   8   6        449.84        511.48        26.71 o                         
   6   8   6         76.28        169.25        25.75 o                         
   7   8   6        586.72        651.01        29.65 o                         
 -20   1   7        442.42        490.51        25.35 o                         
 -19   1   7       1424.99       1445.01        31.96 o                         
 -18   1   7         85.08        127.04        15.02 o                         
 -17   1   7       4806.28       4921.05        69.28 o                         
 -16   1   7       1773.77       1795.22        36.65 o                         
 -15   1   7        191.05        178.87        11.57 o                         
 -14   1   7         33.20         34.05         8.59 o                         
 -13   1   7       7105.61       6993.44        74.49 o                         
 -12   1   7       4422.64       4329.11        60.15 o                         
 -11   1   7        449.00        440.90        12.13 o                         
 -10   1   7       9140.46       8977.80       108.77 o                         
  -9   1   7       3451.44       3592.04        43.79 o                         
  -8   1   7        157.37        144.02         5.42 o                         
  -7   1   7        525.66        562.82        12.37 o                         
  -6   1   7       9363.27       8615.24        76.02 o                         
  -5   1   7       6895.59       6867.94        57.00 o                         
  -4   1   7         76.47         94.29         5.03 o                         
  -3   1   7       5660.44       5904.06        63.55 o                         
  -2   1   7      15666.91      16723.31       221.30 o                         
  -1   1   7       1672.10       1599.08        23.24 o                         
   0   1   7       1765.10       1979.84        18.59 o                         
   1   1   7       4533.33       4418.64        47.93 o                         
   2   1   7      20679.13      21671.09       262.29 o                         
   3   1   7      13494.09      15010.13       138.28 o                         
   4   1   7       2997.73       2944.12        34.80 o                         
   5   1   7      19825.43      21507.41       216.91 o                         
   6   1   7       1503.38       1505.39        22.02 o                         
   7   1   7         13.37          5.51         2.27 o                         
   8   1   7       1344.95       1263.16        20.95 o                         
   9   1   7      19454.52      19880.08       204.90 o                         
  10   1   7       7336.37       7058.45        80.83 o                         
  11   1   7       4189.32       4002.55        58.75 o                         
  12   1   7       1152.47       1135.25        29.00 o                         
  13   1   7          2.57         -0.27         4.40 o                         
  14   1   7         10.83          7.97         6.31 o                         
  15   1   7       1742.32       1628.74        39.55 o                         
  16   1   7       6271.36       6089.73        99.63 o                         
  17   1   7        805.14        773.19        32.05 o                         
  18   1   7         40.09        108.41        24.37 o                         
  19   1   7        341.10        378.82        23.29 o                         
 -19   2   7         24.17         12.50         6.91 o                         
 -18   2   7         39.92         29.32        10.11 o                         
 -17   2   7        685.21        730.35        21.81 o                         
 -16   2   7       5243.25       5224.54        70.95 o                         
 -15   2   7        123.84        119.06        11.05 o                         
 -14   2   7         91.30         95.25        10.75 o                         
 -13   2   7       8937.32       9159.17       137.83 o                         
 -12   2   7       6235.56       6033.24        61.42 o                         
 -11   2   7       1056.03       1051.15        15.03 o                         
 -10   2   7       3706.74       3564.75        30.38 o                         
  -9   2   7      12051.59      12004.48        93.32 o                         
  -8   2   7      15125.69      15701.17       127.43 o                         
  -7   2   7       4475.22       4748.08        42.57 o                         
  -6   2   7      59159.32      62979.57       500.09 o                         
  -5   2   7        314.07        266.68         8.04 o                         
  -4   2   7        130.08        129.23         4.33 o                         
  -3   2   7       5948.98       6176.72        49.51 o                         
  -2   2   7      35903.28      36333.86       287.70 o                         
  -1   2   7      29599.70      30572.41       242.23 o                         
   0   2   7      11474.16      11506.10        88.02 o                         
   1   2   7      30153.15      33126.20       267.90 o                         
   2   2   7       1071.48        922.57        18.19 o                         
   3   2   7       3606.03       3839.11        36.46 o                         
   4   2   7       2375.98       2520.45        26.79 o                         
   5   2   7      48233.68      50722.43       498.59 o                         
   6   2   7      10501.54      10156.78       108.16 o                         
   7   2   7        769.13        831.66        16.40 o                         
   8   2   7        683.53        620.23        14.73 o                         
   9   2   7       7620.08       7585.73        85.68 o                         
  10   2   7        901.98        840.91        19.05 o                         
  11   2   7        582.64        589.97        20.99 o                         
  12   2   7       5872.60       5723.11        90.70 o                         
  13   2   7      11253.91      11303.08       162.73 o                         
  14   2   7       3907.29       3735.60        69.31 o                         
  15   2   7       1401.55       1424.43        45.95 o                         
  16   2   7       1726.28       1747.62        52.28 o                         
  17   2   7         59.24         44.97        14.12 o                         
  18   2   7        182.79        204.16        22.25 o                         
 -19   3   7        335.78        392.08        25.18 o                         
 -18   3   7        279.66        312.82        19.37 o                         
 -17   3   7       2719.51       2826.74        63.13 o                         
 -16   3   7        229.53        239.49        16.05 o                         
 -15   3   7        157.86        172.10        12.21 o                         
 -14   3   7        545.85        503.40        14.85 o                         
 -13   3   7       5429.01       5467.38        54.49 o                         
 -12   3   7       3082.08       3019.49        33.64 o                         
 -11   3   7        261.01        280.53         9.43 o                         
 -10   3   7       2608.18       2496.55        22.77 o                         
  -9   3   7       1078.71       1023.80        12.29 o                         
  -8   3   7        210.53        206.75         6.37 o                         
  -7   3   7       1286.09       1272.27        13.76 o                         
  -6   3   7      10833.05      10925.20        86.08 o                         
  -5   3   7       5535.07       5371.20        40.82 o                         
  -4   3   7        304.17        327.06         6.28 o                         
  -3   3   7       1603.40       1563.26        14.90 o                         
  -2   3   7       7415.55       7274.06        57.31 o                         
  -1   3   7       3729.15       3692.91        33.48 o                         
   0   3   7       2746.00       2770.64        25.28 o                         
   1   3   7       3763.61       3619.07        34.00 o                         
   2   3   7       8113.10       7450.89        64.00 o                         
   3   3   7       6855.61       6797.92        59.38 o                         
   4   3   7        135.20        114.35         5.90 o                         
   5   3   7       7364.32       7434.38        65.22 o                         
   6   3   7        724.67        648.02        12.93 o                         
   7   3   7        391.68        399.35        11.14 o                         
   8   3   7       1740.43       1733.53        24.34 o                         
   9   3   7      15747.89      15620.64       219.62 o                         
  10   3   7      10812.18      10963.53       132.50 o                         
  11   3   7       2233.92       2058.39        34.60 o                         
  12   3   7        515.79        479.79        15.41 o                         
  13   3   7        288.80        312.96        13.95 o                         
  14   3   7         87.65        133.36        28.15 o                         
  15   3   7       1509.25       1504.80        31.38 o                         
  16   3   7       3882.88       3969.48        61.21 o                         
  17   3   7        437.71        474.86        45.35 o                         
  18   3   7        423.24        480.87        22.14 o                         
 -18   4   7        164.55        200.61        25.34 o                         
 -17   4   7        170.91        155.26        22.17 o                         
 -16   4   7          1.03         86.29        22.50 o                         
 -15   4   7        280.42        257.79        16.57 o                         
 -14   4   7         32.96         18.11         4.57 o                         
 -13   4   7        703.02        703.37        14.80 o                         
 -12   4   7         35.64         17.37         4.79 o                         
 -11   4   7         30.42         18.30         4.96 o                         
 -10   4   7        656.12        644.78        12.42 o                         
  -9   4   7          0.95          2.71         2.68 o                         
  -8   4   7         29.28         24.77         6.64 o                         
  -7   4   7          2.35          6.86         4.39 o                         
  -6   4   7         13.10         12.78         2.76 o                         
  -5   4   7        116.43        127.37         6.09 o                         
  -4   4   7       1794.55       1805.46        18.27 o                         
  -3   4   7        870.19        876.31        11.08 o                         
  -2   4   7         11.63          7.13         1.98 o                         
  -1   4   7        436.93        466.81         8.55 o                         
   0   4   7          7.17         15.33         4.44 o                         
   1   4   7        775.66        768.75        11.42 o                         
   2   4   7          0.10          3.23         2.26 o                         
   3   4   7       1075.39       1022.65        15.34 o                         
   4   4   7        163.96        192.13         9.40 o                         
   5   4   7        292.07        296.06         9.38 o                         
   6   4   7          5.94         12.65         3.51 o                         
   7   4   7        474.00        462.11        13.29 o                         
   8   4   7        596.07        591.38        17.81 o                         
   9   4   7        530.66        530.24        17.83 o                         
  10   4   7        224.33        203.13        16.37 o                         
  11   4   7        204.13        198.01        20.49 o                         
  12   4   7        165.25        126.69        19.33 o                         
  13   4   7        120.63        141.64        20.26 o                         
  14   4   7         57.53         43.03        15.05 o                         
  15   4   7        146.28        147.10        17.55 o                         
  16   4   7          0.80          8.12         8.12 o                         
  17   4   7        326.80        306.46        27.26 o                         
 -16   5   7        447.74        443.69        24.82 o                         
 -15   5   7        572.70        522.76        20.90 o                         
 -14   5   7        279.57        278.97        14.60 o                         
 -13   5   7       1647.15       1671.73        28.86 o                         
 -12   5   7       1554.47       1559.24        25.94 o                         
 -11   5   7        127.95        141.54        11.48 o                         
 -10   5   7       3302.98       3237.14        40.27 o                         
  -9   5   7        174.29        151.63         9.95 o                         
  -8   5   7          2.10          4.58         3.29 o                         
  -7   5   7         25.24         14.90         4.72 o                         
  -6   5   7        809.97        752.50        15.71 o                         
  -5   5   7       2384.55       2199.49        25.88 o                         
  -4   5   7        334.61        367.93        10.42 o                         
  -3   5   7       1145.35       1151.08        16.45 o                         
  -2   5   7       4967.85       4783.18        44.53 o                         
  -1   5   7         24.35         16.26         5.13 o                         
   0   5   7         17.23         20.67         3.29 o                         
   1   5   7        419.85        406.10        10.77 o                         
   2   5   7       3389.85       3220.96        39.71 o                         
   3   5   7       4317.04       4280.89        54.95 o                         
   4   5   7       1509.20       1475.28        24.09 o                         
   5   5   7       2509.07       2336.76        40.13 o                         
   6   5   7         69.07         67.71        11.01 o                         
   7   5   7       1131.70       1141.60        26.50 o                         
   8   5   7        335.21        323.49        15.96 o                         
   9   5   7       5230.95       5187.65        74.56 o                         
  10   5   7        374.83        440.41        20.70 o                         
  11   5   7        579.32        538.16        21.32 o                         
  12   5   7        685.34        708.87        25.09 o                         
  13   5   7         15.95         21.34        10.62 o                         
  14   5   7         68.43        135.51        27.64 o                         
  15   5   7         82.28        123.70        29.23 o                         
 -14   6   7         37.53         76.95        26.37 o                         
 -13   6   7       1613.76       1676.45        34.86 o                         
 -12   6   7        167.77         84.46        11.97 o                         
 -11   6   7        125.06         76.67        11.13 o                         
 -10   6   7        853.75        917.03        21.42 o                         
  -9   6   7       2557.54       2638.21        42.73 o                         
  -8   6   7       2426.76       2344.47        42.41 o                         
  -7   6   7        301.07        301.06        18.18 o                         
  -6   6   7       6107.40       5952.15        73.97 o                         
  -5   6   7        236.04        204.72        14.48 o                         
  -4   6   7        111.30         97.32         9.49 o                         
  -3   6   7        667.15        669.78        17.89 o                         
  -2   6   7       3245.31       3218.04        42.58 o                         
  -1   6   7       4891.24       4767.66        62.60 o                         
   0   6   7       1978.54       1947.18        34.76 o                         
   1   6   7       2704.84       2673.56        41.27 o                         
   2   6   7         10.87         10.77         4.65 o                         
   3   6   7          2.17          6.42         4.85 o                         
   4   6   7        401.93        400.21        18.16 o                         
   5   6   7       6316.26       6388.65        88.99 o                         
   6   6   7       2114.85       2157.89        42.71 o                         
   7   6   7        184.09        214.21        20.57 o                         
   8   6   7         14.98         19.26         6.43 o                         
   9   6   7        356.93        404.80        24.21 o                         
  10   6   7         82.81         66.54        15.49 o                         
  11   6   7        131.00        115.69        21.15 o                         
  12   6   7        379.62        437.82        30.48 o                         
  13   6   7       1210.29       1337.23        50.75 o                         
 -12   7   7        275.71        306.19        20.19 o                         
 -11   7   7        244.01        306.32        19.63 o                         
 -10   7   7        395.44        416.23        27.10 o                         
  -9   7   7         44.51         52.20        29.27 o                         
  -8   7   7        366.72        361.35        21.57 o                         
  -7   7   7        549.26        568.10        23.60 o                         
  -6   7   7       1069.88       1066.66        29.58 o                         
  -5   7   7        306.83        321.37        20.20 o                         
  -4   7   7         79.17         54.15        12.08 o                         
  -3   7   7          1.85          7.96         5.78 o                         
  -2   7   7       1029.20       1071.69        44.19 o                         
  -1   7   7        171.95        200.51        16.40 o                         
   0   7   7        504.09        503.31        20.06 o                         
   1   7   7        761.02        854.79        24.49 o                         
   2   7   7        254.94        301.47        18.02 o                         
   3   7   7       1870.70       1987.25        41.40 o                         
   4   7   7         14.15         27.94        10.22 o                         
   5   7   7        340.71        353.77        21.03 o                         
   6   7   7          2.95          2.51         8.05 o                         
   7   7   7         20.69         25.63        14.98 o                         
   8   7   7        105.69        195.93        21.63 o                         
   9   7   7       1458.51       1500.63        37.82 o                         
  10   7   7        509.99        583.75        36.18 o                         
  11   7   7         22.10         27.41        11.99 o                         
  -8   8   7         22.60         13.34        17.52 o                         
  -7   8   7          3.36         25.52        10.94 o                         
  -6   8   7          0.37        -10.31        11.14 o                         
  -5   8   7         23.65         61.37        27.89 o                         
  -4   8   7        263.36        346.95        28.07 o                         
  -3   8   7        275.59        261.67        32.26 o                         
  -2   8   7         12.69          1.19         7.76 o                         
  -1   8   7         27.96         23.81         8.13 o                         
   0   8   7         52.63         34.46        15.51 o                         
   1   8   7        140.74        127.16        15.54 o                         
   2   8   7         71.26         53.88        17.13 o                         
   3   8   7        264.08        294.38        33.54 o                         
   4   8   7         49.21         28.87         9.02 o                         
   5   8   7         69.14        137.97        35.12 o                         
   6   8   7         11.30         15.85         9.88 o                         
 -20   0   8        271.02        391.56        47.03 o                         
 -19   0   8         62.84        128.01        37.88 o                         
 -18   0   8         88.33         90.59        19.59 o                         
 -17   0   8        230.19        191.79        19.24 o                         
 -16   0   8       4350.25       4469.26        88.06 o                         
 -15   0   8       5941.34       5776.91       106.44 o                         
 -14   0   8       5430.96       5408.72       249.56 o                         
 -13   0   8        237.20        269.78        29.24 o                         
 -12   0   8      16898.38      16828.78       278.17 o                         
 -11   0   8       1615.49       1591.49        42.37 o                         
 -10   0   8       1868.67       1863.90        42.35 o                         
  -9   0   8       4119.05       3883.14        72.81 o                         
  -8   0   8      31274.10      30521.70       395.17 o                         
  -7   0   8      40972.82      42446.80       667.27 o                         
  -6   0   8      10145.48      10766.87       144.61 o                         
  -5   0   8       4069.57       4058.03        72.22 o                         
  -4   0   8       2897.99       2857.10        44.22 o                         
  -3   0   8        162.85        123.85        12.61 o                         
  -2   0   8        315.08        269.75        17.39 o                         
  -1   0   8      90187.62     102739.24      1333.98 o                         
   0   0   8      36791.66      44383.83      1653.79 o                         
   1   0   8       3564.98       4572.31        77.63 o                         
   2   0   8          8.09         42.61         6.33 o                         
   3   0   8        405.12        445.37        13.11 o                         
   4   0   8      11805.55      12739.10       204.96 o                         
   5   0   8       4536.14       4321.34        76.84 o                         
   6   0   8      30271.46      32534.17       513.35 o                         
   7   0   8      28195.98      30198.69       479.22 o                         
   8   0   8      13360.81      13542.82       224.23 o                         
   9   0   8         26.61         25.19        13.23 o                         
  10   0   8       1983.77       1815.01        45.72 o                         
  11   0   8       4485.67       4286.56       118.69 o                         
  12   0   8        237.75        263.20        22.44 o                         
  13   0   8       1783.17       1767.72        48.46 o                         
  14   0   8      21326.67      22731.01       377.56 o                         
  15   0   8       6071.13       5948.32       118.51 o                         
  16   0   8         51.25         98.63        21.40 o                         
  17   0   8         58.98         19.53        13.75 o                         
  18   0   8         48.94         34.81        10.83 o                         
 -20   1   8         75.05         35.05        13.36 o                         
 -19   1   8       1414.67       1571.38        53.86 o                         
 -18   1   8       2260.59       2359.21        41.41 o                         
 -17   1   8        224.34        234.91        18.52 o                         
 -16   1   8       2858.12       2772.62        43.79 o                         
 -15   1   8         46.53         18.97         5.41 o                         
 -14   1   8        463.08        507.89        40.75 o                         
 -13   1   8       2034.52       1880.65        34.35 o                         
 -12   1   8       7061.18       6934.89        88.99 o                         
 -11   1   8      14882.94      15351.39       179.63 o                         
 -10   1   8        646.07        574.36        15.33 o                         
  -9   1   8        201.86        191.15         8.53 o                         
  -8   1   8          8.02         14.98         9.52 o                         
  -7   1   8        474.72        417.60         8.06 o                         
  -6   1   8        531.13        447.69         7.28 o                         
  -5   1   8      11352.33      11171.45       106.17 o                         
  -4   1   8       6477.76       5954.57        73.48 o                         
  -3   1   8      18146.56      20949.72       192.77 o                         
  -2   1   8       1773.58       2036.01        23.90 o                         
  -1   1   8       2613.36       2818.24        39.40 o                         
   0   1   8        381.22        339.63         5.94 o                         
   1   1   8        789.46        956.80        14.19 o                         
   2   1   8       2046.50       1942.90        27.09 o                         
   3   1   8      25383.99      26823.75       299.41 o                         
   4   1   8      33874.41      37530.45       376.50 o                         
   5   1   8       5299.22       5728.24        63.32 o                         
   6   1   8        615.86        598.60        12.65 o                         
   7   1   8        551.65        509.04        12.30 o                         
   8   1   8       1799.94       1744.77        26.49 o                         
   9   1   8       5660.75       5728.29        67.03 o                         
  10   1   8      28427.36      29168.38       333.53 o                         
  11   1   8       1404.11       1354.41        32.09 o                         
  12   1   8       2107.82       2052.21        42.60 o                         
  13   1   8          7.54         10.01         5.02 o                         
  14   1   8       1097.99        995.94        31.22 o                         
  15   1   8        275.46        246.10        19.23 o                         
  16   1   8       1522.26       1487.13        39.10 o                         
  17   1   8       1105.92       1059.82        34.11 o                         
  18   1   8       1747.68       1796.91        39.61 o                         
 -19   2   8         81.63        136.15        38.94 o                         
 -18   2   8         60.95         55.12         8.28 o                         
 -17   2   8        157.00        113.06        21.71 o                         
 -16   2   8         81.34         96.45        13.65 o                         
 -15   2   8         22.05         13.59         4.22 o                         
 -14   2   8          0.77          6.36         4.28 o                         
 -13   2   8        979.88        895.88        19.44 o                         
 -12   2   8          9.17          5.09         4.16 o                         
 -11   2   8        766.00        772.15        15.45 o                         
 -10   2   8        764.45        738.62        13.40 o                         
  -9   2   8        825.07        796.91        13.34 o                         
  -8   2   8          0.65          1.33         2.30 o                         
  -7   2   8        129.49        154.91         6.17 o                         
  -6   2   8         57.93         73.37         4.89 o                         
  -5   2   8        451.87        424.79         8.18 o                         
  -4   2   8         35.19         54.25         3.77 o                         
  -3   2   8       1335.87       1360.90        14.36 o                         
  -2   2   8          0.69          4.75         1.44 o                         
  -1   2   8         58.00         48.42         3.79 o                         
   0   2   8          2.60          7.40         1.64 o                         
   1   2   8        644.83        654.68        10.99 o                         
   2   2   8       1389.50       1548.30        16.17 o                         
   3   2   8         48.73         51.35         4.35 o                         
   4   2   8         98.78         99.91         4.53 o                         
   5   2   8        527.38        523.69         9.31 o                         
   6   2   8        106.04        115.82         8.30 o                         
   7   2   8          0.81          2.98         2.64 o                         
   8   2   8        124.06        127.06         8.69 o                         
   9   2   8         10.15          2.87         3.55 o                         
  10   2   8          5.45          5.00         3.69 o                         
  11   2   8         44.33         20.13         5.66 o                         
  12   2   8       1503.21       1476.56        35.37 o                         
  13   2   8         29.39         16.47        18.05 o                         
  14   2   8        147.71        182.19        17.62 o                         
  15   2   8         23.76         17.64        19.52 o                         
  16   2   8         83.52        112.70        23.34 o                         
  17   2   8          4.61          4.31         7.26 o                         
  18   2   8         86.60         66.41        16.05 o                         
 -18   3   8       1635.38       1796.09        45.61 o                         
 -17   3   8        283.60        300.36        17.33 o                         
 -16   3   8       2616.98       2611.62        53.81 o                         
 -15   3   8         23.02         19.33         9.77 o                         
 -14   3   8       1290.73       1232.72        20.90 o                         
 -13   3   8          5.60         11.35         4.53 o                         
 -12   3   8       5562.07       5600.34        54.73 o                         
 -11   3   8       2510.78       2466.00        26.50 o                         
 -10   3   8          0.56          2.08         2.82 o                         
  -9   3   8       1941.90       1901.95        20.87 o                         
  -8   3   8       1802.76       1794.32        21.44 o                         
  -7   3   8        701.69        627.01        12.18 o                         
  -6   3   8         70.84         91.16         5.81 o                         
  -5   3   8       3481.46       3144.77        29.49 o                         
  -4   3   8      19398.06      20448.44       155.05 o                         
  -3   3   8       1316.78       1133.60        13.82 o                         
  -2   3   8        346.22        299.64         6.34 o                         
  -1   3   8       2599.67       2817.41        23.35 o                         
   0   3   8          7.11          5.25         1.75 o                         
   1   3   8       2716.10       2697.21        23.53 o                         
   2   3   8       1229.24       1006.31        13.60 o                         
   3   3   8      29445.29      31316.94       248.57 o                         
   4   3   8       6946.02       6530.54        57.99 o                         
   5   3   8        805.51        727.66        12.36 o                         
   6   3   8        920.08        953.64        15.60 o                         
   7   3   8       1529.02       1398.01        18.99 o                         
   8   3   8       4307.54       4180.38        48.69 o                         
   9   3   8       1033.17        971.47        21.20 o                         
  10   3   8       9891.52       9780.11       119.99 o                         
  11   3   8       2330.15       2195.78        61.78 o                         
  12   3   8        142.40        144.72        11.15 o                         
  13   3   8         85.05         54.28        11.25 o                         
  14   3   8        261.64        219.01        13.97 o                         
  15   3   8        398.20        386.94        18.18 o                         
  16   3   8        293.75        297.16        17.16 o                         
  17   3   8       1343.84       1317.37        37.39 o                         
 -17   4   8        228.53        213.53        28.90 o                         
 -16   4   8       1860.33       1937.14        37.08 o                         
 -15   4   8       1246.34       1283.24        32.11 o                         
 -14   4   8       1938.31       1946.12        29.16 o                         
 -13   4   8        712.66        758.05        17.22 o                         
 -12   4   8       3188.02       3223.39        33.83 o                         
 -11   4   8         23.26         20.01         5.88 o                         
 -10   4   8        168.85        158.59         8.84 o                         
  -9   4   8       2842.15       2799.04        26.97 o                         
  -8   4   8      16497.29      16988.29       125.60 o                         
  -7   4   8      16134.56      15999.02       124.63 o                         
  -6   4   8       3711.52       3508.88        30.30 o                         
  -5   4   8       3028.70       2946.24        26.08 o                         
  -4   4   8       1555.03       1541.17        16.36 o                         
  -3   4   8        732.48        621.79         9.65 o                         
  -2   4   8        490.96        465.17        11.15 o                         
  -1   4   8      27042.22      26599.60       181.58 o                         
   0   4   8      11720.43      11662.40        83.42 o                         
   1   4   8        266.59        261.86        10.65 o                         
   2   4   8         43.99         36.55         5.03 o                         
   3   4   8         30.49         26.08         4.31 o                         
   4   4   8       1725.13       1637.67        21.05 o                         
   5   4   8       2970.83       2794.41        35.02 o                         
   6   4   8      13904.79      13727.36       133.62 o                         
   7   4   8       9609.37       9485.73        96.37 o                         
   8   4   8       7007.65       6781.32        89.48 o                         
   9   4   8        244.77        277.02        15.34 o                         
  10   4   8        413.46        404.92        22.97 o                         
  11   4   8        828.98        778.08        27.52 o                         
  12   4   8        273.88        279.87        26.33 o                         
  13   4   8       1449.65       1380.26        39.84 o                         
  14   4   8       5888.65       6048.22       101.79 o                         
  15   4   8       2166.46       2245.53        52.55 o                         
  16   4   8        315.50        326.45        26.52 o                         
 -16   5   8        204.03        214.72        21.91 o                         
 -15   5   8        257.72        246.50        19.13 o                         
 -14   5   8         10.69         16.93         6.16 o                         
 -13   5   8       1187.31       1203.82        27.46 o                         
 -12   5   8       4245.37       4424.64        47.14 o                         
 -11   5   8        754.80        807.13        16.64 o                         
 -10   5   8         48.08         40.37         9.86 o                         
  -9   5   8         36.21         21.30         4.75 o                         
  -8   5   8        103.42         99.14         9.80 o                         
  -7   5   8          6.08          2.68         3.95 o                         
  -6   5   8       1341.82       1329.12        22.19 o                         
  -5   5   8       5467.62       5355.22        51.00 o                         
  -4   5   8       2556.57       2390.96        25.20 o                         
  -3   5   8        870.17        826.07        13.23 o                         
  -2   5   8        416.89        389.78         9.62 o                         
  -1   5   8        429.91        409.12        11.25 o                         
   0   5   8         39.23         25.78         4.13 o                         
   1   5   8         22.33         22.44         6.27 o                         
   2   5   8        499.36        462.22        13.53 o                         
   3   5   8      11541.95      11554.01       115.72 o                         
   4   5   8       6523.06       6254.11        68.09 o                         
   5   5   8         46.17         74.57        12.82 o                         
   6   5   8        298.20        301.91        15.18 o                         
   7   5   8         69.21         98.83        12.16 o                         
   8   5   8         12.16         16.59         8.85 o                         
   9   5   8       1564.08       1540.14        35.56 o                         
  10   5   8       6153.54       6215.84        99.82 o                         
  11   5   8        785.42        874.95        26.04 o                         
  12   5   8         29.06         87.52        26.18 o                         
  13   5   8        157.57        168.74        18.83 o                         
  14   5   8         62.47        158.09        20.66 o                         
  15   5   8         41.62        144.48        26.25 o                         
 -14   6   8         36.96         33.23        17.01 o                         
 -13   6   8         19.57         29.57        13.81 o                         
 -12   6   8        230.83        234.49        18.79 o                         
 -11   6   8         13.27          5.72        10.29 o                         
 -10   6   8       1118.36       1130.38        25.81 o                         
  -9   6   8        423.11        403.00        20.27 o                         
  -8   6   8         14.49          8.81         5.38 o                         
  -7   6   8          1.11          5.26         5.84 o                         
  -6   6   8          1.40         16.44         8.32 o                         
  -5   6   8        964.43        931.36        22.48 o                         
  -4   6   8         83.99         61.83        11.60 o                         
  -3   6   8       1213.66       1177.38        20.82 o                         
  -2   6   8        376.52        371.90        12.35 o                         
  -1   6   8         26.46         20.82         4.01 o                         
   0   6   8         25.92         21.21         5.45 o                         
   1   6   8        457.47        466.60        18.62 o                         
   2   6   8        273.78        281.67        16.67 o                         
   3   6   8          0.07          9.24         9.55 o                         
   4   6   8         61.95         77.49        11.85 o                         
   5   6   8        659.38        652.22        23.12 o                         
   6   6   8        285.68        289.59        21.58 o                         
   7   6   8          0.98          6.25         5.61 o                         
   8   6   8        563.77        584.68        22.95 o                         
   9   6   8        339.99        321.48        24.20 o                         
  10   6   8         55.72         50.49        16.88 o                         
  11   6   8         34.48         29.89        16.94 o                         
  12   6   8         77.90        108.51        26.58 o                         
  13   6   8          0.28         18.32        12.90 o                         
 -11   7   8        766.63        782.89        27.97 o                         
 -10   7   8         33.39         22.90        15.06 o                         
  -9   7   8        363.64        360.33        21.85 o                         
  -8   7   8         14.74         13.80         7.19 o                         
  -7   7   8         60.03         42.19        10.28 o                         
  -6   7   8        104.36        104.36        20.91 o                         
  -5   7   8         83.04         81.12        15.79 o                         
  -4   7   8       1568.99       1606.04        33.88 o                         
  -3   7   8        353.67        336.61        18.95 o                         
  -2   7   8        985.10        980.54        21.61 o                         
  -1   7   8        215.52        209.08        12.97 o                         
   0   7   8        226.81        227.75        16.79 o                         
   1   7   8        512.34        576.59        23.84 o                         
   2   7   8         97.05        134.76        18.27 o                         
   3   7   8        886.24        943.94        28.73 o                         
   4   7   8        947.44       1009.05        29.54 o                         
   5   7   8        145.17        157.88        19.19 o                         
   6   7   8        561.33        621.07        34.58 o                         
   7   7   8        107.82         96.85        28.85 o                         
   8   7   8        325.57        473.17        25.43 o                         
   9   7   8        356.90        301.30        23.42 o                         
  10   7   8       1173.48       1273.43        36.56 o                         
  -7   8   8        515.18        537.75        28.39 o                         
  -6   8   8        178.22        237.45        25.93 o                         
  -5   8   8        363.35        379.67        32.74 o                         
  -4   8   8         63.91         64.00        19.19 o                         
  -3   8   8        166.59        159.55        21.33 o                         
  -2   8   8         10.40         17.45         7.59 o                         
  -1   8   8       2324.11       2567.31        47.48 o                         
   0   8   8        280.48        372.10        32.07 o                         
   1   8   8        255.20        254.68        24.76 o                         
   2   8   8        113.81         99.55        29.45 o                         
   3   8   8         29.85         33.53        18.37 o                         
   4   8   8         45.96        117.05        31.62 o                         
   5   8   8        155.76        134.91        25.06 o                         
 -19   1   9         37.15        120.32        39.44 o                         
 -18   1   9       3156.44       3379.83        83.51 o                         
 -17   1   9       1638.19       1684.88        53.42 o                         
 -16   1   9        968.74        901.50        68.26 o                         
 -15   1   9        139.48        179.42        26.45 o                         
 -14   1   9       2059.50       1985.53        39.43 o                         
 -13   1   9       2256.75       2210.34        38.22 o                         
 -12   1   9        153.44        137.66        12.31 o                         
 -11   1   9      10463.94      10587.88       127.85 o                         
 -10   1   9       3317.88       3261.87        41.78 o                         
  -9   1   9        538.56        556.77        13.49 o                         
  -8   1   9        147.97        139.32        11.63 o                         
  -7   1   9       1875.78       1661.97        17.11 o                         
  -6   1   9       9297.66       9393.72       108.14 o                         
  -5   1   9       1663.19       1864.31        23.43 o                         
  -4   1   9      12261.15      12388.04       117.50 o                         
  -3   1   9      23515.18      26669.67       267.87 o                         
  -2   1   9       8979.28       9640.59       114.93 o                         
  -1   1   9        455.03        503.14        12.11 o                         
   0   1   9        430.87        329.11         6.84 o                         
   1   1   9      12807.40      14380.28       146.41 o                         
   2   1   9      15548.65      17292.53       195.54 o                         
   3   1   9       3444.18       3604.32        46.75 o                         
   4   1   9      32799.87      33520.74       522.61 o                         
   5   1   9       2136.73       2141.93        28.16 o                         
   6   1   9          3.67          3.25         2.36 o                         
   7   1   9       1233.24       1150.28        19.67 o                         
   8   1   9      13423.61      14099.18       148.42 o                         
   9   1   9       5046.17       4929.76        59.63 o                         
  10   1   9       4013.86       4000.84        66.75 o                         
  11   1   9       5985.88       5859.00        91.88 o                         
  12   1   9       2463.29       2374.18        47.61 o                         
  13   1   9        200.22        215.45        16.80 o                         
  14   1   9        617.61        575.97        24.33 o                         
  15   1   9       2718.30       2569.50        54.15 o                         
  16   1   9       1345.28       1256.82        32.00 o                         
  17   1   9          2.79          1.79         6.10 o                         
  18   1   9        343.45        400.99        23.11 o                         
 -19   2   9         10.63         21.21        11.52 o                         
 -18   2   9          3.94         -3.83        11.12 o                         
 -17   2   9       1907.82       1957.06        58.89 o                         
 -16   2   9        157.20        141.29        23.94 o                         
 -15   2   9       2443.70       2481.75        65.09 o                         
 -14   2   9       7824.81       7810.52       583.02 o                         
 -13   2   9       2853.40       2693.64        53.49 o                         
 -12   2   9       1730.93       1642.03        31.40 o                         
 -11   2   9         97.10        104.05         8.32 o                         
 -10   2   9       8717.90       8799.78        87.24 o                         
  -9   2   9       2369.78       2302.68        26.67 o                         
  -8   2   9       1065.28        940.07        14.65 o                         
  -7   2   9      49795.46      52726.75       413.77 o                         
  -6   2   9      10913.12      11153.29        92.16 o                         
  -5   2   9       1172.83       1170.97        14.53 o                         
  -4   2   9       2726.24       2783.03        25.33 o                         
  -3   2   9       8619.03       8774.87        68.60 o                         
  -2   2   9      29927.24      31608.25       234.98 o                         
  -1   2   9       2991.50       2838.35        27.02 o                         
   0   2   9      45666.21      47292.19       374.80 o                         
   1   2   9       5850.76       6042.13        60.84 o                         
   2   2   9       1515.55       1398.94        18.04 o                         
   3   2   9       2392.85       2445.40        25.81 o                         
   4   2   9      15565.94      16187.88       150.63 o                         
   5   2   9      18895.30      20519.02       175.68 o                         
   6   2   9        744.69        827.81        17.62 o                         
   7   2   9       8816.81       8628.51        94.86 o                         
   8   2   9      14732.89      14737.12       155.51 o                         
   9   2   9      10934.40      10841.01       118.51 o                         
  10   2   9        823.04        730.75        18.55 o                         
  11   2   9       5093.80       4943.33        81.08 o                         
  12   2   9       5740.25       5412.75        88.23 o                         
  13   2   9       4197.13       4050.42        74.48 o                         
  14   2   9       2047.66       2123.23        47.77 o                         
  15   2   9       9279.22       9291.70       173.96 o                         
  16   2   9        353.23        349.41        23.18 o                         
  17   2   9        132.91        139.37        32.92 o                         
 -18   3   9       2179.93       2449.62        98.70 o                         
 -17   3   9       1346.01       1421.14        51.52 o                         
 -16   3   9        443.91        507.07        34.78 o                         
 -15   3   9         62.29         37.26        10.54 o                         
 -14   3   9       1324.38       1293.34        27.82 o                         
 -13   3   9        177.32        183.39        13.63 o                         
 -12   3   9       1236.35       1233.63        24.32 o                         
 -11   3   9       7789.88       8011.75        90.87 o                         
 -10   3   9        374.24        402.40        12.45 o                         
  -9   3   9       1330.82       1283.93        20.79 o                         
  -8   3   9        255.53        219.50         8.50 o                         
  -7   3   9        849.11        788.47        13.82 o                         
  -6   3   9       3193.74       3099.13        29.61 o                         
  -5   3   9         41.05         23.99         2.82 o                         
  -4   3   9       3672.23       3524.07        31.95 o                         
  -3   3   9       9429.56       9757.71        77.40 o                         
  -2   3   9       4783.65       4742.64        40.77 o                         
  -1   3   9        152.42        109.36         8.70 o                         
   0   3   9       1997.82       1998.35        20.21 o                         
   1   3   9       6956.93       7110.00        57.61 o                         
   2   3   9       7861.06       8080.06        84.04 o                         
   3   3   9       2654.19       2713.13        27.92 o                         
   4   3   9      22874.17      22692.32       204.67 o                         
   5   3   9       1925.18       1929.14        22.83 o                         
   6   3   9        480.03        473.34        10.73 o                         
   7   3   9       1088.40       1008.78        17.90 o                         
   8   3   9       3589.36       3550.08        42.52 o                         
   9   3   9       1388.21       1335.78        25.79 o                         
  10   3   9       1905.81       1928.10        41.73 o                         
  11   3   9       2493.81       2347.29        48.49 o                         
  12   3   9       1271.74       1207.56        34.56 o                         
  13   3   9        626.39        633.75        19.04 o                         
  14   3   9        911.22        903.75        25.16 o                         
  15   3   9       2022.76       2059.09        38.64 o                         
  16   3   9        685.79        732.12        23.51 o                         
  17   3   9          3.17          9.37         9.08 o                         
 -17   4   9         13.13         10.45        12.05 o                         
 -16   4   9        151.44         92.81        17.20 o                         
 -15   4   9        126.74        132.55        18.25 o                         
 -14   4   9          0.84         -0.37         4.71 o                         
 -13   4   9         11.64          7.34         9.02 o                         
 -12   4   9        567.45        504.51        12.81 o                         
 -11   4   9        608.40        626.96        17.75 o                         
 -10   4   9        293.87        272.15        13.33 o                         
  -9   4   9       1374.45       1337.30        21.25 o                         
  -8   4   9          0.30          7.88         3.49 o                         
  -7   4   9        169.82        153.29         9.65 o                         
  -6   4   9         16.90         16.82         3.30 o                         
  -5   4   9        418.25        379.96         8.79 o                         
  -4   4   9       2043.79       2005.67        19.46 o                         
  -3   4   9         79.14         47.62         4.61 o                         
  -2   4   9         41.08         56.23         5.20 o                         
  -1   4   9         37.66         39.25         5.38 o                         
   0   4   9         48.62         37.59         4.80 o                         
   1   4   9         19.23         15.07         2.58 o                         
   2   4   9        599.65        604.16        12.46 o                         
   3   4   9        934.63        935.61        15.82 o                         
   4   4   9         92.79        119.34         8.38 o                         
   5   4   9         78.08         87.23         8.54 o                         
   6   4   9        483.09        516.30        14.00 o                         
   7   4   9        234.05        242.32        13.92 o                         
   8   4   9         21.27         14.19         4.31 o                         
   9   4   9        415.54        405.55        16.35 o                         
  10   4   9        225.91        234.56        15.02 o                         
  11   4   9         18.51          6.03         5.56 o                         
  12   4   9        451.40        365.36        23.95 o                         
  13   4   9         52.67         27.80         8.51 o                         
  14   4   9         14.81         11.11         8.02 o                         
  15   4   9          0.61          1.97        12.09 o                         
  16   4   9         15.00          3.41         9.18 o                         
 -15   5   9        206.31        226.59        22.15 o                         
 -14   5   9        213.82        246.12        15.26 o                         
 -13   5   9        868.06        829.67        21.03 o                         
 -12   5   9          1.79          0.63         5.84 o                         
 -11   5   9       1620.00       1687.30        32.95 o                         
 -10   5   9       2010.81       1982.31        28.92 o                         
  -9   5   9        504.76        502.95        14.59 o                         
  -8   5   9        768.25        733.47        16.41 o                         
  -7   5   9        138.90        143.45        13.45 o                         
  -6   5   9       1501.58       1470.95        21.56 o                         
  -5   5   9        505.28        489.87        12.60 o                         
  -4   5   9       3831.21       3855.84        41.75 o                         
  -3   5   9       3119.59       2910.50        31.42 o                         
  -2   5   9        927.58        863.41        14.63 o                         
  -1   5   9       1157.01       1174.54        20.58 o                         
   0   5   9          1.42          5.07         3.78 o                         
   1   5   9       3810.63       3573.56        42.49 o                         
   2   5   9       1688.32       1706.44        25.85 o                         
   3   5   9        515.71        529.64        14.99 o                         
   4   5   9       8584.66       8388.64        95.98 o                         
   5   5   9        965.31        933.57        25.69 o                         
   6   5   9        597.54        585.24        19.63 o                         
   7   5   9         25.41         30.44         9.68 o                         
   8   5   9       3233.90       3075.08        52.93 o                         
   9   5   9       1773.67       1755.21        36.71 o                         
  10   5   9       1487.17       1419.84        32.33 o                         
  11   5   9        844.31        834.89        26.18 o                         
  12   5   9        165.53        164.42        25.14 o                         
  13   5   9         19.54         11.07         7.12 o                         
  14   5   9         23.27         18.00         7.86 o                         
 -13   6   9       1052.44       1144.13        37.12 o                         
 -12   6   9        630.93        672.92        39.01 o                         
 -11   6   9        250.85        249.76        18.48 o                         
 -10   6   9        871.99        922.39        21.60 o                         
  -9   6   9        117.08        116.56        14.25 o                         
  -8   6   9        528.18        578.43        17.03 o                         
  -7   6   9       5629.03       5667.32        63.84 o                         
  -6   6   9        623.39        615.87        17.11 o                         
  -5   6   9        548.62        553.06        14.84 o                         
  -4   6   9        198.75        219.60        12.25 o                         
  -3   6   9       1934.17       1909.56        28.72 o                         
  -2   6   9       2654.02       2578.89        34.80 o                         
  -1   6   9        720.96        700.97        19.62 o                         
   0   6   9       6265.31       6155.75        75.59 o                         
   1   6   9        288.84        294.73        22.29 o                         
   2   6   9        371.33        364.12        19.74 o                         
   3   6   9        154.29        157.93        17.65 o                         
   4   6   9       1391.08       1402.06        31.56 o                         
   5   6   9       1355.03       1444.38        40.69 o                         
   6   6   9        231.11        191.24        16.78 o                         
   7   6   9       1232.39       1203.86        30.33 o                         
   8   6   9       2857.55       2807.08        50.19 o                         
   9   6   9       1292.33       1311.53        34.14 o                         
  10   6   9        157.21        146.09        20.92 o                         
  11   6   9        399.07        419.07        23.46 o                         
  12   6   9       1182.96       1229.67        34.39 o                         
 -11   7   9        397.42        471.32        79.51 o                         
 -10   7   9         18.37          8.80         8.82 o                         
  -9   7   9          0.19         10.94         9.73 o                         
  -8   7   9         88.80         70.15        15.48 o                         
  -7   7   9        100.81         72.15        15.40 o                         
  -6   7   9         75.46         70.01         9.53 o                         
  -5   7   9        222.17        222.79        16.02 o                         
  -4   7   9        400.23        395.72        18.93 o                         
  -3   7   9        211.71        236.46        14.68 o                         
  -2   7   9       1197.27       1131.99        25.69 o                         
  -1   7   9         29.83         32.87         7.63 o                         
   0   7   9        404.35        430.48        21.94 o                         
   1   7   9        427.16        412.86        22.20 o                         
   2   7   9         70.12        130.29        25.78 o                         
   3   7   9          2.48          5.41         6.96 o                         
   4   7   9       2342.78       2350.96        46.35 o                         
   5   7   9        452.84        497.27        23.65 o                         
   6   7   9        241.06        306.51        40.91 o                         
   7   7   9        260.72        258.74        21.85 o                         
   8   7   9        231.40        241.30        22.08 o                         
   9   7   9        250.69        360.43        24.55 o                         
  -5   8   9        149.06        152.98        22.80 o                         
  -4   8   9        429.00        435.93        23.36 o                         
  -3   8   9         15.23         13.69         8.87 o                         
  -2   8   9        120.92        144.43        30.83 o                         
  -1   8   9          0.90          3.72         8.66 o                         
   0   8   9          9.26          9.96         9.09 o                         
   1   8   9         69.71        102.22        86.43 o                         
   2   8   9        456.37        524.59        43.97 o                         
   3   8   9        111.73         89.10        14.78 o                         
   4   8   9         61.26        157.03        30.85 o                         
 -19   0  10        214.92        250.18        44.83 o                         
 -18   0  10          6.55         16.75        16.51 o                         
 -17   0  10        782.05        795.94        54.53 o                         
 -16   0  10       4919.36       4945.54       150.54 o                         
 -15   0  10        400.81        380.08        38.66 o                         
 -14   0  10       1652.29       1456.11        43.93 o                         
 -13   0  10       3434.83       3183.72        72.66 o                         
 -12   0  10       3717.20       3731.12        76.08 o                         
 -11   0  10       1110.10       1124.28        32.44 o                         
 -10   0  10       5171.88       5147.70        94.62 o                         
  -9   0  10      12815.96      12330.78       243.52 o                         
  -8   0  10      23286.50      24008.56       550.31 o                         
  -7   0  10       3152.44       3519.32        55.21 o                         
  -6   0  10      31841.66      32555.94       421.05 o                         
  -5   0  10        128.33        157.10         9.91 o                         
  -4   0  10         10.73         25.10         5.22 o                         
  -3   0  10       3322.64       3490.97        95.99 o                         
  -2   0  10      46790.22      51045.64       854.22 o                         
  -1   0  10      39414.82      45384.20       885.14 o                         
   0   0  10       1661.57       1808.82        58.23 o                         
   1   0  10       5428.28       6081.12       131.55 o                         
   2   0  10       1597.27       1591.51        38.58 o                         
   3   0  10       5963.40       7573.62       127.70 o                         
   4   0  10       1888.06       1986.62        57.74 o                         
   5   0  10      50168.99      55836.61       881.77 o                         
   6   0  10      20262.65      21063.65       337.20 o                         
   7   0  10       2256.62       2349.24        56.71 o                         
   8   0  10         18.56         10.12         4.28 o                         
   9   0  10      12220.11      12127.42       169.02 o                         
  10   0  10       1036.35        930.58        26.28 o                         
  11   0  10         10.02         23.51        20.91 o                         
  12   0  10       4719.70       4567.88        94.73 o                         
  13   0  10      11137.41      11194.37       200.35 o                         
  14   0  10       6715.31       6546.26       129.61 o                         
  15   0  10       1665.60       1693.99        52.24 o                         
  16   0  10        619.31        657.23        35.46 o                         
  17   0  10         20.00         21.62        14.40 o                         
 -19   1  10        903.69       1035.92        45.71 o                         
 -18   1  10        147.83        286.08        41.08 o                         
 -17   1  10       2896.08       3011.67        76.82 o                         
 -16   1  10         66.31         25.98        36.42 o                         
 -15   1  10         79.76         71.23        20.10 o                         
 -14   1  10        916.17        773.89        27.41 o                         
 -13   1  10       3138.66       3094.32        48.35 o                         
 -12   1  10       1474.27       1453.12        33.10 o                         
 -11   1  10          1.23         15.27         8.20 o                         
 -10   1  10       1605.92       1527.46        26.84 o                         
  -9   1  10       3426.90       3441.84        38.55 o                         
  -8   1  10        294.69        319.70         9.51 o                         
  -7   1  10        141.25        109.11         5.64 o                         
  -6   1  10      10699.04      10798.24       104.32 o                         
  -5   1  10      26895.54      29855.23       300.45 o                         
  -4   1  10         12.95         21.62         3.84 o                         
  -3   1  10         29.25         40.87         5.49 o                         
  -2   1  10       9783.52      10100.68       106.84 o                         
  -1   1  10        635.55        736.61        15.77 o                         
   0   1  10        123.72        146.79         5.31 o                         
   1   1  10       5463.24       5676.69        62.06 o                         
   2   1  10      38323.05      42969.02       629.58 o                         
   3   1  10      13463.99      14368.41       165.01 o                         
   4   1  10        522.70        467.47         8.36 o                         
   5   1  10       5509.09       5795.32        64.47 o                         
   6   1  10         92.24         97.91         7.21 o                         
   7   1  10          0.18         15.49        10.02 o                         
   8   1  10       3006.89       3080.35        40.70 o                         
   9   1  10       9621.90       9693.64       106.79 o                         
  10   1  10       4978.69       4733.68       147.67 o                         
  11   1  10        240.49        223.56        15.21 o                         
  12   1  10         43.56         26.64         5.92 o                         
  13   1  10        594.39        620.78        25.55 o                         
  14   1  10          2.19         89.09        27.66 o                         
  15   1  10        493.83        491.92        24.64 o                         
  16   1  10       4095.03       3968.92        64.83 o                         
  17   1  10        926.47        967.10        29.14 o                         
 -18   2  10          0.66        -11.07        11.07 o                         
 -17   2  10        162.67        124.52        27.32 o                         
 -16   2  10          0.43         -9.24         9.24 o                         
 -15   2  10        180.52        179.17        23.56 o                         
 -14   2  10        231.89        260.15        35.12 o                         
 -13   2  10        751.56        684.68        22.01 o                         
 -12   2  10        577.84        456.05        15.64 o                         
 -11   2  10          9.98          9.09         3.93 o                         
 -10   2  10         20.94         14.93         3.19 o                         
  -9   2  10         26.32         15.84         3.16 o                         
  -8   2  10        167.73        169.85         6.99 o                         
  -7   2  10        355.38        343.86         9.04 o                         
  -6   2  10          9.44          7.85         2.72 o                         
  -5   2  10        512.75        568.31         9.64 o                         
  -4   2  10        935.05        983.16        12.12 o                         
  -3   2  10        854.87        860.09        10.84 o                         
  -2   2  10         25.66         45.28         6.24 o                         
  -1   2  10         47.57         73.63         4.89 o                         
   0   2  10         31.73         32.80         4.48 o                         
   1   2  10        146.61        137.54         6.58 o                         
   2   2  10         63.33         71.12         5.77 o                         
   3   2  10        644.12        669.02        11.07 o                         
   4   2  10         56.41         60.43         5.07 o                         
   5   2  10        635.60        697.42        11.41 o                         
   6   2  10          0.36          4.44         2.81 o                         
   7   2  10        127.65        126.69         8.99 o                         
   8   2  10        820.28        799.07        18.07 o                         
   9   2  10        179.00        191.88        13.84 o                         
  10   2  10          3.55         -1.07         4.06 o                         
  11   2  10          4.32         -4.73         4.73 o                         
  12   2  10          2.22          4.79         5.14 o                         
  13   2  10         28.30         11.96         6.65 o                         
  14   2  10        173.95        199.76        21.17 o                         
  15   2  10          0.42          2.77         7.16 o                         
  16   2  10         26.08         17.73         8.04 o                         
  17   2  10         75.91         45.73        34.94 o                         
 -18   3  10         30.45        102.36        41.76 o                         
 -17   3  10       1494.42       1574.50       113.23 o                         
 -16   3  10        307.62        339.14        28.76 o                         
 -15   3  10         28.17         23.02         9.58 o                         
 -14   3  10         13.98         14.02        10.25 o                         
 -13   3  10       1249.45       1229.28        51.81 o                         
 -12   3  10       5439.89       5431.73        68.40 o                         
 -11   3  10        109.26        129.24        11.45 o                         
 -10   3  10       2292.07       2195.43        29.97 o                         
  -9   3  10        131.93        113.96         8.33 o                         
  -8   3  10         16.94         13.58         3.12 o                         
  -7   3  10         47.22         74.13         7.28 o                         
  -6   3  10       2049.84       1947.74        21.33 o                         
  -5   3  10       6742.31       6578.22        61.71 o                         
  -4   3  10        727.46        757.59        11.40 o                         
  -3   3  10       3801.54       3878.94        34.77 o                         
  -2   3  10       8812.10       9003.92        72.17 o                         
  -1   3  10          1.80          6.73         3.14 o                         
   0   3  10        351.63        318.86         8.05 o                         
   1   3  10       2105.46       1951.91        26.40 o                         
   2   3  10      12665.15      12824.92       105.86 o                         
   3   3  10      11815.33      11854.81       166.49 o                         
   4   3  10       4052.53       3966.99        38.34 o                         
   5   3  10       4143.68       4093.47        45.27 o                         
   6   3  10        415.51        373.32        12.02 o                         
   7   3  10        322.90        298.33        10.84 o                         
   8   3  10       1351.56       1235.01        21.18 o                         
   9   3  10       8384.49       8261.90       107.33 o                         
  10   3  10        779.56        788.56        26.23 o                         
  11   3  10         19.03         64.87        18.57 o                         
  12   3  10       1581.17       1548.91        39.73 o                         
  13   3  10         55.38         75.12        17.27 o                         
  14   3  10         18.67         47.08        24.10 o                         
  15   3  10        309.48        272.93        27.18 o                         
  16   3  10       1374.82       1347.69        40.74 o                         
 -17   4  10        183.62        193.73        32.95 o                         
 -16   4  10       2032.13       2106.29        62.25 o                         
 -15   4  10        194.90        232.40        19.69 o                         
 -14   4  10         85.05         44.60         9.98 o                         
 -13   4  10       4576.02       4528.62        66.82 o                         
 -12   4  10          8.44         18.48         9.83 o                         
 -11   4  10       1108.42       1110.34        23.15 o                         
 -10   4  10       1322.95       1287.25        24.76 o                         
  -9   4  10       3320.98       3254.07        37.82 o                         
  -8   4  10       6655.21       6474.51        65.12 o                         
  -7   4  10        531.97        567.06        13.74 o                         
  -6   4  10       6849.42       6588.88        60.09 o                         
  -5   4  10        319.97        299.59         9.87 o                         
  -4   4  10          8.00          1.71         2.67 o                         
  -3   4  10       1150.58       1060.94        22.74 o                         
  -2   4  10      16424.21      16357.24       134.81 o                         
  -1   4  10      12713.20      12471.13        98.43 o                         
   0   4  10       1597.23       1413.06        17.46 o                         
   1   4  10       1039.16        985.53        17.13 o                         
   2   4  10        449.79        381.29        10.92 o                         
   3   4  10        363.97        358.13        10.91 o                         
   4   4  10        856.52        808.21        16.20 o                         
   5   4  10      11932.03      11970.39       117.76 o                         
   6   4  10       4999.90       4923.57        55.28 o                         
   7   4  10        755.27        761.17        17.45 o                         
   8   4  10        149.20        157.58        12.79 o                         
   9   4  10       5386.18       5245.27        74.16 o                         
  10   4  10        394.20        374.10        18.51 o                         
  11   4  10         73.50        113.57        22.91 o                         
  12   4  10       1981.35       1866.14        38.10 o                         
  13   4  10       6342.11       6416.07       106.93 o                         
  14   4  10       3249.31       3410.18        68.71 o                         
  15   4  10         96.63         30.26        25.10 o                         
 -15   5  10         15.42          9.18         9.26 o                         
 -14   5  10        283.06        296.68        23.26 o                         
 -13   5  10        664.74        700.12        28.79 o                         
 -12   5  10       1214.94       1269.01        42.89 o                         
 -11   5  10        249.00        240.80        20.81 o                         
 -10   5  10         23.18         16.26         5.99 o                         
  -9   5  10         68.49         65.86        11.73 o                         
  -8   5  10        106.14         86.45        13.18 o                         
  -7   5  10         29.87         20.32         4.57 o                         
  -6   5  10       1925.31       1881.18        24.75 o                         
  -5   5  10       2097.93       2073.33        27.92 o                         
  -4   5  10        348.38        308.98        12.44 o                         
  -3   5  10         67.53         57.98         7.09 o                         
  -2   5  10       1601.16       1538.23        22.64 o                         
  -1   5  10        166.08        140.06         9.70 o                         
   0   5  10        773.05        732.65        17.52 o                         
   1   5  10       2978.45       2923.43        40.55 o                         
   2   5  10       3264.53       3269.99        40.20 o                         
   3   5  10       5320.06       5380.28        59.80 o                         
   4   5  10        777.97        737.14        19.90 o                         
   5   5  10        647.62        620.50        17.29 o                         
   6   5  10         34.85         21.49         6.01 o                         
   7   5  10        211.86        192.50        16.32 o                         
   8   5  10        455.59        495.60        26.50 o                         
   9   5  10       2903.27       2981.00        50.90 o                         
  10   5  10        865.40        957.28        27.06 o                         
  11   5  10        337.49        349.58        20.02 o                         
  12   5  10          1.00         -3.91         7.07 o                         
  13   5  10         17.30         12.61         7.34 o                         
  14   5  10        151.43        123.97        30.52 o                         
 -13   6  10         17.63         32.36        11.94 o                         
 -12   6  10         40.69         28.93        16.44 o                         
 -11   6  10         84.36        115.84        23.35 o                         
 -10   6  10        358.05        373.68        20.82 o                         
  -9   6  10        179.93        125.27        26.76 o                         
  -8   6  10          5.57          8.36         5.88 o                         
  -7   6  10        161.67        168.12        15.74 o                         
  -6   6  10          0.68          2.45         5.28 o                         
  -5   6  10         44.58         28.89         6.79 o                         
  -4   6  10        600.44        593.62        16.17 o                         
  -3   6  10        379.85        352.44        13.53 o                         
  -2   6  10         52.49         81.08        11.54 o                         
  -1   6  10          0.45          7.52         5.48 o                         
   0   6  10          3.89          5.50         5.77 o                         
   1   6  10        866.70        875.57        22.43 o                         
   2   6  10         57.91         96.20        14.15 o                         
   3   6  10        232.31        202.47        16.63 o                         
   4   6  10        414.95        394.88        22.22 o                         
   5   6  10        191.65        212.34        22.76 o                         
   6   6  10        194.07        192.75        16.79 o                         
   7   6  10         50.75         54.28        19.24 o                         
   8   6  10        189.45        214.55        18.76 o                         
   9   6  10         11.35         95.42        26.54 o                         
  10   6  10        146.92        175.32        19.66 o                         
  11   6  10        331.64        343.01        23.51 o                         
 -10   7  10        621.63        665.34        53.77 o                         
  -9   7  10         45.92         35.98        13.92 o                         
  -8   7  10        115.42         87.87        13.66 o                         
  -7   7  10         24.19        104.84        32.49 o                         
  -6   7  10        172.92        210.92        19.34 o                         
  -5   7  10        866.21        913.00        23.83 o                         
  -4   7  10         18.13         13.49         5.99 o                         
  -3   7  10          9.47         -5.20         5.20 o                         
  -2   7  10        655.31        655.12        19.18 o                         
  -1   7  10          0.50          0.98         7.45 o                         
   0   7  10        290.78        286.28        20.38 o                         
   1   7  10         20.28          8.35         7.31 o                         
   2   7  10       1503.15       1617.03        37.55 o                         
   3   7  10        362.75        464.29        23.06 o                         
   4   7  10        296.31        330.97        25.20 o                         
   5   7  10        494.31        580.64        25.10 o                         
   6   7  10          3.86         -3.18         7.73 o                         
   7   7  10        702.81        693.62        27.68 o                         
   8   7  10         39.64         13.42         8.30 o                         
  -4   8  10          0.22        -19.89        19.89 o                         
  -3   8  10         63.40        144.85        27.84 o                         
  -2   8  10        706.52        827.68        30.86 o                         
  -1   8  10        621.67        689.05        29.41 o                         
   0   8  10         55.13         43.95        19.59 o                         
   1   8  10        183.24        123.93        19.66 o                         
   2   8  10         32.61         17.42        11.23 o                         
 -18   1  11       1631.47       1682.33        56.42 o                         
 -17   1  11         68.16         71.41        23.04 o                         
 -16   1  11       1220.01       1117.32        80.60 o                         
 -15   1  11         51.55         83.82        29.27 o                         
 -14   1  11        128.11        154.46        16.55 o                         
 -13   1  11         47.62         46.32         9.75 o                         
 -12   1  11       3684.53       3683.60        53.79 o                         
 -11   1  11       6312.66       6244.59        80.78 o                         
 -10   1  11         29.10         32.46         5.03 o                         
  -9   1  11        117.62        122.81         9.15 o                         
  -8   1  11        242.41        271.02        12.37 o                         
  -7   1  11       1332.29       1241.36        19.04 o                         
  -6   1  11        195.23        215.27         8.07 o                         
  -5   1  11      11038.66      11420.79       121.51 o                         
  -4   1  11       5527.72       5409.28        62.29 o                         
  -3   1  11       7086.58       7210.65        79.65 o                         
  -2   1  11       1102.15        997.77        19.68 o                         
  -1   1  11         71.80         90.38         9.45 o                         
   0   1  11       1911.99       1838.22        31.17 o                         
   1   1  11       2094.11       2270.13        29.17 o                         
   2   1  11       4844.37       5203.36        58.67 o                         
   3   1  11      30300.54      33954.79       362.05 o                         
   4   1  11      10063.35      10427.32       126.82 o                         
   5   1  11        795.44        803.73        12.98 o                         
   6   1  11        504.39        493.79        12.33 o                         
   7   1  11       1737.96       1624.35        25.45 o                         
   8   1  11       2747.78       2647.60        36.72 o                         
   9   1  11        506.03        498.47        15.31 o                         
  10   1  11       5569.56       5457.42        87.14 o                         
  11   1  11       3530.13       3383.88        61.54 o                         
  12   1  11        551.66        547.29        22.84 o                         
  13   1  11         49.40         79.69        23.77 o                         
  14   1  11        953.62        908.58        30.58 o                         
  15   1  11       1237.45       1162.92        31.52 o                         
  16   1  11        246.49        223.40        20.21 o                         
  17   1  11        871.07        911.83        30.00 o                         
 -18   2  11         27.23         14.34        24.64 o                         
 -17   2  11        563.69        577.46        41.97 o                         
 -16   2  11       1792.62       1849.60        57.96 o                         
 -15   2  11       3121.85       3096.53       116.94 o                         
 -14   2  11       3082.67       3206.13        96.33 o                         
 -13   2  11        371.03        304.16        21.16 o                         
 -12   2  11       3087.53       3088.16        41.51 o                         
 -11   2  11        951.57        966.04        17.49 o                         
 -10   2  11        783.73        721.95        14.67 o                         
  -9   2  11        513.49        496.45        12.00 o                         
  -8   2  11      21412.12      22408.69       192.25 o                         
  -7   2  11      20455.21      20515.46       176.46 o                         
  -6   2  11        567.27        456.98         9.74 o                         
  -5   2  11       1887.82       1960.76        21.67 o                         
  -4   2  11       1730.98       1556.18        18.15 o                         
  -3   2  11       2872.13       2752.32        29.69 o                         
  -2   2  11        898.06        899.46        12.22 o                         
  -1   2  11      39692.57      41495.46       377.42 o                         
   0   2  11      15004.23      15377.80       133.88 o                         
   1   2  11        923.65        887.72        15.79 o                         
   2   2  11        531.78        621.27        13.13 o                         
   3   2  11        109.14        172.03         8.62 o                         
   4   2  11       5537.81       5365.89        63.16 o                         
   5   2  11       2417.43       2443.79        26.67 o                         
   6   2  11      13975.44      14730.64       129.12 o                         
   7   2  11       9816.53      10146.37        92.01 o                         
   8   2  11      11176.61      11024.62       119.95 o                         
   9   2  11        403.81        338.21        14.49 o                         
  10   2  11        837.42        814.56        22.30 o                         
  11   2  11       5633.68       5402.52        88.94 o                         
  12   2  11        616.11        553.04        27.94 o                         
  13   2  11        854.64        826.85        29.49 o                         
  14   2  11      10950.67      11205.00       166.68 o                         
  15   2  11       3089.06       3108.22        63.84 o                         
  16   2  11         44.74         47.81        32.46 o                         
 -17   3  11        179.85        228.30        30.08 o                         
 -16   3  11        203.04        227.96        28.34 o                         
 -15   3  11         69.93         42.29        17.90 o                         
 -14   3  11         83.10         87.53        17.99 o                         
 -13   3  11         86.69         82.79        14.92 o                         
 -12   3  11       3019.50       3082.59        43.36 o                         
 -11   3  11       4276.27       4284.04        50.85 o                         
 -10   3  11         16.36         17.49         6.02 o                         
  -9   3  11        228.89        223.13         9.91 o                         
  -8   3  11         23.15         17.37         3.52 o                         
  -7   3  11       1013.12       1053.17        16.92 o                         
  -6   3  11        184.60        165.48         8.66 o                         
  -5   3  11      13147.58      13853.54       114.13 o                         
  -4   3  11       3955.53       3700.86        33.80 o                         
  -3   3  11       7677.04       7577.78        64.56 o                         
  -2   3  11         58.06         42.83         8.20 o                         
  -1   3  11         10.53          9.27         2.56 o                         
   0   3  11        520.35        436.60         9.67 o                         
   1   3  11          3.49          5.88         2.89 o                         
   2   3  11       1692.58       1690.26        27.69 o                         
   3   3  11      18625.56      19468.57       180.55 o                         
   4   3  11       8035.95       7943.44        79.17 o                         
   5   3  11          1.21          3.51         2.80 o                         
   6   3  11        449.77        479.42        12.52 o                         
   7   3  11        986.05        937.99        17.77 o                         
   8   3  11        834.65        830.24        17.55 o                         
   9   3  11        625.79        614.99        16.18 o                         
  10   3  11       4404.47       4490.86        77.27 o                         
  11   3  11       3065.29       2889.47        77.57 o                         
  12   3  11       1927.60       1975.15        46.11 o                         
  13   3  11        120.05         67.70        19.60 o                         
  14   3  11        441.15        418.66        25.87 o                         
  15   3  11        525.58        579.13        30.52 o                         
  16   3  11        414.10        413.32        28.82 o                         
 -16   4  11        205.84        194.15        31.54 o                         
 -15   4  11        137.85        131.47        23.24 o                         
 -14   4  11         20.60          6.96         6.84 o                         
 -13   4  11         83.76        107.49        27.01 o                         
 -12   4  11        123.60         91.09        18.34 o                         
 -11   4  11        485.49        499.07        18.28 o                         
 -10   4  11        424.53        432.13        16.44 o                         
  -9   4  11        222.23        203.28        11.79 o                         
  -8   4  11        140.18        152.69        13.42 o                         
  -7   4  11        343.14        316.85        12.16 o                         
  -6   4  11          6.30          5.83         5.61 o                         
  -5   4  11       1040.02        986.39        15.77 o                         
  -4   4  11         14.61          7.68         3.17 o                         
  -3   4  11       1039.81        996.13        15.59 o                         
  -2   4  11        369.65        355.62        10.33 o                         
  -1   4  11         73.76         79.25         7.34 o                         
   0   4  11         42.09         35.74         6.41 o                         
   1   4  11       1326.07       1307.29        24.60 o                         
   2   4  11        387.50        367.67        11.75 o                         
   3   4  11         65.45         65.84         7.81 o                         
   4   4  11         85.27         99.88         8.58 o                         
   5   4  11        862.03        857.02        17.19 o                         
   6   4  11         34.15         27.08         4.68 o                         
   7   4  11          4.54          2.05         4.09 o                         
   8   4  11        700.49        646.30        20.16 o                         
   9   4  11       1149.96       1059.75        26.55 o                         
  10   4  11        104.58         94.14        14.00 o                         
  11   4  11          3.19         -4.74         5.54 o                         
  12   4  11         95.13        124.47        18.70 o                         
  13   4  11         47.20         36.63        13.25 o                         
  14   4  11         61.03         43.91        11.10 o                         
 -14   5  11        175.42        186.86        22.49 o                         
 -13   5  11        174.22        173.13        21.49 o                         
 -12   5  11       1367.40       1493.22        40.27 o                         
 -11   5  11       1433.96       1447.20        69.23 o                         
 -10   5  11         53.19         52.77        16.54 o                         
  -9   5  11        123.55        144.97        15.21 o                         
  -8   5  11         40.10         31.55         8.77 o                         
  -7   5  11        513.89        542.91        19.50 o                         
  -6   5  11        404.28        374.74        15.43 o                         
  -5   5  11        886.88        854.79        20.31 o                         
  -4   5  11       2836.60       2767.93        44.10 o                         
  -3   5  11        715.83        721.51        19.79 o                         
  -2   5  11        634.01        605.46        13.50 o                         
  -1   5  11        691.78        650.94        13.89 o                         
   0   5  11        364.48        383.12        13.43 o                         
   1   5  11       1763.84       1736.10        28.51 o                         
   2   5  11        868.83        869.60        19.95 o                         
   3   5  11       4655.15       4534.89        52.04 o                         
   4   5  11       1300.03       1306.57        23.35 o                         
   5   5  11        270.24        313.12        21.94 o                         
   6   5  11        871.82        895.68        24.28 o                         
   7   5  11        791.13        782.24        24.06 o                         
   8   5  11       1051.64       1115.02        28.11 o                         
   9   5  11        127.14        151.00        16.14 o                         
  10   5  11       1874.13       1894.43        39.12 o                         
  11   5  11        792.45        827.87        26.83 o                         
  12   5  11         34.50         21.47        17.58 o                         
  13   5  11          2.77         -2.48         7.33 o                         
 -12   6  11        124.39        224.60        27.74 o                         
 -11   6  11        384.52        416.70        28.53 o                         
 -10   6  11        406.36        421.65        30.44 o                         
  -9   6  11        195.45        240.44        22.30 o                         
  -8   6  11       3887.01       3828.95        92.81 o                         
  -7   6  11       3267.93       3133.00        83.52 o                         
  -6   6  11          3.09          6.59         6.07 o                         
  -5   6  11        647.19        598.02        17.72 o                         
  -4   6  11        153.09        157.24        12.92 o                         
  -3   6  11        721.41        730.91        17.23 o                         
  -2   6  11        126.24        120.26        11.03 o                         
  -1   6  11       5050.85       5209.27        65.73 o                         
   0   6  11       1924.93       1985.32        33.68 o                         
   1   6  11         39.18         18.23         5.47 o                         
   2   6  11        663.16        665.56        20.25 o                         
   3   6  11         61.29         29.67         8.33 o                         
   4   6  11        430.66        464.74        20.83 o                         
   5   6  11        107.98         67.52        12.30 o                         
   6   6  11       1451.82       1485.69        34.21 o                         
   7   6  11       1176.46       1252.86        32.42 o                         
   8   6  11       1534.78       1590.28        36.51 o                         
   9   6  11        222.69        187.98        20.41 o                         
  10   6  11        153.34        174.46        21.19 o                         
  11   6  11        549.65        568.19        42.68 o                         
  -9   7  11        325.56        304.32        32.30 o                         
  -8   7  11        132.32        150.97        25.64 o                         
  -7   7  11        139.25        151.53        27.60 o                         
  -6   7  11         59.83         59.48        13.80 o                         
  -5   7  11        932.58        959.63        24.11 o                         
  -4   7  11        373.18        374.92        17.49 o                         
  -3   7  11        277.96        278.82        16.73 o                         
  -2   7  11          7.00         13.22         7.14 o                         
  -1   7  11          0.69         26.27         8.40 o                         
   0   7  11         54.24         46.13        12.60 o                         
   1   7  11         35.56         32.82        17.48 o                         
   2   7  11        208.00        279.45        23.48 o                         
   3   7  11       1398.64       1546.50        36.96 o                         
   4   7  11        768.43        872.80        29.00 o                         
   5   7  11         18.33         30.23        11.43 o                         
   6   7  11         22.92         17.93         9.69 o                         
   7   7  11         14.14          5.96         7.94 o                         
 -18   0  12        154.96        183.24        42.38 o                         
 -17   0  12       2521.09       2781.58       104.95 o                         
 -16   0  12        553.78        563.35        48.03 o                         
 -15   0  12        373.90        451.65        42.19 o                         
 -14   0  12       8874.83       9236.54       243.30 o                         
 -13   0  12        420.47        444.10        35.34 o                         
 -12   0  12        390.15        376.97        22.25 o                         
 -11   0  12         18.30         19.69        21.85 o                         
 -10   0  12       7170.01       6765.71       120.44 o                         
  -9   0  12       8248.44       8337.78       212.97 o                         
  -8   0  12        120.07        133.82        14.09 o                         
  -7   0  12      28537.96      28616.48       634.75 o                         
  -6   0  12      17765.54      18990.16       252.38 o                         
  -5   0  12       1071.19       1147.96        25.61 o                         
  -4   0  12       1225.98       1331.68        28.19 o                         
  -3   0  12      11622.46      11554.02       158.43 o                         
  -2   0  12      24826.62      27186.38       355.18 o                         
  -1   0  12       1209.80       1212.69        33.06 o                         
   0   0  12      19808.48      22666.51       757.90 o                         
   1   0  12       4210.91       4776.18        88.27 o                         
   2   0  12       3327.87       3465.62        94.79 o                         
   3   0  12       1389.50       1411.01        28.74 o                         
   4   0  12      10312.50      10520.33       145.77 o                         
   5   0  12      11160.54      11789.95       162.56 o                         
   6   0  12         66.58         76.99        12.31 o                         
   7   0  12        979.16       1000.91        24.77 o                         
   8   0  12      12494.12      12704.24       175.95 o                         
   9   0  12       2931.56       2946.11        53.36 o                         
  10   0  12        302.65        349.64        41.56 o                         
  11   0  12      13417.08      13756.96       239.53 o                         
  12   0  12      10672.96       9486.42       593.43 o                         
  13   0  12       6270.14       6379.80       127.85 o                         
  14   0  12        334.12        306.08        37.52 o                         
  15   0  12       6701.17       6774.32       137.32 o                         
  16   0  12          8.81         -3.59        10.84 o                         
 -18   1  12       1306.56       1430.31        53.87 o                         
 -17   1  12       1165.37       1058.33        44.77 o                         
 -16   1  12        162.31        125.99        25.56 o                         
 -15   1  12        128.99        100.83        23.73 o                         
 -14   1  12        676.04        676.49        23.53 o                         
 -13   1  12       4341.68       4227.90        62.63 o                         
 -12   1  12          6.74         11.05         5.11 o                         
 -11   1  12       5961.03       6004.81        78.45 o                         
 -10   1  12        351.82        368.05        11.84 o                         
  -9   1  12       1557.38       1466.51        22.29 o                         
  -8   1  12         48.51         62.45         6.91 o                         
  -7   1  12       1568.97       1423.39        23.76 o                         
  -6   1  12       5058.39       4857.41        52.53 o                         
  -5   1  12        125.78        129.26         8.46 o                         
  -4   1  12       2010.53       1943.35        28.61 o                         
  -3   1  12      11503.83      12336.62       130.62 o                         
  -2   1  12       3532.69       3548.58        49.50 o                         
  -1   1  12        363.57        319.57        12.05 o                         
   0   1  12       2686.02       2759.54        45.74 o                         
   1   1  12       8134.88       8793.08        94.38 o                         
   2   1  12       8212.76       8951.31        95.94 o                         
   3   1  12       2870.29       3193.67        39.92 o                         
   4   1  12      11284.73      11472.29       135.73 o                         
   5   1  12       2011.06       2077.75        33.14 o                         
   6   1  12        144.64        131.18         7.86 o                         
   7   1  12        888.34        839.17        17.30 o                         
   8   1  12       8471.87       8643.93        96.23 o                         
   9   1  12       6047.65       5871.13        70.20 o                         
  10   1  12        159.96        144.09        16.02 o                         
  11   1  12       5223.82       5085.78        84.71 o                         
  12   1  12        966.15        902.91        31.22 o                         
  13   1  12        744.20        703.93        27.37 o                         
  14   1  12       1329.65       1231.33        32.04 o                         
  15   1  12       3387.41       3273.74        57.81 o                         
  16   1  12       1203.33       1189.79        33.44 o                         
 -17   2  12          0.42         14.57        11.98 o                         
 -16   2  12         43.57         26.58        15.23 o                         
 -15   2  12         47.27         80.56        32.85 o                         
 -14   2  12        135.66        176.11        28.04 o                         
 -13   2  12        404.39        383.25        20.51 o                         
 -12   2  12        236.58        195.85        12.62 o                         
 -11   2  12        689.12        674.37        15.13 o                         
 -10   2  12         15.37          8.40         3.50 o                         
  -9   2  12        371.00        364.66         9.74 o                         
  -8   2  12        154.94        171.48         8.13 o                         
  -7   2  12         17.46         18.95         5.38 o                         
  -6   2  12          5.21         12.04         3.62 o                         
  -5   2  12          1.02          3.02         2.23 o                         
  -4   2  12        308.21        302.53         8.59 o                         
  -3   2  12         57.88         68.51         5.72 o                         
  -2   2  12          9.82          7.71         2.17 o                         
  -1   2  12        118.77        109.43         6.34 o                         
   0   2  12         18.71         15.48         2.89 o                         
   1   2  12         90.99         94.07         6.74 o                         
   2   2  12          0.78          2.84         2.65 o                         
   3   2  12       1098.23       1111.70        27.53 o                         
   4   2  12         27.96         51.34         7.64 o                         
   5   2  12        193.73        179.51         7.69 o                         
   6   2  12         23.63         15.80         4.68 o                         
   7   2  12          5.98          4.53         2.84 o                         
   8   2  12        175.47        168.13         9.29 o                         
   9   2  12        615.46        542.83        16.92 o                         
  10   2  12        158.49        154.95        13.18 o                         
  11   2  12        153.58        174.19        19.80 o                         
  12   2  12          1.46          1.68         7.37 o                         
  13   2  12          8.93         20.92        14.59 o                         
  14   2  12         88.31        150.06        24.95 o                         
  15   2  12          1.85         56.11        57.42 o                         
  16   2  12          8.00          2.70         8.42 o                         
 -17   3  12        817.24        808.26        42.81 o                         
 -16   3  12        553.21        518.49        43.93 o                         
 -15   3  12        117.10         53.75        12.08 o                         
 -14   3  12         39.52         26.56         6.72 o                         
 -13   3  12       1823.34       1815.61        53.14 o                         
 -12   3  12        284.11        296.81        16.88 o                         
 -11   3  12       3627.45       3455.10        43.91 o                         
 -10   3  12       2669.65       2590.49        34.42 o                         
  -9   3  12        274.04        292.16        11.15 o                         
  -8   3  12         46.58         44.32         8.67 o                         
  -7   3  12        977.53        988.21        15.53 o                         
  -6   3  12       6419.10       6447.74        58.02 o                         
  -5   3  12        121.76        135.18         6.95 o                         
  -4   3  12        109.65         95.13         6.52 o                         
  -3   3  12       5431.01       5322.63        48.39 o                         
  -2   3  12       1625.33       1620.99        20.94 o                         
  -1   3  12        197.73        212.58         7.99 o                         
   0   3  12         45.39         34.24         5.84 o                         
   1   3  12       7477.60       7442.01        93.69 o                         
   2   3  12       2440.09       2355.03        42.87 o                         
   3   3  12        207.49        234.41        11.47 o                         
   4   3  12      10791.55      10779.36       114.55 o                         
   5   3  12        339.35        331.51        10.47 o                         
   6   3  12       1017.79        943.87        17.12 o                         
   7   3  12        416.27        364.82        12.09 o                         
   8   3  12       5385.90       5210.16        58.22 o                         
   9   3  12       4617.21       4409.34        52.43 o                         
  10   3  12        234.90        208.86        14.68 o                         
  11   3  12        655.38        670.58        18.38 o                         
  12   3  12       1200.67       1185.33        35.45 o                         
  13   3  12          0.85         -4.89         7.34 o                         
  14   3  12        172.97        166.01        23.86 o                         
  15   3  12       1588.01       1574.41        45.34 o                         
 -15   4  12        634.22        632.97        27.59 o                         
 -14   4  12        994.86       1079.19        41.37 o                         
 -13   4  12       1611.98       1649.99        40.89 o                         
 -12   4  12        329.28        352.82        20.16 o                         
 -11   4  12          0.17          0.04         6.39 o                         
 -10   4  12       3677.06       3687.43        51.92 o                         
  -9   4  12       2359.99       2244.86        30.26 o                         
  -8   4  12        561.25        562.77        15.94 o                         
  -7   4  12      13296.47      13271.00       112.44 o                         
  -6   4  12       5498.24       5282.54        50.52 o                         
  -5   4  12        652.95        615.67        13.64 o                         
  -4   4  12        171.81        142.76         9.13 o                         
  -3   4  12       5337.46       5339.63        74.34 o                         
  -2   4  12       8571.27       8276.15        77.64 o                         
  -1   4  12        263.73        198.90        12.59 o                         
   0   4  12       7487.44       7296.11        81.82 o                         
   1   4  12        451.55        403.75        23.11 o                         
   2   4  12       3663.78       3541.38        60.99 o                         
   3   4  12         11.49         15.92         4.27 o                         
   4   4  12       4570.94       4564.60        50.67 o                         
   5   4  12       5508.08       5427.09        59.23 o                         
   6   4  12          2.79          4.24         3.88 o                         
   7   4  12        157.35        138.64        13.41 o                         
   8   4  12       3441.98       3274.96        46.73 o                         
   9   4  12        538.11        542.56        27.21 o                         
  10   4  12         67.19         56.11        11.16 o                         
  11   4  12       2967.17       2910.42        50.45 o                         
  12   4  12       2102.44       2154.70        42.18 o                         
  13   4  12       1924.36       1882.21        69.13 o                         
  14   4  12        545.90        605.63        25.53 o                         
 -14   5  12        248.91        306.47        25.31 o                         
 -13   5  12        265.76        318.25        29.62 o                         
 -12   5  12         83.21         85.94        40.88 o                         
 -11   5  12       2221.98       2318.10        59.36 o                         
 -10   5  12        180.38        214.43        30.30 o                         
  -9   5  12        607.38        597.61        21.68 o                         
  -8   5  12        731.62        638.50        21.96 o                         
  -7   5  12       1410.95       1398.68        31.38 o                         
  -6   5  12       1723.16       1732.45        30.43 o                         
  -5   5  12        973.40        940.46        23.11 o                         
  -4   5  12        153.90        157.84        12.66 o                         
  -3   5  12       1422.50       1341.29        27.24 o                         
  -2   5  12        573.23        513.58        16.53 o                         
  -1   5  12         11.12         -0.08         4.03 o                         
   0   5  12        996.89        950.26        28.04 o                         
   1   5  12       1610.51       1659.43        27.52 o                         
   2   5  12       1206.69       1226.46        24.77 o                         
   3   5  12         17.78         73.20        12.27 o                         
   4   5  12       4746.85       4629.47        53.53 o                         
   5   5  12        469.60        452.79        16.24 o                         
   6   5  12         97.21         85.39        14.95 o                         
   7   5  12        598.66        591.98        28.89 o                         
   8   5  12       1199.65       1266.24        30.65 o                         
   9   5  12       1730.11       1750.58        44.12 o                         
  10   5  12         54.55         47.21        17.35 o                         
  11   5  12         80.58         43.01        10.24 o                         
  12   5  12        934.64        924.22        29.70 o                         
 -11   6  12        575.49        596.67        29.08 o                         
 -10   6  12         16.61         26.59        17.25 o                         
  -9   6  12        251.44        202.96        21.10 o                         
  -8   6  12         40.64         31.70        23.12 o                         
  -7   6  12          2.32          8.85         7.89 o                         
  -6   6  12          9.89          5.63         6.10 o                         
  -5   6  12        201.46        216.62        16.43 o                         
  -4   6  12        762.42        756.92        22.83 o                         
  -3   6  12         19.55         14.13        14.45 o                         
  -2   6  12         44.05         76.07        13.73 o                         
  -1   6  12         16.12         31.79        19.29 o                         
   0   6  12         25.82         20.86        12.65 o                         
   1   6  12        197.13        209.92        16.02 o                         
   2   6  12       1031.50       1005.24        28.10 o                         
   3   6  12         68.76         81.80        15.45 o                         
   4   6  12         62.91         58.90        15.52 o                         
   5   6  12          3.74          3.80         6.36 o                         
   6   6  12         99.99        147.64        19.20 o                         
   7   6  12        260.30        264.13        20.21 o                         
   8   6  12          8.24         18.43        14.67 o                         
   9   6  12        170.73        205.03        27.31 o                         
  10   6  12        187.96        183.45        22.35 o                         
  -8   7  12        165.53        160.91        23.91 o                         
  -7   7  12         19.28         33.47        23.90 o                         
  -6   7  12        141.90        209.35        29.52 o                         
  -5   7  12         18.27         32.13        23.89 o                         
  -4   7  12        309.22        352.72        21.66 o                         
  -3   7  12        564.95        604.48        29.71 o                         
  -2   7  12         88.31         50.44         8.71 o                         
  -1   7  12        297.23        270.65        20.62 o                         
   0   7  12        110.23        158.38        20.32 o                         
   1   7  12       1023.14       1136.58        31.86 o                         
   2   7  12        466.73        547.78        31.01 o                         
   3   7  12        208.16        221.92        21.34 o                         
   4   7  12        759.33        856.04        29.44 o                         
   5   7  12        103.18        143.21        21.82 o                         
   6   7  12        200.31        171.18        22.31 o                         
 -17   1  13       1740.70       1811.45        59.75 o                         
 -16   1  13         27.83         27.81        10.37 o                         
 -15   1  13        125.20        145.87        25.77 o                         
 -14   1  13         46.92         26.76         7.24 o                         
 -13   1  13       3176.33       3139.00        49.83 o                         
 -12   1  13       5437.24       5255.75        82.63 o                         
 -11   1  13         10.92         21.38        10.56 o                         
 -10   1  13        338.56        338.35        11.47 o                         
  -9   1  13       1174.12       1116.37        21.90 o                         
  -8   1  13        167.89        185.29         8.70 o                         
  -7   1  13          9.56         -0.66         2.89 o                         
  -6   1  13       4719.27       4566.38        91.15 o                         
  -5   1  13       4761.85       4711.35        52.06 o                         
  -4   1  13       3436.49       3432.17        40.29 o                         
  -3   1  13         60.66        100.92         9.15 o                         
  -2   1  13       6153.94       6368.50        81.44 o                         
  -1   1  13        461.38        451.94        14.55 o                         
   0   1  13        331.30        349.96         9.95 o                         
   1   1  13       1812.15       1763.84        29.43 o                         
   2   1  13      11292.37      12323.44       129.71 o                         
   3   1  13      14603.95      15238.67       158.62 o                         
   4   1  13        259.19        231.15        14.59 o                         
   5   1  13       1481.25       1570.20        27.85 o                         
   6   1  13         71.20         68.40         9.47 o                         
   7   1  13        467.38        494.19        11.24 o                         
   8   1  13       1509.49       1471.91        25.49 o                         
   9   1  13      10183.93      10238.28       113.27 o                         
  10   1  13       5743.43       5613.22        70.87 o                         
  11   1  13         18.63         28.19        20.16 o                         
  12   1  13        147.40        155.66        17.76 o                         
  13   1  13         14.71          9.76         6.24 o                         
  14   1  13         14.31          9.09         6.83 o                         
  15   1  13        531.65        519.50        27.43 o                         
 -17   2  13        477.18        464.94        37.55 o                         
 -16   2  13       2612.43       2624.79        71.94 o                         
 -15   2  13        982.04       1020.28        42.36 o                         
 -14   2  13         79.73         86.64        23.04 o                         
 -13   2  13       1309.82       1343.15        61.14 o                         
 -12   2  13        726.66        694.94        20.11 o                         
 -11   2  13       1610.74       1581.83        29.05 o                         
 -10   2  13       2072.87       1996.83        30.10 o                         
  -9   2  13       9218.12       9178.35       106.19 o                         
  -8   2  13      12805.92      13162.00       126.18 o                         
  -7   2  13        228.80        262.51         8.78 o                         
  -6   2  13      19240.56      19783.38       213.40 o                         
  -5   2  13          5.45          3.57         3.47 o                         
  -4   2  13       1019.13        923.58        20.30 o                         
  -3   2  13       1007.28        959.73        23.73 o                         
  -2   2  13      20330.80      21190.03       581.94 o                         
  -1   2  13      18994.53      19537.07       226.11 o                         
   0   2  13          6.18         -2.89         4.66 o                         
   1   2  13        165.36        158.78         8.45 o                         
   2   2  13       2264.91       2286.58        32.05 o                         
   3   2  13        125.85        117.76         8.97 o                         
   4   2  13        132.13        133.00        12.80 o                         
   5   2  13      11412.78      11795.18       141.06 o                         
   6   2  13       8817.17       8921.85        88.76 o                         
   7   2  13       6549.66       6629.23        63.34 o                         
   8   2  13        285.23        296.64        10.43 o                         
   9   2  13       1378.24       1413.69        21.48 o                         
  10   2  13        191.06        195.28        14.75 o                         
  11   2  13       1673.87       1543.30       129.47 o                         
  12   2  13       2519.20       2407.55        52.04 o                         
  13   2  13       7412.40       7299.97       117.43 o                         
  14   2  13       5321.56       5347.06        93.99 o                         
  15   2  13        485.76        544.31        29.64 o                         
 -16   3  13         15.03         11.37        11.98 o                         
 -15   3  13         14.10         -4.30        13.55 o                         
 -14   3  13         31.71         24.07         7.82 o                         
 -13   3  13       2619.89       2678.45        52.90 o                         
 -12   3  13       2289.23       2312.42        36.93 o                         
 -11   3  13        205.18        216.00        13.82 o                         
 -10   3  13          2.97          4.69         6.64 o                         
  -9   3  13        197.29        182.28        10.67 o                         
  -8   3  13        309.30        293.45        11.40 o                         
  -7   3  13         80.03         73.22         8.47 o                         
  -6   3  13       3333.80       3187.65        32.86 o                         
  -5   3  13       1371.65       1383.60        17.93 o                         
  -4   3  13        764.80        708.18        12.76 o                         
  -3   3  13        204.61        194.77         7.61 o                         
  -2   3  13        898.54        837.89        14.13 o                         
  -1   3  13          7.75          4.09         2.72 o                         
   0   3  13        166.38        172.34        12.07 o                         
   1   3  13       2786.15       2715.95        39.92 o                         
   2   3  13       7984.04       8027.69        98.72 o                         
   3   3  13       9966.35       9879.19       119.66 o                         
   4   3  13        137.32        124.96        14.60 o                         
   5   3  13        964.85        950.58        16.01 o                         
   6   3  13        159.16        144.27         9.27 o                         
   7   3  13        187.01        206.82        10.99 o                         
   8   3  13        640.48        582.95        17.36 o                         
   9   3  13       7289.31       7175.67        94.80 o                         
  10   3  13       3786.15       3863.31       114.53 o                         
  11   3  13         98.59         64.82        14.39 o                         
  12   3  13         37.12         25.22         6.57 o                         
  13   3  13         21.24          3.10         8.88 o                         
  14   3  13         20.03         13.98         9.05 o                         
 -15   4  13         48.52         32.53        13.60 o                         
 -14   4  13          1.26         -8.64         8.64 o                         
 -13   4  13        145.07        146.04        23.25 o                         
 -12   4  13          7.96          6.67         7.20 o                         
 -11   4  13        179.17        118.71        21.83 o                         
 -10   4  13        496.88        494.81        24.81 o                         
  -9   4  13        138.02        137.05        14.24 o                         
  -8   4  13        122.26        116.89        12.13 o                         
  -7   4  13         59.08         36.27         6.90 o                         
  -6   4  13         28.99         21.87         4.16 o                         
  -5   4  13        805.39        789.12        15.39 o                         
  -4   4  13        248.71        223.16         9.89 o                         
  -3   4  13        397.19        329.13        10.80 o                         
  -2   4  13         64.19         44.55         5.98 o                         
  -1   4  13          9.98         12.54         3.43 o                         
   0   4  13        108.62        136.50        14.45 o                         
   1   4  13       1832.13       1776.31        37.56 o                         
   2   4  13         87.80         90.46        12.82 o                         
   3   4  13        116.38         99.73        13.96 o                         
   4   4  13         26.47         21.35         7.37 o                         
   5   4  13        343.51        333.20        13.07 o                         
   6   4  13          7.97         -1.05         3.98 o                         
   7   4  13         47.94         46.01         9.20 o                         
   8   4  13         43.26         35.07        10.08 o                         
   9   4  13         35.02         31.01         6.18 o                         
  10   4  13         10.33         -0.94         5.78 o                         
  11   4  13        153.62        159.92        17.18 o                         
  12   4  13         61.44         39.67         7.79 o                         
  13   4  13         28.94         34.13         9.94 o                         
 -13   5  13        206.72        255.47        24.79 o                         
 -12   5  13       1699.15       1724.67        44.00 o                         
 -11   5  13         11.29         23.15        15.52 o                         
 -10   5  13        671.77        686.38        38.04 o                         
  -9   5  13        364.44        341.44        21.14 o                         
  -8   5  13          5.84          6.17         6.22 o                         
  -7   5  13          1.43          1.09         5.24 o                         
  -6   5  13        426.80        441.13        17.73 o                         
  -5   5  13        583.60        564.42        18.79 o                         
  -4   5  13       1511.31       1420.67        28.83 o                         
  -3   5  13         31.45         67.95        15.51 o                         
  -2   5  13       1771.67       1740.78        32.04 o                         
  -1   5  13          4.54          7.02         4.42 o                         
   0   5  13       1098.71       1079.47        40.28 o                         
   1   5  13        336.04        352.40        20.19 o                         
   2   5  13       3180.30       3230.24        50.29 o                         
   3   5  13       2208.84       2172.28        34.01 o                         
   4   5  13        503.09        520.26        18.33 o                         
   5   5  13        439.26        420.55        15.56 o                         
   6   5  13         20.96         12.51         6.63 o                         
   7   5  13        353.06        410.54        23.26 o                         
   8   5  13        115.92        146.54        19.66 o                         
   9   5  13       1422.75       1411.90        33.44 o                         
  10   5  13       1081.34       1072.70        30.59 o                         
  11   5  13         17.14         16.21         7.72 o                         
 -10   6  13        136.15        174.36        22.65 o                         
  -9   6  13       1204.59       1327.84        38.41 o                         
  -8   6  13       1251.60       1295.82        51.70 o                         
  -7   6  13        422.85        438.57        27.45 o                         
  -6   6  13       1714.74       1684.81        36.12 o                         
  -5   6  13          6.93          5.88         6.36 o                         
  -4   6  13        238.00        258.97        24.75 o                         
  -3   6  13         93.89         75.80        23.13 o                         
  -2   6  13       3362.66       3397.13        55.60 o                         
  -1   6  13       2699.52       2784.91        57.35 o                         
   0   6  13         30.07         11.46         7.77 o                         
   1   6  13         77.36         79.76        14.43 o                         
   2   6  13         17.39         19.45        13.16 o                         
   3   6  13          0.71         21.73        24.35 o                         
   4   6  13        130.78        160.29        17.43 o                         
   5   6  13       1307.57       1347.09        32.66 o                         
   6   6  13        912.14        950.10        28.65 o                         
   7   6  13        875.49        894.19        28.65 o                         
   8   6  13        168.04        176.01        20.97 o                         
   9   6  13        221.56        148.98        48.07 o                         
  -6   7  13        622.72        628.06        26.75 o                         
  -5   7  13          2.64          0.63         9.53 o                         
  -4   7  13        155.77        170.31        23.82 o                         
  -3   7  13        112.09         87.48        31.03 o                         
  -2   7  13         33.91         32.11         9.76 o                         
  -1   7  13          7.03         39.81        63.70 o                         
   0   7  13          9.45         -6.06        13.43 o                         
   1   7  13        573.66        654.71        28.03 o                         
   2   7  13        829.85        887.02        29.61 o                         
   3   7  13        967.27       1093.74        32.49 o                         
   4   7  13         73.36         69.33        28.33 o                         
 -17   0  14        426.15        488.07        50.65 o                         
 -16   0  14        940.86        959.42        61.90 o                         
 -15   0  14       1823.56       1837.28        81.27 o                         
 -14   0  14       4744.95       4679.94       145.07 o                         
 -13   0  14          7.08        -10.83        12.54 o                         
 -12   0  14       2628.41       2614.01        60.04 o                         
 -11   0  14       2488.58       2539.32       109.90 o                         
 -10   0  14        553.56        526.35        39.46 o                         
  -9   0  14        550.56        480.49        20.76 o                         
  -8   0  14      18248.04      18674.44       306.21 o                         
  -7   0  14      15544.51      15632.96       259.40 o                         
  -6   0  14       3916.82       3762.07        74.97 o                         
  -5   0  14       1453.64       1491.02        38.53 o                         
  -4   0  14       9016.00       8960.21       189.31 o                         
  -3   0  14       6504.55       6760.70       122.41 o                         
  -2   0  14          2.87         23.21        17.04 o                         
  -1   0  14      20850.66      22941.38       373.25 o                         
   0   0  14      10021.99      10691.59       184.57 o                         
   1   0  14       8133.37       9058.49       159.75 o                         
   2   0  14        176.59        195.90        19.84 o                         
   3   0  14        344.63        368.30        24.47 o                         
   4   0  14       8927.97       9578.88       136.22 o                         
   5   0  14         11.46          6.93         4.47 o                         
   6   0  14       5005.50       5138.92        81.21 o                         
   7   0  14       9034.21       9237.56       166.01 o                         
   8   0  14      12150.98      12693.73       177.13 o                         
   9   0  14        141.79        116.31        19.22 o                         
  10   0  14        531.03        534.96        23.79 o                         
  11   0  14        417.48        439.65        23.38 o                         
  12   0  14       1115.59       1075.04        40.92 o                         
  13   0  14        175.80        255.45        26.92 o                         
  14   0  14       8327.65       8286.73       162.49 o                         
  15   0  14       1225.80       1289.79        50.28 o                         
 -17   1  14        298.59        312.70        37.02 o                         
 -16   1  14         58.83         46.56        13.25 o                         
 -15   1  14          0.94          0.25         9.72 o                         
 -14   1  14        768.79        762.21        37.30 o                         
 -13   1  14         71.88         98.65        18.09 o                         
 -12   1  14       4823.10       4755.31        66.45 o                         
 -11   1  14       2502.24       2412.79        45.23 o                         
 -10   1  14        551.18        551.28        14.55 o                         
  -9   1  14        320.63        280.24        10.39 o                         
  -8   1  14         34.19         29.22         9.87 o                         
  -7   1  14       1283.46       1305.53        25.06 o                         
  -6   1  14         93.14         98.06         9.55 o                         
  -5   1  14        634.02        606.83        15.13 o                         
  -4   1  14       2943.08       2913.50        39.38 o                         
  -3   1  14       8446.25       8501.27       105.45 o                         
  -2   1  14         73.03         66.12        10.11 o                         
  -1   1  14         44.30         38.55        10.22 o                         
   0   1  14       2088.24       2114.47        47.38 o                         
   1   1  14       1317.75       1375.67        25.72 o                         
   2   1  14          9.18         14.13         4.21 o                         
   3   1  14      27918.86      30074.81       337.05 o                         
   4   1  14       5366.36       5536.76       104.66 o                         
   5   1  14        139.64        143.85        10.24 o                         
   6   1  14        761.24        773.84        19.80 o                         
   7   1  14       3943.63       3989.89        57.52 o                         
   8   1  14       2523.04       2504.32        29.65 o                         
   9   1  14       1004.35        949.63        21.46 o                         
  10   1  14       2867.94       2980.27        43.41 o                         
  11   1  14       2798.60       2631.91        54.14 o                         
  12   1  14        351.09        349.45        18.98 o                         
  13   1  14        126.04        132.51        17.58 o                         
  14   1  14        243.14        191.59        24.78 o                         
  15   1  14        448.23        459.91        25.64 o                         
 -16   2  14        161.54        173.21        29.50 o                         
 -15   2  14        123.80        113.92        26.46 o                         
 -14   2  14         95.14         91.35        23.81 o                         
 -13   2  14         44.21         34.56        18.37 o                         
 -12   2  14        154.55        144.29        17.72 o                         
 -11   2  14        189.08        191.86        12.93 o                         
 -10   2  14        257.96        231.14        12.67 o                         
  -9   2  14          0.62          3.74         4.50 o                         
  -8   2  14          2.50          1.58         2.89 o                         
  -7   2  14        133.19        136.78        11.72 o                         
  -6   2  14         64.58         74.31        10.62 o                         
  -5   2  14       1080.37        972.30        20.31 o                         
  -4   2  14        337.64        340.41        15.51 o                         
  -3   2  14        118.29        132.99        14.91 o                         
  -2   2  14         31.68         37.45         6.87 o                         
  -1   2  14         12.25         18.11         5.21 o                         
   0   2  14        430.97        429.29        12.61 o                         
   1   2  14       1947.24       1979.11        31.18 o                         
   2   2  14        173.07        193.68        10.31 o                         
   3   2  14        283.80        298.35        13.17 o                         
   4   2  14        105.15        107.64        10.40 o                         
   5   2  14        464.96        444.32        14.87 o                         
   6   2  14          5.31          6.08         4.08 o                         
   7   2  14        135.51        122.86         9.05 o                         
   8   2  14          2.21          4.58         3.58 o                         
   9   2  14        536.71        478.27        13.42 o                         
  10   2  14         26.97         27.77         8.31 o                         
  11   2  14          3.11          8.10        17.31 o                         
  12   2  14         47.47         44.37        18.43 o                         
  13   2  14         18.87         17.91         9.86 o                         
  14   2  14         42.42         98.34        28.20 o                         
 -15   3  14          7.42         15.80        20.48 o                         
 -14   3  14        496.86        505.19        30.66 o                         
 -13   3  14         70.45         37.62        15.41 o                         
 -12   3  14       2246.18       2204.37        40.96 o                         
 -11   3  14       1435.30       1452.13        27.68 o                         
 -10   3  14        123.45        131.41        13.57 o                         
  -9   3  14        261.78        240.99        11.76 o                         
  -8   3  14        324.24        324.01        12.43 o                         
  -7   3  14        119.36        123.14         8.71 o                         
  -6   3  14        226.34        232.39         8.86 o                         
  -5   3  14        328.53        348.81         9.79 o                         
  -4   3  14       4274.23       4144.95        41.87 o                         
  -3   3  14       5002.87       4891.07        53.98 o                         
  -2   3  14       1023.86        962.59        16.74 o                         
  -1   3  14        679.10        605.37        13.81 o                         
   0   3  14       2846.69       2728.01        40.51 o                         
   1   3  14       2573.62       2587.30        39.27 o                         
   2   3  14        665.66        703.18        17.54 o                         
   3   3  14       8809.71       8668.08       106.93 o                         
   4   3  14       3767.59       3660.79        52.05 o                         
   5   3  14          6.17          8.07         4.11 o                         
   6   3  14        321.18        299.85        16.07 o                         
   7   3  14       1479.82       1485.64        23.25 o                         
   8   3  14       1700.16       1701.28        26.48 o                         
   9   3  14          3.73         12.70         8.20 o                         
  10   3  14       5651.94       5412.33        92.44 o                         
  11   3  14        644.81        622.23        29.03 o                         
  12   3  14         43.93         25.80         6.78 o                         
  13   3  14        125.97         78.82        14.34 o                         
 -14   4  14        636.14        707.04        30.90 o                         
 -13   4  14         86.11         41.21        15.52 o                         
 -12   4  14       1303.99       1299.43        37.09 o                         
 -11   4  14        879.75        924.77        31.47 o                         
 -10   4  14       1024.20       1056.85        32.52 o                         
  -9   4  14        186.41        234.18        14.96 o                         
  -8   4  14       6487.01       6575.97        72.61 o                         
  -7   4  14       4530.78       4447.06        48.04 o                         
  -6   4  14       1190.02       1150.91        19.28 o                         
  -5   4  14        484.61        430.47        12.61 o                         
  -4   4  14       1866.24       1885.80        26.91 o                         
  -3   4  14       2693.70       2592.47        33.25 o                         
  -2   4  14        137.68        110.27        19.15 o                         
  -1   4  14      10125.35       9914.88        98.95 o                         
   0   4  14       6374.76       6200.22        95.36 o                         
   1   4  14        286.47        224.78        15.84 o                         
   2   4  14       1978.70       1876.08        40.04 o                         
   3   4  14          3.35         12.23         6.25 o                         
   4   4  14       1630.60       1608.33        37.73 o                         
   5   4  14         98.90        117.46        14.86 o                         
   6   4  14       1656.83       1643.82        25.60 o                         
   7   4  14       4070.51       3942.44        53.37 o                         
   8   4  14       6236.14       5903.34        86.69 o                         
   9   4  14          0.33          3.54         6.07 o                         
  10   4  14       1043.14       1023.21        27.99 o                         
  11   4  14        437.75        436.87        25.09 o                         
  12   4  14        545.54        525.86        24.05 o                         
 -12   5  14       1580.89       1748.31        45.01 o                         
 -11   5  14        204.50        242.63        22.25 o                         
 -10   5  14         46.37         27.47        22.04 o                         
  -9   5  14        237.75        220.77        20.24 o                         
  -8   5  14         43.04         23.43        11.39 o                         
  -7   5  14         19.45         31.85        11.70 o                         
  -6   5  14         12.65          9.34         5.57 o                         
  -5   5  14        224.13        252.46        21.08 o                         
  -4   5  14        659.20        650.47        20.39 o                         
  -3   5  14       3573.09       3485.88        58.99 o                         
  -2   5  14        213.50        167.83        13.19 o                         
  -1   5  14        116.16        128.30        11.81 o                         
   0   5  14        958.79        971.29        31.26 o                         
   1   5  14          4.56          0.70         7.08 o                         
   2   5  14        446.56        394.70        21.91 o                         
   3   5  14       3871.54       3833.22        69.88 o                         
   4   5  14       1408.49       1401.06        30.05 o                         
   5   5  14         45.40         39.60        17.10 o                         
   6   5  14        615.76        583.90        23.83 o                         
   7   5  14       1240.60       1242.45        30.69 o                         
   8   5  14        692.76        796.15        26.38 o                         
   9   5  14        224.50        251.80        19.82 o                         
  10   5  14       2402.18       2336.43        45.68 o                         
  -9   6  14         74.73         41.31        13.30 o                         
  -8   6  14         12.24          3.98        13.03 o                         
  -7   6  14         26.10         19.25        17.76 o                         
  -6   6  14          2.46          6.46         7.50 o                         
  -5   6  14        741.15        679.00        26.76 o                         
  -4   6  14         17.94         36.56        37.87 o                         
  -3   6  14         48.20         43.44        21.73 o                         
  -2   6  14        122.81        107.54        17.43 o                         
  -1   6  14         61.56         37.30         9.91 o                         
   0   6  14          5.08          0.52        10.16 o                         
   1   6  14        103.46         64.00        17.19 o                         
   2   6  14        862.30        809.42        31.17 o                         
   3   6  14         29.86         15.52         6.92 o                         
   4   6  14          8.36          9.64        23.05 o                         
   5   6  14        124.79        141.39        18.85 o                         
   6   6  14         19.68         -1.16         7.32 o                         
   7   6  14          8.92          0.27         8.82 o                         
  -3   7  14        462.57        491.67        36.01 o                         
  -2   7  14        131.78        146.79        25.15 o                         
  -1   7  14         98.94        153.87        31.98 o                         
   0   7  14         66.90        155.45        32.34 o                         
   1   7  14        399.76        448.59        32.86 o                         
 -16   1  15        207.59        244.88        67.66 o                         
 -15   1  15         53.93         16.56        14.00 o                         
 -14   1  15        410.08        465.63        31.15 o                         
 -13   1  15       1774.44       1833.85        56.09 o                         
 -12   1  15          9.13          7.02         6.10 o                         
 -11   1  15       1482.14       1505.80        29.15 o                         
 -10   1  15        731.35        695.87        22.84 o                         
  -9   1  15        842.88        856.52        17.70 o                         
  -8   1  15         30.95         29.25        13.77 o                         
  -7   1  15        189.65        170.16        12.80 o                         
  -6   1  15       3629.12       3506.76        51.33 o                         
  -5   1  15       2964.74       2952.69        45.35 o                         
  -4   1  15        306.12        279.33        12.22 o                         
  -3   1  15       7622.28       7671.31       112.49 o                         
  -2   1  15        590.34        610.87        17.93 o                         
  -1   1  15        156.82        159.30        17.89 o                         
   0   1  15       2386.16       2449.70        44.32 o                         
   1   1  15       8063.04       8682.40       105.32 o                         
   2   1  15       7098.27       7273.98        90.61 o                         
   3   1  15       1920.62       1919.65        32.10 o                         
   4   1  15       6051.08       6327.28        81.82 o                         
   5   1  15        177.93        182.46        11.92 o                         
   6   1  15        185.66        191.76        12.91 o                         
   7   1  15       1261.18       1244.52        30.08 o                         
   8   1  15       5674.31       5715.68        78.43 o                         
   9   1  15       5014.63       4710.95        49.18 o                         
  10   1  15         36.75         93.24        16.21 o                         
  11   1  15        592.13        591.57        22.43 o                         
  12   1  15         57.81        134.65        23.67 o                         
  13   1  15         95.29        130.42        18.33 o                         
  14   1  15         74.64         55.04        11.81 o                         
 -15   2  15         51.25         26.63        12.83 o                         
 -14   2  15       2163.83       2123.30        63.05 o                         
 -13   2  15       2337.38       2217.53        75.28 o                         
 -12   2  15        930.47        933.31        41.05 o                         
 -11   2  15         31.94         42.70         9.95 o                         
 -10   2  15       3701.28       3762.27        43.46 o                         
  -9   2  15       3893.90       3826.65        43.94 o                         
  -8   2  15        215.53        213.48        14.33 o                         
  -7   2  15       8834.83       9046.63       100.69 o                         
  -6   2  15       1468.93       1441.35        28.66 o                         
  -5   2  15       2326.49       2346.21        60.65 o                         
  -4   2  15       3615.19       3538.10        73.85 o                         
  -3   2  15      10956.79      11178.13       156.69 o                         
  -2   2  15      14491.07      14477.14       150.59 o                         
  -1   2  15         17.74          8.43         4.11 o                         
   0   2  15       7282.34       7374.82        91.23 o                         
   1   2  15        636.99        640.68        16.37 o                         
   2   2  15       2581.38       2508.89        38.44 o                         
   3   2  15        174.72        161.34        11.34 o                         
   4   2  15       5069.18       5283.16        70.54 o                         
   5   2  15       9737.04       9847.95       121.28 o                         
   6   2  15        951.51        907.38        24.79 o                         
   7   2  15         30.15         22.56         5.22 o                         
   8   2  15       6932.56       6864.41        76.00 o                         
   9   2  15        872.93        870.65        20.33 o                         
  10   2  15        222.74        214.06        16.52 o                         
  11   2  15        885.18        865.11        24.56 o                         
  12   2  15       4555.92       4360.99        66.71 o                         
  13   2  15       5869.06       5829.16       100.31 o                         
 -15   3  15         32.44         20.84        16.89 o                         
 -14   3  15        577.68        577.30        36.21 o                         
 -13   3  15       1147.45       1200.54        34.68 o                         
 -12   3  15        218.03        233.61        23.09 o                         
 -11   3  15       1311.14       1383.09        36.52 o                         
 -10   3  15        146.19        139.06        11.05 o                         
  -9   3  15       1113.51       1034.08        19.28 o                         
  -8   3  15        388.03        339.69        13.13 o                         
  -7   3  15        441.01        459.17        11.33 o                         
  -6   3  15       2671.80       2685.76        30.71 o                         
  -5   3  15       1246.00       1212.88        18.14 o                         
  -4   3  15        127.42        102.56        11.59 o                         
  -3   3  15       5888.68       5870.47        57.04 o                         
  -2   3  15       1084.00        964.35        18.22 o                         
  -1   3  15         22.45         26.79         4.74 o                         
   0   3  15       2647.76       2591.55        39.56 o                         
   1   3  15       2864.83       2927.39        43.61 o                         
   2   3  15       4266.97       4330.23        59.45 o                         
   3   3  15        852.94        821.47        19.70 o                         
   4   3  15       2546.02       2488.35        43.83 o                         
   5   3  15         71.89         72.67        10.88 o                         
   6   3  15        322.03        285.31        14.14 o                         
   7   3  15       2213.82       2134.12        37.03 o                         
   8   3  15       3757.97       3834.87        57.94 o                         
   9   3  15       2322.54       2214.15        41.23 o                         
  10   3  15          8.67         21.46         6.26 o                         
  11   3  15        253.67        236.14        18.11 o                         
  12   3  15         97.56         60.28        15.72 o                         
 -13   4  15         87.79         50.28        13.14 o                         
 -12   4  15         66.27         33.04        18.46 o                         
 -11   4  15        698.33        654.03        36.60 o                         
 -10   4  15          2.04          1.07         7.00 o                         
  -9   4  15        111.95         96.50        13.80 o                         
  -8   4  15         33.87         29.88         9.48 o                         
  -7   4  15          1.54         -4.18         4.18 o                         
  -6   4  15         20.19         10.84         4.27 o                         
  -5   4  15        443.37        397.31        13.40 o                         
  -4   4  15        206.08        170.86        11.17 o                         
  -3   4  15         86.51         89.19         9.76 o                         
  -2   4  15         21.16         16.99         4.19 o                         
  -1   4  15          0.15          3.26         4.42 o                         
   0   4  15          0.27          3.08         6.35 o                         
   1   4  15        166.40        164.97        18.80 o                         
   2   4  15        291.30        299.74        17.34 o                         
   3   4  15        328.10        315.38        20.00 o                         
   4   4  15         56.60         98.31        26.81 o                         
   5   4  15         32.70         26.10        14.35 o                         
   6   4  15         57.66         28.18         7.22 o                         
   7   4  15        485.34        439.43        76.42 o                         
   8   4  15         10.78         21.34         6.35 o                         
   9   4  15        256.86        264.93        18.64 o                         
  10   4  15        436.99        363.80        21.01 o                         
  11   4  15         51.10         33.24        10.05 o                         
 -11   5  15        402.75        465.49        35.52 o                         
 -10   5  15        436.09        455.56        24.58 o                         
  -9   5  15         60.47         37.45         8.93 o                         
  -8   5  15        451.90        405.63        25.45 o                         
  -7   5  15         66.51         57.44        11.02 o                         
  -6   5  15        744.52        781.45        23.48 o                         
  -5   5  15        417.45        374.89        17.95 o                         
  -4   5  15          7.71         32.13        21.04 o                         
  -3   5  15       2345.14       2331.15        40.15 o                         
  -2   5  15        131.93        102.92        13.24 o                         
  -1   5  15        123.81        125.78        12.61 o                         
   0   5  15          9.91          7.20         6.64 o                         
   1   5  15       2059.66       2053.02        45.94 o                         
   2   5  15       1105.37       1092.62        32.32 o                         
   3   5  15        245.18        272.61        20.33 o                         
   4   5  15       1924.92       1855.65        55.67 o                         
   5   5  15        124.72        124.40        19.79 o                         
   6   5  15        499.64        415.65        25.93 o                         
   7   5  15         71.14         79.44        13.14 o                         
   8   5  15       1373.60       1340.41        34.18 o                         
   9   5  15       1258.60       1326.64        36.06 o                         
  -8   6  15         76.97        152.68        29.51 o                         
  -7   6  15       2563.20       2575.79        54.42 o                         
  -6   6  15         32.52         18.13         7.98 o                         
  -5   6  15        714.71        745.51        28.60 o                         
  -4   6  15        587.42        581.35        39.67 o                         
  -3   6  15       1214.22       1280.31        79.96 o                         
  -2   6  15       1288.55       1321.31        47.60 o                         
  -1   6  15        119.03        123.76        27.22 o                         
   0   6  15        768.05        740.69        35.62 o                         
   1   6  15        330.10        322.41        24.24 o                         
   2   6  15        743.23        733.32        29.83 o                         
   3   6  15          0.98          7.55         8.47 o                         
   4   6  15        503.29        510.14        28.80 o                         
   5   6  15       1054.56       1118.17        38.56 o                         
   6   6  15        239.84        400.02        56.56 o                         
 -15   0  16       1324.72       1242.40        70.57 o                         
 -14   0  16        331.39        316.35        46.47 o                         
 -13   0  16       3050.25       3064.10       109.00 o                         
 -12   0  16         30.63         14.23        12.76 o                         
 -11   0  16       2244.51       2119.98        83.06 o                         
 -10   0  16        799.55        820.15        27.96 o                         
  -9   0  16       5692.18       5665.49       143.14 o                         
  -8   0  16       6935.79       6701.20       123.33 o                         
  -7   0  16        237.75        200.75        29.99 o                         
  -6   0  16       5551.00       5457.85       125.56 o                         
  -5   0  16       1571.96       1547.06        42.15 o                         
  -4   0  16        171.71        212.00        18.82 o                         
  -3   0  16       2945.59       2976.96        93.03 o                         
  -2   0  16      18636.87      19853.92       465.34 o                         
  -1   0  16      18899.51      20055.69       471.09 o                         
   0   0  16        238.07        275.37        30.91 o                         
   1   0  16       5530.37       6107.69        93.91 o                         
   2   0  16       1514.34       1609.60        35.03 o                         
   3   0  16         13.13          9.63         5.07 o                         
   4   0  16        244.52        236.44        17.68 o                         
   5   0  16       6713.94       6936.33       129.96 o                         
   6   0  16       6454.06       6449.26       177.69 o                         
   7   0  16      10510.85      10795.66       193.19 o                         
   8   0  16          0.90          7.91         7.40 o                         
   9   0  16         48.66         29.46         9.47 o                         
  10   0  16        259.19        287.43        40.03 o                         
  11   0  16        284.58        258.39        27.14 o                         
  12   0  16       1018.27        984.38        42.39 o                         
  13   0  16       8846.61       8867.64       172.97 o                         
 -15   1  16          0.58         10.40        15.46 o                         
 -14   1  16         32.25         11.31        10.25 o                         
 -13   1  16       1515.80       1677.01        55.62 o                         
 -12   1  16       1888.47       1907.46        57.07 o                         
 -11   1  16          1.00          9.20         9.75 o                         
 -10   1  16         21.96         15.76         8.67 o                         
  -9   1  16        505.03        512.41        14.65 o                         
  -8   1  16        311.66        295.13        17.58 o                         
  -7   1  16        228.92        206.84        12.76 o                         
  -6   1  16       1567.52       1530.36        29.63 o                         
  -5   1  16       6059.66       6092.63        81.31 o                         
  -4   1  16       9065.58       9085.26       131.53 o                         
  -3   1  16        189.76        206.07        15.29 o                         
  -2   1  16        931.71        927.65        27.23 o                         
  -1   1  16        437.39        428.89        21.61 o                         
   0   1  16        278.14        274.20        12.99 o                         
   1   1  16       2149.10       2308.34        32.89 o                         
   2   1  16       5465.07       5656.93        73.78 o                         
   3   1  16       5758.34       6067.81        79.09 o                         
   4   1  16         30.67         22.72         7.15 o                         
   5   1  16          9.11          5.17         4.59 o                         
   6   1  16        523.73        540.84        22.08 o                         
   7   1  16         81.06         61.74         8.66 o                         
   8   1  16        306.77        346.76        16.84 o                         
   9   1  16       8219.34       7906.26       106.17 o                         
  10   1  16       1405.88       1429.40        36.13 o                         
  11   1  16        528.59        515.02        22.59 o                         
  12   1  16        680.61        616.72        25.19 o                         
  13   1  16         66.07         62.67        32.77 o                         
 -15   2  16         60.24        105.45        42.28 o                         
 -14   2  16         67.86        158.09        27.29 o                         
 -13   2  16          3.46         88.66        35.55 o                         
 -12   2  16         28.69         22.26         7.71 o                         
 -11   2  16         12.58         -3.17         6.30 o                         
 -10   2  16        258.32        256.77        14.03 o                         
  -9   2  16         25.50         22.07         3.92 o                         
  -8   2  16        181.09        177.17        11.74 o                         
  -7   2  16          0.41          9.58         6.93 o                         
  -6   2  16         21.03          9.13         4.42 o                         
  -5   2  16          7.63          3.52         5.07 o                         
  -4   2  16         15.64          9.16         6.24 o                         
  -3   2  16        189.48        160.03        14.70 o                         
  -2   2  16        455.92        456.84        18.94 o                         
  -1   2  16        152.89        165.79        10.41 o                         
   0   2  16        571.81        576.68        15.82 o                         
   1   2  16       2623.12       2700.94        52.00 o                         
   2   2  16         55.03         60.89        12.74 o                         
   3   2  16          3.80          3.63         4.01 o                         
   4   2  16         41.87         63.49        11.05 o                         
   5   2  16         29.33         14.68         4.93 o                         
   6   2  16          0.63          7.62         5.83 o                         
   7   2  16        319.24        295.98        16.05 o                         
   8   2  16          0.43         -3.93         5.94 o                         
   9   2  16         86.43         61.81        13.57 o                         
  10   2  16         38.17         14.39        12.58 o                         
  11   2  16         15.13          7.03         6.04 o                         
  12   2  16         54.23         96.55        21.07 o                         
 -14   3  16          4.27        -11.10        11.95 o                         
 -13   3  16        356.95        408.62        33.29 o                         
 -12   3  16       1321.58       1295.07        36.72 o                         
 -11   3  16        171.36        121.29        19.33 o                         
 -10   3  16          8.03          1.98         5.60 o                         
  -9   3  16        894.74        842.62        28.15 o                         
  -8   3  16        101.04         68.07        11.13 o                         
  -7   3  16        173.01        187.68        12.22 o                         
  -6   3  16        334.18        346.52        13.58 o                         
  -5   3  16       2222.95       2200.77        26.86 o                         
  -4   3  16       5029.70       4819.71        52.14 o                         
  -3   3  16         66.38         43.55         5.56 o                         
  -2   3  16       1060.63       1010.71        18.93 o                         
  -1   3  16        253.41        216.33        13.91 o                         
   0   3  16        418.98        406.19        14.97 o                         
   1   3  16        369.65        379.39        14.92 o                         
   2   3  16       5293.18       5366.71        80.66 o                         
   3   3  16       1743.94       1800.74        32.00 o                         
   4   3  16        330.15        326.43        18.07 o                         
   5   3  16         85.47         87.19        12.16 o                         
   6   3  16        505.64        506.07        22.15 o                         
   7   3  16        172.05        204.33        23.41 o                         
   8   3  16        384.67        349.09        34.27 o                         
   9   3  16       2477.48       2494.62        54.19 o                         
  10   3  16       1243.47       1205.75        33.44 o                         
  11   3  16          1.65         -4.47         7.93 o                         
 -12   4  16         12.00         10.44         8.88 o                         
 -11   4  16        565.19        580.09        33.86 o                         
 -10   4  16        211.74        267.33        19.71 o                         
  -9   4  16       2674.77       2766.27        56.90 o                         
  -8   4  16       3106.27       3117.63        57.29 o                         
  -7   4  16        113.91         98.23        13.22 o                         
  -6   4  16       1428.55       1409.50        26.02 o                         
  -5   4  16       2323.78       2335.54        33.13 o                         
  -4   4  16         53.93         23.31         4.68 o                         
  -3   4  16        441.15        455.00        15.38 o                         
  -2   4  16       4107.48       3966.83        50.70 o                         
  -1   4  16       4104.22       3973.80        71.81 o                         
   0   4  16        191.49        200.41        16.58 o                         
   1   4  16         23.03         10.38         6.11 o                         
   2   4  16        108.20         75.54        15.92 o                         
   3   4  16         35.07         62.41        18.52 o                         
   4   4  16          4.49         -0.15         6.20 o                         
   5   4  16       1969.54       2042.83        45.77 o                         
   6   4  16       2381.00       2395.47        64.91 o                         
   7   4  16       3271.51       3325.89        65.20 o                         
   8   4  16         91.06         41.15        18.58 o                         
   9   4  16        527.20        529.81        28.63 o                         
  10   4  16        101.41         80.42        12.91 o                         
 -10   5  16         87.83         57.04        12.59 o                         
  -9   5  16        137.48        145.36        26.62 o                         
  -8   5  16         17.41         15.27         9.28 o                         
  -7   5  16          6.69          6.39         7.40 o                         
  -6   5  16        850.85        844.73        24.46 o                         
  -5   5  16        601.80        618.23        25.80 o                         
  -4   5  16       1447.43       1340.79        29.67 o                         
  -3   5  16          6.73         -0.69         6.60 o                         
  -2   5  16         72.48         64.46        14.45 o                         
  -1   5  16         46.44         42.23        20.99 o                         
   0   5  16          0.38          3.91         7.11 o                         
   1   5  16        396.28        445.13        23.81 o                         
   2   5  16       2016.92       2085.76        47.19 o                         
   3   5  16       1332.69       1450.05        49.94 o                         
   4   5  16          0.57          1.96         7.19 o                         
   5   5  16         24.69         17.16        20.27 o                         
   6   5  16        118.58        124.53        22.30 o                         
   7   5  16          4.74         51.46        53.66 o                         
  -6   6  16         56.92        149.30        46.33 o                         
  -5   6  16        307.17        271.32        24.96 o                         
  -4   6  16         49.09          5.74        10.53 o                         
  -3   6  16        111.11         76.30        18.96 o                         
  -2   6  16        142.80        168.81        26.58 o                         
  -1   6  16         12.72          8.40        11.11 o                         
   0   6  16          3.77        -10.14        10.14 o                         
   1   6  16        133.17        147.97        23.02 o                         
   2   6  16          7.39         10.37         8.56 o                         
   3   6  16         12.03         30.16        23.24 o                         
 -14   1  17        486.83        485.31        41.10 o                         
 -13   1  17         99.38         36.53        11.87 o                         
 -12   1  17       1361.06       1349.83        48.32 o                         
 -11   1  17       1427.23       1363.49        34.39 o                         
 -10   1  17        837.90        779.22        20.70 o                         
  -9   1  17         51.20         90.23        13.02 o                         
  -8   1  17         54.29         26.49         5.15 o                         
  -7   1  17        984.72       1006.51        24.02 o                         
  -6   1  17        712.90        638.04        20.32 o                         
  -5   1  17        344.41        382.96        17.92 o                         
  -4   1  17       8072.82       8077.56       119.96 o                         
  -3   1  17       2838.31       2736.80        51.59 o                         
  -2   1  17        123.07        127.32        24.18 o                         
  -1   1  17        363.33        368.31        23.58 o                         
   0   1  17        917.60       1002.72        24.90 o                         
   1   1  17       1343.52       1365.21        23.67 o                         
   2   1  17         54.39         32.19         7.11 o                         
   3   1  17       5295.63       5555.36        73.27 o                         
   4   1  17       2108.70       2095.85        40.30 o                         
   5   1  17        129.93        117.38        13.10 o                         
   6   1  17        478.61        505.78        17.56 o                         
   7   1  17       1621.37       1672.68        31.06 o                         
   8   1  17       2116.18       2071.90        40.61 o                         
   9   1  17        237.09        297.62        20.00 o                         
  10   1  17       1014.88       1005.42        28.89 o                         
  11   1  17        443.48        398.55        22.71 o                         
  12   1  17        757.35        734.56        28.15 o                         
 -14   2  17       2973.15       3006.90       110.47 o                         
 -13   2  17         16.42        126.55        41.78 o                         
 -12   2  17        943.93        877.74        31.21 o                         
 -11   2  17       2207.14       2216.29        48.10 o                         
 -10   2  17       1285.54       1241.61        27.05 o                         
  -9   2  17         46.56         92.85        14.27 o                         
  -8   2  17       5156.92       5222.78        69.04 o                         
  -7   2  17       6059.65       5957.47        72.19 o                         
  -6   2  17        999.20       1010.42        24.60 o                         
  -5   2  17        896.56        836.00        22.67 o                         
  -4   2  17        463.71        528.82        26.06 o                         
  -3   2  17       1202.69       1134.67        36.57 o                         
  -2   2  17          0.50          3.18         7.45 o                         
  -1   2  17       7677.32       7459.20       274.32 o                         
   0   2  17       3031.15       2977.44        44.24 o                         
   1   2  17       3174.45       3155.60        46.76 o                         
   2   2  17        332.46        325.69        21.66 o                         
   3   2  17         58.89         72.31         9.86 o                         
   4   2  17       5607.99       5550.92        75.46 o                         
   5   2  17       1053.40        976.83        24.54 o                         
   6   2  17        409.54        405.94        18.32 o                         
   7   2  17       4862.62       5052.85        85.26 o                         
   8   2  17       4604.29       4515.20        79.47 o                         
   9   2  17         45.40         46.56        18.75 o                         
  10   2  17        609.01        628.04        28.02 o                         
  11   2  17       2547.32       2657.65        58.45 o                         
 -12   3  17       1521.14       1574.91        47.99 o                         
 -11   3  17        420.02        449.35        24.43 o                         
 -10   3  17        439.60        446.23        18.50 o                         
  -9   3  17          4.29          5.08         6.08 o                         
  -8   3  17         84.96         64.74        15.98 o                         
  -7   3  17       1016.38       1053.95        21.66 o                         
  -6   3  17        158.38        162.25        11.29 o                         
  -5   3  17        212.57        210.84        13.33 o                         
  -4   3  17       3512.22       3416.22        39.94 o                         
  -3   3  17       1769.21       1598.51        23.51 o                         
  -2   3  17        131.42        105.94        10.90 o                         
  -1   3  17        194.65        177.77        13.67 o                         
   0   3  17       1283.04       1370.73        29.71 o                         
   1   3  17        146.97        139.19        12.56 o                         
   2   3  17          7.24          7.65         4.97 o                         
   3   3  17       4448.52       4546.83        63.90 o                         
   4   3  17       1768.46       1756.44        39.66 o                         
   5   3  17        111.64        116.83        16.44 o                         
   6   3  17        959.90        943.62        30.09 o                         
   7   3  17       1596.36       1668.81        47.82 o                         
   8   3  17       1981.30       2009.53        51.08 o                         
   9   3  17        234.96        217.18        23.01 o                         
  10   3  17        468.50        486.11        28.67 o                         
 -11   4  17        165.92        245.40        24.32 o                         
 -10   4  17        141.90        144.63        22.36 o                         
  -9   4  17         19.66          5.24         7.59 o                         
  -8   4  17          7.09          6.40         9.45 o                         
  -7   4  17        111.73         62.11        14.78 o                         
  -6   4  17          2.30         -5.28         5.28 o                         
  -5   4  17        787.94        696.01        21.38 o                         
  -4   4  17        193.22        186.67        14.34 o                         
  -3   4  17         27.80         11.61         5.16 o                         
  -2   4  17        484.73        485.07        16.34 o                         
  -1   4  17         32.85         16.35        17.96 o                         
   0   4  17        108.82         70.41        15.04 o                         
   1   4  17        599.48        572.39        23.34 o                         
   2   4  17        230.40        212.01        18.49 o                         
   3   4  17        223.13        189.91        18.83 o                         
   4   4  17         57.09         50.49        21.19 o                         
   5   4  17         22.41         21.00        19.96 o                         
   6   4  17          3.01          3.03         7.25 o                         
   7   4  17         25.55         14.84         8.23 o                         
   8   4  17          2.89         -7.66         8.49 o                         
  -8   5  17        237.39        232.74        39.54 o                         
  -7   5  17        208.53        205.62        18.42 o                         
  -6   5  17        724.24        703.11        27.73 o                         
  -5   5  17          8.13          1.40         6.39 o                         
  -4   5  17       1834.79       1778.83        35.55 o                         
  -3   5  17        922.47        851.10        24.01 o                         
  -2   5  17        280.00        272.47        16.55 o                         
  -1   5  17        189.23        143.29        20.75 o                         
   0   5  17        290.73        317.66        26.97 o                         
   1   5  17       1171.37       1215.43        35.68 o                         
   2   5  17         77.75         99.10        23.69 o                         
   3   5  17       1008.27       1118.65        35.55 o                         
   4   5  17        179.20        172.46        22.77 o                         
   5   5  17          0.09         -2.81         8.36 o                         
   6   5  17          0.70         13.58        15.66 o                         
 -13   0  18       1561.70       1497.13        76.22 o                         
 -12   0  18        837.76        749.22        54.72 o                         
 -11   0  18        174.63        114.93        34.42 o                         
 -10   0  18       3261.51       3220.41        70.73 o                         
  -9   0  18       3403.33       3221.29        71.16 o                         
  -8   0  18          2.01         -5.47         6.53 o                         
  -7   0  18       4244.38       4372.50        90.33 o                         
  -6   0  18         10.08         80.45        23.65 o                         
  -5   0  18          8.67         -4.53        12.91 o                         
  -4   0  18         99.18         95.24        24.36 o                         
  -3   0  18       1901.50       1894.23        72.81 o                         
  -2   0  18       8578.63       8764.20       227.95 o                         
  -1   0  18        582.29        625.13        43.94 o                         
   0   0  18       3369.34       3469.88       112.25 o                         
   1   0  18         13.10          7.27         5.80 o                         
   2   0  18       1692.07       1748.47        56.23 o                         
   3   0  18         31.65         17.56         7.21 o                         
   4   0  18       4511.36       4716.13        96.41 o                         
   5   0  18      11378.71      11653.66       206.13 o                         
   6   0  18       2721.12       2761.79        67.36 o                         
   7   0  18        649.45        584.31        31.21 o                         
   8   0  18       4183.10       4080.42        92.21 o                         
   9   0  18        131.79        134.64        26.08 o                         
  10   0  18         51.72        130.32        43.54 o                         
  11   0  18       1598.63       1688.95        55.80 o                         
 -13   1  18       1220.87       1203.43        48.39 o                         
 -12   1  18          0.81         -3.83        11.27 o                         
 -11   1  18        612.39        665.28        26.06 o                         
 -10   1  18        515.22        471.69        18.29 o                         
  -9   1  18         52.37         52.16        10.44 o                         
  -8   1  18         67.60         19.14         5.45 o                         
  -7   1  18        508.40        481.25        20.52 o                         
  -6   1  18       2364.68       2327.64        40.99 o                         
  -5   1  18       1812.55       1759.11        39.14 o                         
  -4   1  18         17.14         15.14         5.53 o                         
  -3   1  18       1823.22       1757.68        49.14 o                         
  -2   1  18        633.89        618.03        29.79 o                         
  -1   1  18        792.42        762.03        33.72 o                         
   0   1  18        893.66        932.42        37.14 o                         
   1   1  18       2079.13       2125.28        49.69 o                         
   2   1  18       5916.79       6080.99       130.87 o                         
   3   1  18         16.15         19.48         5.01 o                         
   4   1  18       1407.41       1470.06        30.82 o                         
   5   1  18        120.89         88.51        14.33 o                         
   6   1  18         78.25         92.07        14.22 o                         
   7   1  18       1107.49       1107.65        28.57 o                         
   8   1  18       3759.14       3809.50        62.04 o                         
   9   1  18       2442.30       2377.57        46.37 o                         
  10   1  18        102.35         77.51        25.40 o                         
 -12   2  18         12.69          4.30        11.35 o                         
 -11   2  18         82.17         49.85        11.08 o                         
 -10   2  18         35.79         28.26        21.24 o                         
  -9   2  18          0.81         -4.71         5.81 o                         
  -8   2  18         16.06          5.59         5.81 o                         
  -7   2  18        109.36         75.82        13.00 o                         
  -6   2  18         93.75         54.28        13.11 o                         
  -5   2  18        255.52        205.85        17.84 o                         
  -4   2  18         70.20         93.04        14.83 o                         
  -3   2  18          0.52          8.99         6.91 o                         
  -2   2  18        147.48        174.23        30.28 o                         
  -1   2  18          8.12         64.52        28.38 o                         
   0   2  18        298.88        304.78        15.02 o                         
   1   2  18         99.84        105.11        13.25 o                         
   2   2  18        230.32        222.51        15.42 o                         
   3   2  18        229.74        203.66        21.10 o                         
   4   2  18         28.80         26.62         6.13 o                         
   5   2  18         18.50         16.07         6.59 o                         
   6   2  18         51.99         38.35         9.64 o                         
   7   2  18         68.10         55.39        24.61 o                         
   8   2  18          0.05          3.92         8.35 o                         
   9   2  18         20.39         -4.08         8.08 o                         
  10   2  18        211.34        223.21        23.29 o                         
 -11   3  18        403.89        404.14        25.95 o                         
 -10   3  18        349.58        327.26        23.60 o                         
  -9   3  18        386.63        382.31        17.53 o                         
  -8   3  18        353.49        316.94        15.75 o                         
  -7   3  18         39.21         37.72        10.50 o                         
  -6   3  18       2041.05       1999.98        48.40 o                         
  -5   3  18       1223.77       1199.49        25.09 o                         
  -4   3  18        147.53        128.95        12.29 o                         
  -3   3  18       1921.14       1838.19        32.63 o                         
  -2   3  18          5.37          1.07         5.48 o                         
  -1   3  18        193.37        179.42        15.04 o                         
   0   3  18          0.50          1.41         7.07 o                         
   1   3  18       2722.13       2797.42        67.98 o                         
   2   3  18       4006.66       3842.32        85.99 o                         
   3   3  18          0.24          8.97         6.14 o                         
   4   3  18        587.77        585.66        24.00 o                         
   5   3  18        205.79        190.36        19.14 o                         
   6   3  18         53.01         86.43        21.15 o                         
   7   3  18         61.13        128.02        22.08 o                         
   8   3  18       1967.43       1990.73        48.21 o                         
   9   3  18       1254.03       1196.82        74.48 o                         
  -9   4  18       1079.43       1123.20        32.99 o                         
  -8   4  18         51.99         46.74        23.84 o                         
  -7   4  18       2659.42       2520.86        44.41 o                         
  -6   4  18         89.76        128.95        21.54 o                         
  -5   4  18          3.73          5.80         5.82 o                         
  -4   4  18        407.35        383.75        25.85 o                         
  -3   4  18       1296.59       1321.00        28.56 o                         
  -2   4  18       4546.19       4584.33        76.69 o                         
  -1   4  18         19.15         12.42        16.68 o                         
   0   4  18         76.65         90.89        17.02 o                         
   1   4  18        159.52        151.39        18.42 o                         
   2   4  18        343.94        316.00        21.10 o                         
   3   4  18         46.64         25.90         7.98 o                         
   4   4  18       1957.34       1818.30        44.02 o                         
   5   4  18       2897.61       2804.97        68.92 o                         
   6   4  18       1082.45       1030.61        35.95 o                         
   7   4  18        138.00        124.58        45.94 o                         
  -6   5  18       1031.48       1103.18        67.01 o                         
  -5   5  18        181.78        212.78        18.53 o                         
  -4   5  18          8.12          4.81         6.84 o                         
  -3   5  18        825.20        829.49        29.85 o                         
  -2   5  18         59.94         27.41        21.92 o                         
  -1   5  18         53.28         14.10        25.47 o                         
   0   5  18        451.20        485.27        26.07 o                         
   1   5  18        426.47        478.18        33.91 o                         
   2   5  18       1196.15       1208.34        37.12 o                         
   3   5  18          1.38          0.77         8.30 o                         
 -12   1  19       1044.05       1033.63        46.11 o                         
 -11   1  19         13.69        -10.21        10.21 o                         
 -10   1  19         25.60          5.78         6.07 o                         
  -9   1  19        308.54        301.78        17.50 o                         
  -8   1  19          7.76          0.83         8.32 o                         
  -7   1  19        246.77        222.19        17.79 o                         
  -6   1  19        370.48        371.16        20.69 o                         
  -5   1  19       2284.12       2281.83        49.62 o                         
  -4   1  19       3279.51       3109.15        72.47 o                         
  -3   1  19         71.07        103.22        21.43 o                         
  -2   1  19        151.70        151.84        22.63 o                         
  -1   1  19        304.69        333.66        40.68 o                         
   0   1  19        524.58        568.96        56.92 o                         
   1   1  19        142.44        164.06        13.68 o                         
   2   1  19       5399.18       5693.28        85.71 o                         
   3   1  19       3285.21       3213.53        50.97 o                         
   4   1  19         89.75        107.87        13.70 o                         
   5   1  19         99.93        109.34        18.09 o                         
   6   1  19        377.65        406.65        19.25 o                         
   7   1  19        309.36        331.81        19.97 o                         
   8   1  19        120.76        175.76        22.52 o                         
   9   1  19       2455.54       2461.11        48.93 o                         
 -11   2  19        541.86        576.82        35.64 o                         
 -10   2  19         90.36        152.42        27.73 o                         
  -9   2  19       1952.61       2028.91        38.77 o                         
  -8   2  19       3667.15       3530.50        63.74 o                         
  -7   2  19         15.07         72.46        16.83 o                         
  -6   2  19        274.12        257.04        23.53 o                         
  -5   2  19        329.15        299.32        20.61 o                         
  -4   2  19        100.59        111.71        17.06 o                         
  -3   2  19        108.24        131.03        31.03 o                         
  -2   2  19       5390.50       5446.28       158.74 o                         
  -1   2  19       5745.85       5841.76        87.94 o                         
   0   2  19         86.62         83.22        15.06 o                         
   1   2  19       2167.41       2151.78        42.57 o                         
   2   2  19         86.19        105.20        19.82 o                         
   3   2  19        655.22        689.92        32.19 o                         
   4   2  19         28.03         62.70        24.27 o                         
   5   2  19       2720.54       2645.18        52.80 o                         
   6   2  19       2650.64       2735.02        55.47 o                         
   7   2  19       6512.95       6393.33       210.02 o                         
   8   2  19         10.72         27.58        10.78 o                         
 -10   3  19        149.80        247.42        39.04 o                         
  -9   3  19         77.22         51.91        26.24 o                         
  -8   3  19          2.01         -8.43        14.89 o                         
  -7   3  19         16.11         31.44        10.50 o                         
  -6   3  19        772.73        759.49        25.37 o                         
  -5   3  19       1003.96       1040.01        33.11 o                         
  -4   3  19       2224.51       2051.70        35.29 o                         
  -3   3  19          0.22         -5.57         5.57 o                         
  -2   3  19         73.31         95.59        14.77 o                         
  -1   3  19        448.25        493.38        20.33 o                         
   0   3  19        234.21        269.62        24.91 o                         
   1   3  19         18.27          4.02         6.67 o                         
   2   3  19       2380.32       2413.35        48.86 o                         
   3   3  19       2061.92       2152.66        45.97 o                         
   4   3  19        184.40        214.40        21.61 o                         
   5   3  19         57.17         27.90        10.67 o                         
   6   3  19        242.29        230.76        59.43 o                         
   7   3  19        102.35        176.78        32.07 o                         
  -7   4  19          1.68         15.06        14.90 o                         
  -6   4  19         78.26         61.92        16.52 o                         
  -5   4  19          8.56         -6.19         6.29 o                         
  -4   4  19         14.77         11.93         6.94 o                         
  -3   4  19          2.97          5.35         7.09 o                         
  -2   4  19         29.72         38.34        28.17 o                         
  -1   4  19         13.98          7.23         7.25 o                         
   0   4  19         92.93         60.44        14.74 o                         
   1   4  19        443.69        472.72        24.46 o                         
   2   4  19         12.36          2.43         7.77 o                         
   3   4  19          0.09         -0.95         8.17 o                         
   4   4  19         13.66         -2.36        14.17 o                         
 -10   0  20       1686.80       1607.69        78.03 o                         
  -9   0  20         74.78         93.07        23.00 o                         
  -8   0  20       2664.11       2578.98        64.20 o                         
  -7   0  20       3193.34       2853.44        69.58 o                         
  -6   0  20        128.25        220.69        31.75 o                         
  -5   0  20        557.87        564.75        43.03 o                         
  -4   0  20        517.38        598.97        45.17 o                         
  -3   0  20       4689.49       4678.42       141.12 o                         
  -2   0  20         10.39          8.85        13.73 o                         
  -1   0  20       3092.12       3180.77       110.43 o                         
   0   0  20        838.82        853.40        55.39 o                         
   1   0  20       2616.59       2627.06        60.87 o                         
   2   0  20        392.99        433.52        24.50 o                         
   3   0  20        834.79        892.19        59.50 o                         
   4   0  20       2405.83       2523.36        63.27 o                         
   5   0  20        611.03        648.89        32.59 o                         
   6   0  20         29.85         11.45         9.61 o                         
   7   0  20       3432.25       3637.51        87.20 o                         
 -10   1  20        829.15        770.35        39.28 o                         
  -9   1  20         24.12         15.01         9.02 o                         
  -8   1  20         37.38         57.45        20.54 o                         
  -7   1  20        768.57        823.87        28.24 o                         
  -6   1  20        270.47        221.46        39.06 o                         
  -5   1  20         11.51          7.98         6.91 o                         
  -4   1  20       2774.73       2714.19        67.68 o                         
  -3   1  20       1688.81       1583.39        50.44 o                         
  -2   1  20        141.48        103.45        25.81 o                         
  -1   1  20          1.18          1.36         8.34 o                         
   0   1  20       3273.70       3443.37        61.99 o                         
   1   1  20       1632.07       1627.95        51.45 o                         
   2   1  20          1.30         25.45        21.04 o                         
   3   1  20       1627.12       1715.35        34.31 o                         
   4   1  20       1206.81       1166.74        30.77 o                         
   5   1  20         13.75         29.88        22.00 o                         
   6   1  20        415.64        452.14        21.56 o                         
   7   1  20       1360.24       1433.77        59.22 o                         
  -9   2  20          0.35         -3.27         9.86 o                         
  -8   2  20          0.10          6.76         7.23 o                         
  -7   2  20         21.61         18.01         7.46 o                         
  -6   2  20          0.76         -6.55         7.11 o                         
  -5   2  20        142.76        139.15        26.27 o                         
  -4   2  20         40.06          9.33         9.53 o                         
  -3   2  20        112.03        109.24        23.48 o                         
  -2   2  20          5.95         11.88         8.73 o                         
  -1   2  20         77.62         98.63        15.40 o                         
   0   2  20          8.73          0.61         5.10 o                         
   1   2  20          0.99          1.07        12.08 o                         
   2   2  20        113.08         63.42        18.43 o                         
   3   2  20        143.02        149.07        26.41 o                         
   4   2  20          1.42         -3.67         7.23 o                         
   5   2  20          4.78          1.36         8.11 o                         
   6   2  20          8.36          5.73         8.72 o                         
  -7   3  20        375.96        420.19        25.27 o                         
  -6   3  20        750.60        752.08        28.76 o                         
  -5   3  20         80.23         59.21        21.05 o                         
  -4   3  20        963.70        929.23        29.29 o                         
  -3   3  20       1601.68       1494.90        34.20 o                         
  -2   3  20        103.46        127.75        16.83 o                         
  -1   3  20         43.17         27.29        11.16 o                         
   0   3  20        285.14        307.53        19.72 o                         
   1   3  20       1238.51       1167.44        32.50 o                         
   2   3  20         52.47         63.49        17.12 o                         
   3   3  20       2275.79       2248.10        48.43 o                         
   4   3  20        638.75        546.71        26.41 o                         
  -3   4  20       1339.18       1419.00        74.95 o                         
  -2   4  20         63.87         46.89        20.28 o                         
  -1   4  20       2110.47       2157.01        46.85 o                         
   0   4  20         89.43         61.39        18.32 o                         
  -8   1  21         47.89         92.39        33.40 o                         
  -7   1  21         61.69         47.44         8.47 o                         
  -6   1  21       1321.98       1350.74        57.91 o                         
  -5   1  21       1102.24       1110.03        42.22 o                         
  -4   1  21         76.65         71.31        35.56 o                         
  -3   1  21       1248.50       1181.25        44.95 o                         
  -2   1  21        174.50        207.44        35.87 o                         
  -1   1  21        619.17        676.77        36.60 o                         
   0   1  21        197.54        252.43        15.39 o                         
   1   1  21       1879.75       1984.50        37.09 o                         
   2   1  21       2250.63       2336.45        47.34 o                         
   3   1  21         11.53         22.14        14.87 o                         
   4   1  21        332.56        332.34        28.59 o                         
   5   1  21        287.74        361.60        25.27 o                         
  -7   2  21       1542.44       1572.39        40.49 o                         
  -6   2  21         97.91         76.75        25.40 o                         
  -5   2  21          0.38         -7.54         9.12 o                         
  -4   2  21         47.77        146.45        50.65 o                         
  -3   2  21       2400.56       2490.20        68.07 o                         
  -2   2  21       3099.45       3104.58        78.75 o                         
  -1   2  21         12.27         93.88        40.18 o                         
   0   2  21         42.16         51.43        25.53 o                         
   1   2  21         65.00         27.21         7.06 o                         
   2   2  21        467.94        408.42        20.51 o                         
   3   2  21         28.59         26.00        12.93 o                         
   4   2  21        915.10        969.38        66.84 o                         
  -3   3  21        727.92        737.53        55.02 o                         
  -2   3  21         81.20        115.47        40.11 o                         
  -1   3  21         73.95         60.16        12.08 o                         
   0   3  21       1026.94       1050.16        49.25 o                         
  -5   0  22        414.02        545.68        46.19 o                         
  -4   0  22        182.82        213.72        40.77 o                         
  -3   0  22         34.11         33.09        15.51 o                         
  -2   0  22       1634.90       1791.06        81.89 o                         
  -1   0  22       1209.05       1163.17        66.00 o                         
   0   0  22       1618.54       1589.69        80.34 o                         
   1   0  22       1551.99       1463.06        78.30 o                         
   2   0  22         54.47         27.80        17.03 o                         
  -4   1  22       2722.81       2667.06        70.84 o                         
  -3   1  22          0.24          2.93        23.15 o                         
  -2   1  22         33.66        158.40        41.29 o                         
  -1   1  22        211.14        236.94        43.91 o                         
   0   1  22        268.63        291.87        60.29 o                         
   1   1  22         38.44         30.93        12.05 o                         
                                                                                
